# Supplementary material for: Crystal structure and Hirshfeld surface analysis of (E)-1-[2,2-di­bromo-1-(2-nitro­phen­yl)ethen­yl]-2-(4-fluoro­phen­yl)diazene
Source: Acta Crystallogr E Crystallogr Commun. 2022 Mar 17;78(Pt 4):404–8. doi: 10.1107/S205698902200278X (PMC8983971; doi:10.1107/S205698902200278X)
Supplement: Supplementary file 1 [file e-78-00404-sup1.cif]

##############################################################################
#                                                                            #
# This CIF contains the data in a paper accepted for publication in          #
# Acta Crystallographica Section E. It conforms to the requirements of       #
# Notes for Authors for Acta Crystallographica Section E, and has been       #
# peer reviewed under the auspices of the IUCr Commission on Journals.       #
#                                                                            #
# Full details of the Crystallographic Information File format               #
# are given in the paper "The Crystallographic Information File (CIF):       #
# a New Standard Archive File for Crystallography" by S. R. Hall, F. H.      #
# Allen and I. D. Brown [Acta Cryst. (1991), A47, 655-685].                  #
#                                                                            #
# The current version of the core CIF dictionary is obtainable from          #
# ftp://ftp.iucr.org/pub/cif_core.dic.                                       #
#                                                                            #
# Software is freely available for graphical display of the structure(s)     #
# in this CIF. For information consult the CIF software page                 #
# http://www.iucr.org/resources/cif/software.                                #
#                                                                            #
# This file may be used for bona fide research purposes within the           #
# scientific community so long as proper attribution is given to the journal # 
# article from which it was obtained.                                        #
#                                                                            #
##############################################################################
data_I
_audit_creation_method     'SHELXL-2018/3'
_journal_date_recd_electronic     2022-01-17
_journal_date_accepted     2022-03-13
_journal_name_full     'Acta Crystallographica, Section E'
_journal_year     2022
_journal_volume     78
_journal_issue      4
_journal_page_first     0
_journal_page_last     0
_journal_paper_category     GO
_journal_paper_doi     10.1107/S205698902200278X
_journal_coeditor_code     HB8012
_publ_contact_author_name     'Ajaya Bhattarai'
_publ_contact_author_address
;
Department of Chemistry,
M.M.A.M.C (Tribhuvan University) Biratnagar,
Nepal
;
_publ_contact_author_email     'bkajaya@yahoo.com'
_publ_contact_author_fax     ?
_publ_contact_author_phone     ?
_publ_section_title
;
Crystal structure and Hirshfeld surface analysis of
(<i>E</i>)-1-[2,2-dibromo-1-(2-nitrophenyl)ethenyl]-2-(4-fluorophenyl)diazene
;
loop_
    _publ_author_name
    _publ_author_address
    'Sevim T\"urktekin \,Celikesir'
;
Department of Physics,
Faculty of Sciences,
Erciyes University,
38039 Kayseri,
Turkey
;
    'Mehmet Akkurt'
;
Department of Physics,
Faculty of Sciences,
Erciyes University,
38039 Kayseri,
Turkey
;
    'Namiq Q. Shikhaliyev'
;
Organic Chemistry Department,
Baku State University, Z. Khalilov str. 23,
AZ 1148 Baku, Azerbaijan
;
    'Naila A. Mammadova'
;
Organic Chemistry Department,
Baku State University, Z. Khalilov str. 23,
AZ 1148 Baku, Azerbaijan
;
    'Gulnar T. Suleymanova'
;
Organic Chemistry Department,
Baku State University, Z. Khalilov str. 23,
AZ 1148 Baku, Azerbaijan
;
    'Victor N. Khrustalev'
;
Peoples' Friendship University of Russia,
6 Miklukho-Maklaya, Moscow, Russian Federation
N.D. Zelinsky Institute of Organic Chemistry,
Russian Academy of Sciences, 47 Leninsky Av.,
Moscow, Russian Federation
;
    'Ajaya Bhattarai'
;
Department of Chemistry,
M.M.A.M.C (Tribhuvan University) Biratnagar,
Nepal
;
_publ_section_synopsis
;
The packing of the title compound features C---H...O hydrogen bonds, C---F...\p
interactions, aromatic \p--\p stacking and short Br...O contacts.
;
_chemical_name_systematic
;
(<i>E</i>)-1-[2,2-Dibromo-1-(2-nitrophenyl)ethenyl]-2-(4-fluorophenyl)diazene
;
_chemical_name_common     ?
_chemical_formula_moiety     'C14 H8 Br2 F N3 O2'
_chemical_formula_sum     'C14 H8 Br2 F N3 O2'
_chemical_formula_iupac     'C14 H8 Br2 F N3 O2'
_chemical_formula_weight     429.05
_chemical_melting_point     ?
_space_group_crystal_system     orthorhombic
_space_group_name_H-M_alt     'P b c n'
_space_group_name_Hall     '-P 2n 2ab'
loop_
    _space_group_symop_operation_xyz
    'x, y, z'
    'x+1/2, -y+1/2, -z'
    '-x, y, -z+1/2'
    '-x+1/2, -y+1/2, z+1/2'
    '-x, -y, -z'
    '-x-1/2, y-1/2, z'
    'x, -y, z-1/2'
    'x-1/2, y-1/2, -z-1/2'
_cell_length_a     14.8700(4)
_cell_length_b     15.2915(4)
_cell_length_c     13.1030(4)
_cell_angle_alpha     90
_cell_angle_beta     90
_cell_angle_gamma     90
_cell_volume     2979.42(14)
_cell_formula_units_Z     8
_cell_measurement_reflns_used     9970
_cell_measurement_theta_min     2.46
_cell_measurement_theta_max     34.29
_cell_measurement_temperature     100(2)
_exptl_crystal_description     block
_exptl_crystal_colour     'light orange'
_exptl_crystal_size_max     0.59
_exptl_crystal_size_mid     0.26
_exptl_crystal_size_min     0.20
_exptl_crystal_density_diffrn     1.913
_exptl_crystal_density_meas     ?
_exptl_crystal_density_method     'not measured'
_exptl_crystal_F_000     1664
_exptl_absorpt_coefficient_mu     5.462
_exptl_absorpt_correction_type     multi-scan
_exptl_absorpt_process_details
;
(SADABS; Krause <i>et al.</i>,  2015)
;
_exptl_absorpt_correction_T_min     0.0472
_exptl_absorpt_correction_T_max     0.1151
_diffrn_ambient_temperature     100(2)
_diffrn_source     'fine-focus sealed X-Ray tube'
_diffrn_radiation_type     MoK\a
_diffrn_radiation_wavelength     0.71073
_diffrn_radiation_monochromator     graphite
_diffrn_measurement_device_type     'Bruker AXS D8 QUEST Photon III detector'
_diffrn_measurement_method     '\f and \w shutterless scans'
_diffrn_detector_area_resol_mean     7.31
_diffrn_reflns_number     87568
_diffrn_reflns_av_R_equivalents     0.0405
_diffrn_reflns_av_unetI/netI     0.0153
_diffrn_reflns_theta_min     2.463
_diffrn_reflns_theta_max     32.582
_diffrn_reflns_theta_full     25.242
_diffrn_measured_fraction_theta_max     1.000
_diffrn_measured_fraction_theta_full     0.999
_diffrn_reflns_limit_h_min     -22
_diffrn_reflns_limit_h_max     22
_diffrn_reflns_limit_k_min     -23
_diffrn_reflns_limit_k_max     23
_diffrn_reflns_limit_l_min     -19
_diffrn_reflns_limit_l_max     19
_refine_special_details
;
 Refinement of F^2^ against ALL reflections.  The weighted R-factor wR and
 goodness of fit S are based on F^2^, conventional R-factors R are based
 on F, with F set to zero for negative F^2^. The threshold expression of
 F^2^ > 2sigma(F^2^) is used only for calculating R-factors(gt) etc. and is
 not relevant to the choice of reflections for refinement.  R-factors based
 on F^2^ are statistically about twice as large as those based on F, and R-
 factors based on ALL data will be even larger.
;
_reflns_number_total     5429
_reflns_number_gt     4773
_reflns_threshold_expression     'I > 2\s(I)'
_refine_ls_structure_factor_coef     Fsqd
_refine_ls_matrix_type     full
_refine_ls_R_factor_all     0.0291
_refine_ls_R_factor_gt     0.0230
_refine_ls_wR_factor_gt     0.0547
_refine_ls_wR_factor_ref     0.0572
_refine_ls_goodness_of_fit_ref     1.061
_refine_ls_restrained_S_all     1.061
_refine_ls_number_reflns     5429
_refine_ls_number_parameters     199
_refine_ls_number_restraints     0
_refine_ls_hydrogen_treatment     constr
_refine_ls_weighting_scheme     calc
_refine_ls_weighting_details
              'w=1/[\s^2^(Fo^2^)+(0.0274P)^2^+1.6564P] where P=(Fo^2^+2Fc^2^)/3'
_atom_sites_solution_hydrogens     geom
_atom_sites_solution_primary     direct
_atom_sites_solution_secondary     difmap
_refine_ls_shift/su_max     0.005
_refine_ls_shift/su_mean     0.000
_refine_diff_density_max     0.834
_refine_diff_density_min     -0.459
_refine_ls_extinction_method     none
_refine_ls_extinction_coef     .
loop_
    _atom_type_symbol
    _atom_type_description
    _atom_type_scat_dispersion_real
    _atom_type_scat_dispersion_imag
    _atom_type_scat_source
    'C' 'C' 0.0033 0.0016
                         'International Tables Vol C Tables 4.2.6.8 and 6.1.1.4'
    'H' 'H' 0.0000 0.0000
                         'International Tables Vol C Tables 4.2.6.8 and 6.1.1.4'
    'N' 'N' 0.0061 0.0033
                         'International Tables Vol C Tables 4.2.6.8 and 6.1.1.4'
    'O' 'O' 0.0106 0.0060
                         'International Tables Vol C Tables 4.2.6.8 and 6.1.1.4'
    'F' 'F' 0.0171 0.0103
                         'International Tables Vol C Tables 4.2.6.8 and 6.1.1.4'
    'Br' 'Br' -0.2901 2.4595
                         'International Tables Vol C Tables 4.2.6.8 and 6.1.1.4'
_computing_data_collection
;
<i>APEX3</i> (Bruker, 2018)
;
_computing_cell_refinement
;
SAINT (Bruker, 2018)
;
_computing_data_reduction
;
SAINT (Bruker, 2018)
;
_computing_structure_solution
;
SHELXT (Sheldrick, 2015a)
;
_computing_structure_refinement
;
SHELXL2018 (Sheldrick, 2015b)
;
_computing_molecular_graphics
;
ORTEP-3 for Windows (Farrugia, 2012)
;
_computing_publication_material
;
PLATON (Spek, 2020)
;
loop_
    _atom_site_type_symbol
    _atom_site_label
    _atom_site_fract_x
    _atom_site_fract_y
    _atom_site_fract_z
    _atom_site_U_iso_or_equiv
    _atom_site_adp_type
    _atom_site_calc_flag
    _atom_site_occupancy
    _atom_site_disorder_assembly
    _atom_site_disorder_group
    Br Br1 0.62265(2) 0.95963(2) 0.16792(2) 0.02193(4) Uani d 1 . .
    Br Br2 0.64744(2) 1.02154(2) 0.39424(2) 0.02154(4) Uani d 1 . .
    F F1 0.61074(8) 0.42468(7) 0.03550(8) 0.0350(2) Uani d 1 . .
    O O1 0.79994(8) 0.81157(8) 0.37024(8) 0.0279(2) Uani d 1 . .
    O O2 0.82768(8) 0.70323(8) 0.47212(9) 0.0279(2) Uani d 1 . .
    N N1 0.78022(8) 0.76388(8) 0.44249(9) 0.0204(2) Uani d 1 . .
    N N2 0.61421(8) 0.77830(8) 0.26409(9) 0.0173(2) Uani d 1 . .
    N N3 0.61871(8) 0.70235(8) 0.30197(9) 0.0180(2) Uani d 1 . .
    C C1 0.62788(9) 0.92776(9) 0.30578(10) 0.0172(2) Uani d 1 . .
    C C2 0.62325(9) 0.84437(9) 0.33887(9) 0.0163(2) Uani d 1 . .
    C C3 0.62473(9) 0.82188(9) 0.44946(10) 0.0160(2) Uani d 1 . .
    C C4 0.69718(9) 0.78201(9) 0.49868(10) 0.0167(2) Uani d 1 . .
    C C5 0.69526(10) 0.75800(9) 0.60064(10) 0.0198(2) Uani d 1 . .
    H H5 0.745761 0.730610 0.631466 0.024 Uiso calc 1 . .
    C C6 0.61793(10) 0.77479(10) 0.65687(10) 0.0216(3) Uani d 1 . .
    H H6 0.615605 0.760257 0.727309 0.026 Uiso calc 1 . .
    C C7 0.54428(10) 0.81279(10) 0.60985(10) 0.0221(3) Uani d 1 . .
    H H7 0.491119 0.823434 0.648092 0.026 Uiso calc 1 . .
    C C8 0.54741(10) 0.83559(9) 0.50689(10) 0.0195(2) Uani d 1 . .
    H H8 0.495992 0.860845 0.475544 0.023 Uiso calc 1 . .
    C C9 0.61222(9) 0.63404(9) 0.22921(10) 0.0173(2) Uani d 1 . .
    C C10 0.62860(10) 0.55039(9) 0.26748(11) 0.0214(3) Uani d 1 . .
    H H10 0.640277 0.542361 0.338142 0.026 Uiso calc 1 . .
    C C11 0.62783(11) 0.47892(10) 0.20219(13) 0.0253(3) Uani d 1 . .
    H H11 0.639299 0.421601 0.226931 0.030 Uiso calc 1 . .
    C C12 0.60996(11) 0.49353(11) 0.10055(12) 0.0245(3) Uani d 1 . .
    C C13 0.59060(10) 0.57525(10) 0.06081(11) 0.0224(3) Uani d 1 . .
    H H13 0.577105 0.582364 -0.009565 0.027 Uiso calc 1 . .
    C C14 0.59139(10) 0.64622(9) 0.12606(10) 0.0194(2) Uani d 1 . .
    H H14 0.577851 0.703011 0.101002 0.023 Uiso calc 1 . .
loop_
    _atom_site_aniso_label
    _atom_site_aniso_U_11
    _atom_site_aniso_U_22
    _atom_site_aniso_U_33
    _atom_site_aniso_U_12
    _atom_site_aniso_U_13
    _atom_site_aniso_U_23
    Br1 0.02940(8) 0.02164(7) 0.01475(6) -0.00253(5) -0.00260(5) 0.00271(5)
    Br2 0.02785(8) 0.01832(7) 0.01843(6) -0.00056(5) 0.00111(5) -0.00383(5)
    F1 0.0542(7) 0.0220(5) 0.0287(5) 0.0035(5) -0.0047(4) -0.0101(4)
    O1 0.0232(5) 0.0403(6) 0.0201(5) 0.0021(5) 0.0046(4) 0.0009(4)
    O2 0.0267(5) 0.0279(6) 0.0292(6) 0.0120(5) -0.0039(4) -0.0073(4)
    N1 0.0184(5) 0.0245(6) 0.0183(5) 0.0033(5) -0.0014(4) -0.0066(4)
    N2 0.0197(5) 0.0170(5) 0.0152(5) 0.0005(4) 0.0008(4) -0.0012(4)
    N3 0.0200(5) 0.0178(5) 0.0161(5) 0.0002(4) 0.0002(4) -0.0008(4)
    C1 0.0205(6) 0.0179(6) 0.0134(5) 0.0009(5) 0.0000(4) -0.0017(4)
    C2 0.0170(5) 0.0182(6) 0.0136(5) 0.0015(5) 0.0003(4) -0.0012(4)
    C3 0.0185(6) 0.0154(5) 0.0140(5) 0.0012(5) -0.0003(4) -0.0006(4)
    C4 0.0181(6) 0.0160(5) 0.0161(5) 0.0014(5) -0.0004(4) -0.0026(4)
    C5 0.0236(6) 0.0192(6) 0.0166(5) 0.0031(5) -0.0031(5) -0.0001(4)
    C6 0.0278(7) 0.0218(6) 0.0151(5) 0.0021(5) 0.0006(5) 0.0022(5)
    C7 0.0235(7) 0.0262(7) 0.0165(6) 0.0037(5) 0.0046(5) 0.0027(5)
    C8 0.0192(6) 0.0229(6) 0.0162(5) 0.0036(5) 0.0011(4) 0.0022(5)
    C9 0.0183(6) 0.0173(6) 0.0162(5) 0.0002(5) 0.0001(4) -0.0007(4)
    C10 0.0258(7) 0.0192(6) 0.0191(6) 0.0013(5) -0.0022(5) 0.0009(5)
    C11 0.0321(8) 0.0180(6) 0.0259(7) 0.0029(6) -0.0028(6) -0.0009(5)
    C12 0.0289(7) 0.0213(6) 0.0232(7) 0.0004(6) -0.0013(5) -0.0063(5)
    C13 0.0273(7) 0.0225(7) 0.0175(6) -0.0003(6) -0.0012(5) -0.0027(5)
    C14 0.0224(6) 0.0189(6) 0.0168(5) -0.0006(5) 0.0001(5) 0.0001(4)
_geom_special_details
;
 All esds (except the esd in the dihedral angle between two l.s. planes)
 are estimated using the full covariance matrix.  The cell esds are taken
 into account individually in the estimation of esds in distances, angles
 and torsion angles; correlations between esds in cell parameters are only
 used when they are defined by crystal symmetry.  An approximate (isotropic)
 treatment of cell esds is used for estimating esds involving l.s. planes.
;
loop_
    _geom_bond_atom_site_label_1
    _geom_bond_atom_site_label_2
    _geom_bond_site_symmetry_2
    _geom_bond_distance
    _geom_bond_publ_flag
    Br1 C1 . 1.8725(13) ?
    Br2 C1 . 1.8667(13) ?
    F1 C12 . 1.3546(17) ?
    O1 N1 . 1.2304(17) ?
    O2 N1 . 1.2284(16) ?
    N1 C4 . 1.4641(18) ?
    N2 N3 . 1.2647(16) ?
    N2 C2 . 1.4138(17) ?
    N3 C9 . 1.4175(17) ?
    C1 C2 . 1.3486(19) ?
    C2 C3 . 1.4895(18) ?
    C3 C8 . 1.3900(19) ?
    C3 C4 . 1.3958(18) ?
    C4 C5 . 1.3859(18) ?
    C5 C6 . 1.390(2) ?
    C5 H5 . 0.9500 ?
    C6 C7 . 1.384(2) ?
    C6 H6 . 0.9500 ?
    C7 C8 . 1.3942(18) ?
    C7 H7 . 0.9500 ?
    C8 H8 . 0.9500 ?
    C9 C10 . 1.3953(19) ?
    C9 C14 . 1.3992(19) ?
    C10 C11 . 1.388(2) ?
    C10 H10 . 0.9500 ?
    C11 C12 . 1.376(2) ?
    C11 H11 . 0.9500 ?
    C12 C13 . 1.384(2) ?
    C13 C14 . 1.382(2) ?
    C13 H13 . 0.9500 ?
    C14 H14 . 0.9500 ?
loop_
    _geom_angle_atom_site_label_1
    _geom_angle_atom_site_label_2
    _geom_angle_atom_site_label_3
    _geom_angle_site_symmetry_1
    _geom_angle_site_symmetry_3
    _geom_angle
    _geom_angle_publ_flag
    O2 N1 O1 . . 123.62(13) ?
    O2 N1 C4 . . 117.94(13) ?
    O1 N1 C4 . . 118.41(12) ?
    N3 N2 C2 . . 112.28(11) ?
    N2 N3 C9 . . 114.15(11) ?
    C2 C1 Br2 . . 122.32(10) ?
    C2 C1 Br1 . . 123.65(10) ?
    Br2 C1 Br1 . . 113.92(7) ?
    C1 C2 N2 . . 117.24(12) ?
    C1 C2 C3 . . 122.03(12) ?
    N2 C2 C3 . . 120.71(12) ?
    C8 C3 C4 . . 117.01(12) ?
    C8 C3 C2 . . 118.66(12) ?
    C4 C3 C2 . . 124.19(12) ?
    C5 C4 C3 . . 123.04(13) ?
    C5 C4 N1 . . 116.88(12) ?
    C3 C4 N1 . . 120.08(12) ?
    C4 C5 C6 . . 118.63(13) ?
    C4 C5 H5 . . 120.7 ?
    C6 C5 H5 . . 120.7 ?
    C7 C6 C5 . . 119.75(12) ?
    C7 C6 H6 . . 120.1 ?
    C5 C6 H6 . . 120.1 ?
    C6 C7 C8 . . 120.61(13) ?
    C6 C7 H7 . . 119.7 ?
    C8 C7 H7 . . 119.7 ?
    C3 C8 C7 . . 120.92(13) ?
    C3 C8 H8 . . 119.5 ?
    C7 C8 H8 . . 119.5 ?
    C10 C9 C14 . . 120.52(13) ?
    C10 C9 N3 . . 114.96(12) ?
    C14 C9 N3 . . 124.52(12) ?
    C11 C10 C9 . . 119.93(14) ?
    C11 C10 H10 . . 120.0 ?
    C9 C10 H10 . . 120.0 ?
    C12 C11 C10 . . 118.05(14) ?
    C12 C11 H11 . . 121.0 ?
    C10 C11 H11 . . 121.0 ?
    F1 C12 C11 . . 118.75(14) ?
    F1 C12 C13 . . 117.83(13) ?
    C11 C12 C13 . . 123.42(14) ?
    C14 C13 C12 . . 118.34(13) ?
    C14 C13 H13 . . 120.8 ?
    C12 C13 H13 . . 120.8 ?
    C13 C14 C9 . . 119.68(13) ?
    C13 C14 H14 . . 120.2 ?
    C9 C14 H14 . . 120.2 ?
loop_
    _geom_torsion_atom_site_label_1
    _geom_torsion_atom_site_label_2
    _geom_torsion_atom_site_label_3
    _geom_torsion_atom_site_label_4
    _geom_torsion_site_symmetry_1
    _geom_torsion_site_symmetry_2
    _geom_torsion_site_symmetry_3
    _geom_torsion_site_symmetry_4
    _geom_torsion
    _geom_torsion_publ_flag
    C2 N2 N3 C9 . . . . -178.50(11) ?
    Br2 C1 C2 N2 . . . . -175.87(9) ?
    Br1 C1 C2 N2 . . . . 0.19(18) ?
    Br2 C1 C2 C3 . . . . 5.92(19) ?
    Br1 C1 C2 C3 . . . . -178.02(10) ?
    N3 N2 C2 C1 . . . . 173.96(13) ?
    N3 N2 C2 C3 . . . . -7.80(18) ?
    C1 C2 C3 C8 . . . . 75.95(18) ?
    N2 C2 C3 C8 . . . . -102.20(16) ?
    C1 C2 C3 C4 . . . . -108.63(17) ?
    N2 C2 C3 C4 . . . . 73.22(18) ?
    C8 C3 C4 C5 . . . . -1.4(2) ?
    C2 C3 C4 C5 . . . . -176.84(13) ?
    C8 C3 C4 N1 . . . . 178.78(12) ?
    C2 C3 C4 N1 . . . . 3.3(2) ?
    O2 N1 C4 C5 . . . . 26.58(18) ?
    O1 N1 C4 C5 . . . . -151.37(13) ?
    O2 N1 C4 C3 . . . . -153.54(13) ?
    O1 N1 C4 C3 . . . . 28.51(19) ?
    C3 C4 C5 C6 . . . . -0.4(2) ?
    N1 C4 C5 C6 . . . . 179.45(13) ?
    C4 C5 C6 C7 . . . . 1.6(2) ?
    C5 C6 C7 C8 . . . . -1.0(2) ?
    C4 C3 C8 C7 . . . . 2.0(2) ?
    C2 C3 C8 C7 . . . . 177.74(13) ?
    C6 C7 C8 C3 . . . . -0.9(2) ?
    N2 N3 C9 C10 . . . . 172.10(13) ?
    N2 N3 C9 C14 . . . . -7.8(2) ?
    C14 C9 C10 C11 . . . . 2.6(2) ?
    N3 C9 C10 C11 . . . . -177.28(14) ?
    C9 C10 C11 C12 . . . . -0.5(2) ?
    C10 C11 C12 F1 . . . . 178.69(15) ?
    C10 C11 C12 C13 . . . . -1.7(3) ?
    F1 C12 C13 C14 . . . . -178.71(14) ?
    C11 C12 C13 C14 . . . . 1.6(2) ?
    C12 C13 C14 C9 . . . . 0.5(2) ?
    C10 C9 C14 C13 . . . . -2.6(2) ?
    N3 C9 C14 C13 . . . . 177.24(13) ?
loop_
    _geom_hbond_atom_site_label_D
    _geom_hbond_atom_site_label_H
    _geom_hbond_atom_site_label_A
    _geom_hbond_site_symmetry_A
    _geom_hbond_distance_DH
    _geom_hbond_distance_HA
    _geom_hbond_distance_DA
    _geom_hbond_angle_DHA
    _geom_hbond_publ_flag
    C6 H6 O1 4_665 0.95 2.51 3.3244(18) 144 yes
_shelx_space_group_comment
;
The symmetry employed for this shelxl refinement is uniquely defined
by the following loop, which should always be used as a source of
symmetry information in preference to the above space-group names.
They are only intended as comments.
;
_shelx_estimated_absorpt_T_min     0.141
_shelx_estimated_absorpt_T_max     0.408
_shelx_hkl_file
;
   0   0   2    1.73    0.14
   0   0   2    1.21    0.13
   0   0   2    1.96    0.12
   0   0  -2    1.86    0.11
   0   0  -2    1.78    0.11
   0   0  -2    1.74    0.10
   0   0   3   -0.04    0.06
   0   0   3   -0.02    0.06
   0   0   3    0.01    0.06
   0   0   3    0.17    0.07
   0   0  -3   -0.06    0.07
   0   0  -3    0.01    0.04
   0   0  -3    0.07    0.05
   0   0  -3   -0.01    0.06
   0   0  -3    0.15    0.07
   0   0  -3    0.12    0.06
   0   0   3    0.10    0.07
   0   0   3   -0.02    0.05
   0   0   4  321.32    9.40
   0   0  -4  307.62    9.39
   0   0   4  309.29    9.39
   0   0   4  330.94    9.39
   0   0   4  320.37    9.40
   0   0  -5    0.05    0.09
   0   0  -5    0.01    0.11
   0   0   5    0.00    0.08
   0   0   5    0.04    0.08
   0   0   5    0.24    0.11
   0   0   5    0.02    0.11
   0   0  -5    0.01    0.12
   0   0   6   32.74    1.12
   0   0   6   33.77    1.14
   0   0   6   36.00    1.15
   0   0  -6   33.64    1.11
   0   0   6   36.94    1.13
   0   0   7    0.31    0.19
   0   0  -7    0.08    0.11
   0   0   7   -0.10    0.13
   0   0   7   -0.11    0.16
   0   0   8    8.41    0.46
   0   0   8    7.81    0.42
   0   0  -8    8.85    0.54
   0   0   8    8.46    0.45
   0   0   8    9.12    0.46
   0   0   9   -0.09    0.21
   0   0   9    0.03    0.17
   0   0  -9   -0.19    0.24
   0   0   9   -0.02    0.20
   0   0   9   -0.02    0.15
   0   0  10   21.48    0.87
   0   0  10   20.71    0.83
   0   0  10   20.53    0.86
   0   0 -10   18.48    0.91
   0   0  10   18.90    0.79
   0   0 -11   -0.15    0.29
   0   0  11   -0.04    0.21
   0   0  11    0.30    0.26
   0   0  11    0.02    0.18
   0   0  11    0.46    0.28
   0   0 -12   28.23    1.25
   0   0  12   28.21    1.13
   0   0  12   26.65    1.06
   0   0  12   27.56    1.11
   0   0  12   29.45    1.16
   0   0  13    0.07    0.20
   0   0 -13   -0.66    0.32
   0   0  13   -0.09    0.30
   0   0  13    0.18    0.27
   0   0  13    0.03    0.32
   0   0  14  134.10    4.23
   0   0  14  139.77    4.26
   0   0  14  137.04    4.26
   0   0 -14  131.65    4.37
   0   0  14  126.08    4.18
   0   0  15    0.21    0.39
   0   0  15   -0.15    0.30
   0   0  15   -0.06    0.22
   0   0 -15   -0.36    0.40
   0   0  15    0.54    0.40
   0   0  16    9.92    0.77
   0   0  16    9.35    0.84
   0   0  16    8.61    0.82
   0   0 -16    9.73    0.93
   0   0  17    0.14    0.59
   0   0  17   -0.35    0.65
   0   0  17    0.23    0.43
   0   0  18   96.32    3.32
   0   0 -18  100.84    3.53
   0   0  18  101.31    3.38
   0   0  18   97.31    3.36
   0   0  19    0.38    0.42
   0   0  19    0.43    0.48
   0   0  19    0.37    0.51
   0   0 -19   -0.05    0.52
   0   0 -20    2.83    0.69
   0   0  20    4.13    0.68
   0   0  20    3.90    0.59
   0   0  20    3.90    0.65
   1   0  -1   -0.05    0.01
   1   0  -1   -0.03    0.01
  -1   0  -1   -0.01    0.02
   1   0  -1   -0.03    0.02
  -1   0  -2   18.28    0.62
  -1   0   2   18.44    0.63
  -1   0   2   19.67    0.60
   1   0   2   16.80    0.61
  -1   0  -2   18.46    0.62
   1   0   2   21.02    0.69
  -1   0   2   19.49    0.60
   1   0  -2   19.26    0.62
   1   0  -3    0.09    0.07
  -1   0   3    0.02    0.04
  -1   0   3    0.07    0.04
   1   0  -3    0.05    0.06
   1   0   3    0.00    0.06
  -1   0   3    0.03    0.06
  -1   0  -3   -0.08    0.07
   1   0   3    0.03    0.07
   1   0   3    0.00    0.06
  -1   0   3   -0.03    0.05
  -1   0  -3    0.03    0.06
  -1   0   3    0.05    0.07
   1   0  -3    0.07    0.08
  -1   0  -3    0.19    0.06
  -1   0   3    0.08    0.07
  -1   0   3    0.00    0.06
   1   0   3    0.01    0.06
  -1   0  -3    0.05    0.05
   1   0   3    0.12    0.08
   1   0   3    0.03    0.06
  -1   0  -4  196.16    5.84
   1   0  -4  204.08    5.80
   1   0   4  193.93    5.80
  -1   0   4  201.27    5.76
   1   0  -4  191.46    5.83
  -1   0   4  177.05    5.78
   1   0   4  189.02    5.80
  -1   0   4  197.72    5.80
   1   0  -4  189.75    5.74
   1   0  -4  202.99    5.80
   1   0   4  199.73    5.80
  -1   0   4  196.94    5.79
  -1   0  -4  193.56    5.80
   1   0   4  195.47    5.80
   1   0  -5    0.09    0.11
  -1   0   5    0.01    0.07
   1   0   5    0.06    0.09
   1   0  -5    0.15    0.05
  -1   0   5    0.37    0.12
   1   0  -5    0.07    0.11
  -1   0   5    0.13    0.07
  -1   0  -5    0.17    0.09
  -1   0  -5    0.09    0.13
  -1   0   5    0.07    0.10
   1   0  -5    0.06    0.13
   1   0   5    0.07    0.11
   1   0   5    0.09    0.10
   1   0   5    0.29    0.12
   1   0   6   15.34    0.59
  -1   0   6   15.86    0.60
  -1   0  -6   15.85    0.66
  -1   0  -6   14.88    0.58
  -1   0   6   15.33    0.59
  -1   0   6   16.31    0.56
   1   0   6   15.75    0.60
  -1   0   6   15.02    0.56
   1   0  -6   15.75    0.60
   1   0   6   16.13    0.60
   1   0   7    0.21    0.13
  -1   0   7   -0.16    0.21
   1   0   7    0.36    0.20
  -1   0   7    0.07    0.15
  -1   0   7    0.06    0.15
   1   0  -7    0.17    0.21
  -1   0   7   -0.09    0.10
   1   0  -7    0.15    0.16
  -1   0   8  143.47    4.28
   1   0   8  143.50    4.28
   1   0  -8  137.82    4.34
   1   0   8  140.46    4.28
  -1   0  -8  137.97    4.35
   1   0   8  136.85    4.27
  -1   0   8  136.22    4.23
   1   0   8  140.19    4.27
  -1   0   8  144.54    4.28
  -1   0  -8  135.30    4.25
  -1   0   8  143.69    4.24
  -1   0   9    0.09    0.20
   1   0   9    0.17    0.18
   1   0   9   -0.03    0.21
   1   0   9    0.20    0.22
  -1   0  -9   -0.22    0.22
   1   0   9    0.12    0.15
  -1   0   9    0.34    0.22
  -1   0   9   -0.01    0.16
   1   0  -9    0.03    0.23
  -1   0   9    0.07    0.14
  -1   0  10   96.05    3.01
  -1   0  10   91.96    2.96
   1   0  10   90.36    3.00
   1   0  10   98.04    3.02
   1   0  10   95.30    3.02
   1   0  10   95.37    3.02
   1   0 -10   93.44    3.10
  -1   0  10   94.75    2.97
  -1   0 -10   95.73    3.12
  -1   0  10  100.84    3.03
  -1   0  11    0.16    0.20
   1   0  11    0.06    0.22
  -1   0  11   -0.14    0.25
   1   0  11    0.05    0.26
  -1   0  11    0.15    0.18
   1   0  11   -0.20    0.25
  -1   0  11   -0.03    0.24
  -1   0 -11    0.28    0.30
   1   0 -11    0.14    0.30
   1   0 -12   21.14    1.03
   1   0  12   19.58    0.90
   1   0  12   19.11    0.90
   1   0  12   19.23    0.91
  -1   0  12   19.76    0.89
  -1   0  12   19.19    0.89
   1   0  12   17.71    0.83
  -1   0  12   19.36    0.82
  -1   0 -12   21.06    1.04
  -1   0  12   20.18    0.86
  -1   0  13   -0.27    0.25
   1   0 -13    0.59    0.38
   1   0  13   -0.03    0.19
  -1   0  13    0.09    0.31
   1   0  13   -0.16    0.31
   1   0  13   -0.04    0.31
   1   0  13    0.10    0.28
  -1   0  13   -0.13    0.32
  -1   0  13    0.11    0.20
  -1   0 -13    0.13    0.36
  -1   0  14   21.06    0.95
   1   0  14   23.34    1.09
   1   0  14   25.17    1.12
  -1   0  14   24.47    1.10
   1   0  14   23.29    1.12
  -1   0  14   25.26    1.09
   1   0 -14   24.59    1.22
  -1   0  14   22.94    1.03
   1   0  14   21.06    0.97
  -1   0 -14   23.89    1.21
  -1   0 -15    0.12    0.41
  -1   0  15    0.13    0.23
  -1   0  15    0.04    0.36
   1   0  15   -0.19    0.30
   1   0  15   -0.15    0.36
   1   0  15    0.32    0.24
   1   0  15    0.22    0.37
  -1   0  15    0.00    0.29
  -1   0  15    0.12    0.37
   1   0 -15    0.02    0.41
   1   0  16    0.92    0.43
  -1   0 -16    0.38    0.44
  -1   0  16   -0.26    0.23
   1   0  16    0.07    0.36
  -1   0  16    0.00    0.40
   1   0 -16   -0.13    0.44
   1   0  16   -0.14    0.40
  -1   0  16    0.47    0.43
  -1   0  16   -0.02    0.32
   1   0  17    0.47    0.47
  -1   0  17    0.01    0.43
  -1   0  17    0.60    0.49
   1   0  17    0.07    0.59
  -1   0  17    0.16    0.45
   1   0 -17    0.19    0.82
   1   0 -18    1.22    0.55
   1   0  18    1.46    0.53
  -1   0  18    1.80    0.51
  -1   0 -18    0.73    0.53
  -1   0  18    2.35    0.55
   1   0  18    1.39    0.45
  -1   0  18    1.14    0.43
   1   0  18    0.94    0.53
  -1   0  19    0.25    0.40
   1   0  19    0.20    0.51
   1   0 -19    0.59    0.55
  -1   0  19   -0.15    0.45
   1   0  19   -0.36    0.50
  -1   0 -19   -0.26    0.52
   1   0  19    0.31    0.44
  -1   0  19    0.25    0.48
  -1   0  20    0.92    0.55
   1   0  20   -0.02    0.52
  -1   0  20    0.81    0.56
   1   0  20    0.65    0.53
   1   0  20    0.98    0.49
   1   0 -20    1.34    0.59
  -1   0 -20    2.73    0.65
  -1   0  20    1.41    0.46
  -2   0   0   45.24    1.36
   2   0   0   44.44    1.37
  -2   0  -1   -0.22    0.05
  -2   0  -1   -0.09    0.05
   2   0  -1    0.19    0.07
   2   0  -1   -0.08    0.05
  -2   0  -1   -0.09    0.09
   2   0   1    0.10    0.07
  -2   0   1    0.02    0.06
  -2   0   1   -0.06    0.06
   2   0  -1    0.03    0.06
   2   0   1    0.01    0.07
   2   0  -1   -0.01    0.03
  -2   0  -1   -0.05    0.05
   2   0   1   -0.13    0.05
  -2   0  -1   -0.27    0.04
  -2   0   1    0.06    0.07
   2   0   1   -0.04    0.05
   2   0  -1   -0.09    0.03
   2   0   1   -0.09    0.05
   2   0  -1   -0.14    0.05
  -2   0  -2   18.37    0.62
   2   0  -2   18.48    0.63
   2   0  -2   19.58    0.64
  -2   0  -2   20.65    0.65
  -2   0  -2   19.42    0.65
   2   0  -2   19.21    0.64
   2   0   2   19.75    0.65
   2   0   2   19.19    0.62
  -2   0  -2   18.95    0.67
   2   0   2   19.35    0.64
  -2   0   2   19.43    0.63
  -2   0  -2   18.30    0.62
  -2   0   2   17.89    0.65
  -2   0   3   -0.02    0.07
  -2   0  -3   -0.03    0.05
   2   0  -3   -0.12    0.07
  -2   0   3   -0.03    0.06
  -2   0  -3    0.02    0.06
   2   0   3    0.04    0.08
   2   0   3    0.35    0.08
  -2   0  -3    0.06    0.09
   2   0   3    0.04    0.08
  -2   0   3   -0.07    0.06
   2   0  -3   -0.05    0.06
   2   0  -3   -0.12    0.07
   2   0   3    0.03    0.07
  -2   0  -3   -0.01    0.07
   2   0   3    0.02    0.07
  -2   0   4   19.92    0.69
   2   0   4   20.85    0.70
  -2   0   4   20.39    0.62
   2   0  -4   20.63    0.69
  -2   0   4   20.05    0.63
   2   0   4   20.20    0.71
  -2   0  -4   20.42    0.74
   2   0   4   19.87    0.71
  -2   0   4   20.72    0.68
   2   0  -4   19.79    0.72
   2   0  -4   21.18    0.69
   2   0  -5    0.04    0.10
   2   0   5   -0.08    0.08
   2   0  -5    0.11    0.13
  -2   0   5    0.08    0.06
   2   0  -5    0.18    0.12
  -2   0   5    0.05    0.11
  -2   0   5    0.05    0.06
   2   0   5    0.01    0.11
  -2   0  -5   -0.01    0.12
   2   0   5   -0.11    0.09
   2   0   5   -0.08    0.12
  -2   0   5   -0.05    0.10
   2   0   6    7.02    0.39
   2   0   6    6.86    0.37
   2   0  -6    6.81    0.36
   2   0  -6    7.04    0.41
  -2   0   6    7.05    0.36
  -2   0   6    6.74    0.29
   2   0  -6    6.57    0.35
  -2   0  -6    6.86    0.41
  -2   0  -6    6.51    0.36
   2   0   6    6.91    0.38
   2   0   6    6.71    0.38
  -2   0   6    6.39    0.29
  -2   0   6    6.68    0.35
  -2   0  -7   -0.18    0.12
   2   0  -7   -0.07    0.15
  -2   0   7    0.06    0.16
   2   0   7   -0.15    0.17
  -2   0   7   -0.05    0.18
  -2   0  -7   -0.19    0.18
   2   0   7   -0.04    0.17
   2   0   7    0.15    0.28
   2   0  -7   -0.06    0.15
  -2   0   7   -0.10    0.16
   2   0   7   -0.04    0.14
   2   0  -7    0.02    0.21
  -2   0  -8    2.76    0.33
   2   0   8    3.46    0.37
  -2   0   8    3.63    0.27
   2   0   8    2.75    0.29
  -2   0   8    3.26    0.26
   2   0  -8    2.89    0.32
   2   0  -8    3.20    0.29
   2   0   8    3.07    0.29
   2   0   8    2.92    0.31
  -2   0   8    2.58    0.28
  -2   0   8    2.35    0.26
  -2   0  -8    3.44    0.30
   2   0   9   -0.16    0.20
  -2   0   9   -0.09    0.19
   2   0  -9   -0.21    0.22
  -2   0   9    0.24    0.14
  -2   0   9    0.00    0.20
   2   0   9   -0.23    0.21
  -2   0  -9    0.11    0.25
   2   0   9    0.10    0.16
   2   0   9   -0.05    0.20
  -2   0  -9    0.15    0.15
  -2   0   9   -0.05    0.15
  -2   0 -10    2.83    0.30
  -2   0 -10    2.92    0.39
  -2   0  10    2.58    0.32
   2   0  10    2.39    0.31
  -2   0  10    2.87    0.31
   2   0  10    2.64    0.34
   2   0  10    2.86    0.34
  -2   0  10    2.77    0.33
   2   0  10    2.84    0.32
  -2   0  10    3.39    0.34
   2   0 -10    2.71    0.37
  -2   0  11   -0.27    0.18
   2   0  11   -0.10    0.23
   2   0  11    0.10    0.28
  -2   0  11   -0.05    0.25
  -2   0 -11    0.25    0.30
   2   0  11    0.11    0.18
   2   0  11    0.21    0.26
   2   0 -11    0.42    0.32
  -2   0  11   -0.07    0.15
  -2   0  11   -0.21    0.24
  -2   0  12    1.07    0.25
   2   0 -12    1.32    0.39
  -2   0  12    0.62    0.30
   2   0  12    1.17    0.32
   2   0  12    1.15    0.25
  -2   0  12    1.08    0.23
   2   0  12    0.88    0.33
   2   0  12    1.36    0.34
  -2   0  12    1.67    0.34
  -2   0 -12    1.37    0.40
   2   0  13    0.19    0.30
   2   0  13   -0.10    0.21
   2   0  13   -0.09    0.31
  -2   0  13    0.18    0.30
  -2   0  13   -0.13    0.18
   2   0 -13   -0.09    0.37
  -2   0  13   -0.26    0.35
  -2   0 -13    0.07    0.36
   2   0  13   -0.13    0.31
  -2   0  13    0.16    0.25
  -2   0  14    1.72    0.33
   2   0  14    1.79    0.36
   2   0  14    1.54    0.41
   2   0 -14    1.88    0.48
  -2   0  14    1.43    0.41
  -2   0  14    1.20    0.27
  -2   0 -14    1.33    0.46
   2   0  14    1.24    0.37
  -2   0  14    1.92    0.42
   2   0  14    1.98    0.43
  -2   0  15   -0.01    0.28
  -2   0 -15    0.39    0.43
  -2   0  15   -0.26    0.35
  -2   0  15   -0.07    0.36
   2   0  15   -0.21    0.37
   2   0  15    0.28    0.34
   2   0  15    0.04    0.38
   2   0 -15   -0.73    0.38
  -2   0  16    0.02    0.38
  -2   0  16    0.39    0.24
   2   0  16   -0.45    0.38
  -2   0 -16    0.17    0.44
   2   0 -16    0.25    0.47
   2   0  16    0.30    0.36
   2   0  16   -0.03    0.42
  -2   0  16   -0.13    0.38
  -2   0  16    0.46    0.33
  -2   0  17   -0.15    0.37
   2   0  17    0.27    0.85
  -2   0 -17   -0.41    0.49
  -2   0  17   -0.02    0.44
  -2   0  17    0.06    0.40
   2   0  17   -0.45    0.46
   2   0  17    0.14    0.60
   2   0 -17    0.02    0.84
  -2   0 -18    0.04    0.52
   2   0 -18    1.22    0.55
   2   0  18   -0.08    0.48
   2   0  18    0.50    0.42
  -2   0  18   -0.09    0.35
  -2   0  18    0.26    0.48
  -2   0  18    0.23    0.44
   2   0  18    0.08    0.46
  -2   0  19    0.25    0.48
   2   0  19   -0.12    0.43
  -2   0  19   -0.09    0.38
  -2   0  19   -0.17    0.47
  -2   0 -19   -0.20    0.52
   2   0  19    0.63    0.52
   2   0  19    0.26    0.50
   2   0 -19    0.01    0.56
  -2   0  20    0.24    0.52
  -2   0  20    0.54    0.51
   2   0  20    1.66    0.53
   2   0  20    1.44    0.60
  -2   0  20    1.32    0.44
   2   0  20    1.03    0.57
   2   0 -20    1.89    0.65
  -2   0 -20    1.22    0.62
  -3   0   0   -0.01    0.05
  -3   0   0    0.03    0.05
   3   0   0    0.09    0.09
   3   0   0    0.24    0.08
   3   0   0    0.10    0.05
  -3   0   0    0.10    0.06
  -3   0   0    0.12    0.10
  -3   0   0   -0.02    0.07
   3   0   1    0.05    0.07
   3   0  -1    0.07    0.04
  -3   0   1    0.01    0.06
   3   0  -1    0.35    0.08
  -3   0  -1    0.04    0.06
   3   0   1    0.04    0.06
  -3   0   1    0.07    0.04
  -3   0   1    0.28    0.08
  -3   0  -1    0.00    0.06
   3   0   1   -0.08    0.05
   3   0  -1    0.03    0.06
  -3   0   1   -0.09    0.04
  -3   0  -1    0.06    0.06
   3   0   1    0.10    0.06
  -3   0  -1    0.04    0.07
  -3   0   1    0.21    0.07
   3   0   1    0.10    0.09
   3   0  -1    0.08    0.04
   3   0  -2  227.07    6.65
  -3   0   2  227.04    6.61
  -3   0  -2  213.79    6.65
   3   0   2  228.91    6.83
  -3   0   2  216.90    6.61
  -3   0  -2  214.45    6.66
  -3   0   2  221.41    6.65
  -3   0   2  228.14    6.67
  -3   0   2  222.91    6.67
   3   0   2  223.68    6.67
   3   0  -2  232.06    6.66
  -3   0  -2  235.25    6.69
   3   0  -2  228.81    6.67
  -3   0   2  231.21    6.67
   3   0   2  221.23    6.69
   3   0   2  223.99    6.66
  -3   0  -3   -0.03    0.09
   3   0   3   -0.06    0.09
  -3   0  -3    0.01    0.08
  -3   0   3    0.07    0.08
   3   0   3    0.03    0.09
   3   0  -3    0.25    0.08
   3   0   3   -0.02    0.11
   3   0  -3   -0.04    0.09
   3   0   3   -0.03    0.07
  -3   0  -3   -0.02    0.07
  -3   0   3    0.21    0.07
  -3   0   3    0.01    0.08
   3   0  -3    0.42    0.10
   3   0  -4   12.66    0.46
   3   0   4   11.95    0.48
  -3   0  -4   12.62    0.52
   3   0  -4   12.74    0.47
  -3   0  -4   12.15    0.51
   3   0   4   12.23    0.50
   3   0  -4   12.23    0.50
   3   0   4   12.89    0.51
   3   0   4   12.07    0.49
  -3   0  -5    0.08    0.14
   3   0   5   -0.01    0.13
   3   0   5   -0.04    0.12
  -3   0   5    0.14    0.12
   3   0   5   -0.11    0.12
  -3   0  -5    0.06    0.11
   3   0  -5    0.05    0.11
   3   0  -5   -0.08    0.12
  -3   0   5   -0.04    0.11
   3   0   5   -0.18    0.09
   3   0  -5   -0.12    0.13
  -3   0   6    5.60    0.32
   3   0  -6    5.20    0.33
  -3   0   6    5.70    0.34
   3   0  -6    5.90    0.33
  -3   0   6    5.63    0.23
   3   0   6    5.24    0.34
   3   0   6    5.56    0.35
   3   0  -6    5.38    0.36
   3   0   6    6.08    0.38
  -3   0   6    5.16    0.23
   3   0   6    5.47    0.34
  -3   0  -6    5.52    0.38
  -3   0   7   -0.06    0.10
   3   0  -7    0.21    0.16
  -3   0   7    0.11    0.09
   3   0  -7    0.31    0.17
  -3   0   7   -0.02    0.14
   3   0   7    0.09    0.16
   3   0   7    0.06    0.13
   3   0   7   -0.08    0.29
  -3   0  -7   -0.05    0.18
   3   0   7   -0.01    0.17
  -3   0   7   -0.22    0.14
   3   0   8  155.27    4.73
  -3   0   8  155.93    4.70
   3   0   8  156.60    4.72
   3   0  -8  155.21    4.70
  -3   0  -8  156.74    4.80
  -3   0   8  157.01    4.62
  -3   0  -8  151.19    4.73
   3   0   8  159.51    4.75
  -3   0   8  154.58    4.70
   3   0  -8  154.56    4.70
   3   0   8  146.87    4.73
   3   0  -8  154.19    4.77
  -3   0   8  152.04    4.62
   3   0   9    0.02    0.20
   3   0   9   -0.19    0.21
  -3   0   9    0.03    0.13
   3   0  -9   -0.01    0.20
  -3   0   9    0.00    0.20
   3   0   9    0.01    0.21
   3   0  -9   -0.10    0.23
  -3   0  -9   -0.05    0.16
   3   0   9    0.08    0.16
  -3   0  -9    0.22    0.25
  -3   0   9    0.08    0.13
  -3   0   9    0.30    0.21
   3   0  10   28.64    1.10
  -3   0  10   27.15    0.96
  -3   0 -10   27.31    1.15
  -3   0  10   26.80    1.05
   3   0 -10   28.03    1.05
   3   0  10   26.05    1.06
   3   0  10   28.59    1.09
  -3   0  10   25.94    0.95
  -3   0 -10   26.90    1.07
  -3   0  10   27.86    1.04
   3   0  10   29.04    1.09
   3   0 -10   27.25    1.14
   3   0  11    0.23    0.28
   3   0  11    0.14    0.19
  -3   0  11   -0.04    0.16
  -3   0  11   -0.21    0.24
  -3   0  11    0.17    0.18
   3   0  11    0.00    0.26
  -3   0 -11    0.21    0.19
   3   0 -11    0.24    0.31
   3   0  11   -0.11    0.24
  -3   0 -11    0.06    0.29
  -3   0  11    0.06    0.25
   3   0  12    4.54    0.48
  -3   0  12    5.93    0.47
  -3   0  12    5.86    0.54
  -3   0  12    5.71    0.48
   3   0  12    4.94    0.56
   3   0 -12    7.29    0.68
  -3   0  12    6.09    0.41
   3   0  12    5.70    0.59
   3   0  13    0.34    0.23
  -3   0  13    0.03    0.23
   3   0  13    0.13    0.30
  -3   0 -13    0.13    0.36
   3   0  13    0.17    0.34
  -3   0  13   -0.11    0.30
   3   0  13   -0.15    0.33
  -3   0  13   -0.13    0.21
   3   0 -13    0.14    0.36
   3   0  14    9.38    0.77
  -3   0  14    8.93    0.60
  -3   0 -14    8.26    0.81
   3   0 -14    7.58    0.77
  -3   0  14    7.30    0.70
   3   0  14    8.19    0.75
  -3   0  14    9.72    0.73
   3   0  14    8.09    0.72
  -3   0  14    7.86    0.50
   3   0  14    8.34    0.78
   3   0 -15   -0.12    0.42
  -3   0 -15    0.58    0.44
  -3   0  15   -0.02    0.20
   3   0  15    0.02    0.35
   3   0  15    0.44    0.40
  -3   0  15   -0.20    0.35
  -3   0  15    0.07    0.27
   3   0  15   -0.11    0.39
  -3   0  15    0.02    0.35
  -3   0  16    3.62    0.36
   3   0 -16    4.40    0.65
  -3   0 -16    4.00    0.61
  -3   0  16    3.77    0.43
  -3   0  16    4.16    0.54
  -3   0  16    3.59    0.52
   3   0  16    3.30    0.55
   3   0  16    4.30    0.57
   3   0  16    3.47    0.54
  -3   0  17    0.36    0.24
  -3   0  17    0.30    0.46
   3   0  17    0.08    0.64
   3   0  17    1.06    0.55
   3   0  17   -0.02    0.45
  -3   0  17    0.26    0.40
  -3   0  17    0.03    0.32
  -3   0 -17   -0.23    0.47
  -3   0  18    4.21    0.60
  -3   0  18    3.41    0.58
   3   0 -18    3.08    0.66
  -3   0  18    4.68    0.52
   3   0  18    4.06    0.61
   3   0  18    3.66    0.63
   3   0  18    3.70    0.60
  -3   0 -18    3.39    0.66
   3   0  19   -0.84    0.48
   3   0  19   -0.31    0.41
   3   0 -19    0.43    0.55
  -3   0  19    0.38    0.36
  -3   0  19   -0.28    0.44
  -3   0 -19    0.43    0.55
   3   0  19    0.02    0.52
  -3   0  19   -0.06    0.45
  -3   0 -20    6.86    0.85
   3   0 -20    6.80    0.84
   3   0  20    7.34    0.77
   3   0  20    6.48    0.77
  -3   0  20    6.81    0.74
   3   0  20    6.52    0.78
  -3   0  20    6.95    0.75
  -3   0  20    6.60    0.64
  -4   0   1    0.12    0.13
   4   0   1   -0.13    0.08
   4   0  -1    0.23    0.11
  -4   0  -1   -0.14    0.09
  -4   0   1    0.00    0.10
  -4   0  -1   -0.15    0.12
   4   0  -1   -0.08    0.06
  -4   0  -1   -0.17    0.08
  -4   0   1    0.25    0.11
   4   0   1   -0.20    0.10
   4   0   1    0.44    0.15
  -4   0   1   -0.13    0.07
   4   0  -1    0.13    0.10
  -4   0  -1   -0.25    0.08
   4   0  -1   -0.09    0.09
   4   0   1   -0.12    0.08
   4   0   1   -0.18    0.09
  -4   0  -1   -0.05    0.08
  -4   0   1   -0.16    0.06
  -4   0   2  261.53    7.84
  -4   0   2  261.48    7.86
  -4   0   2  266.43    7.86
   4   0  -2  270.96    7.86
  -4   0   2  268.15    7.80
   4   0   2  254.24    7.87
  -4   0  -2  251.80    7.83
   4   0  -2  273.56    7.86
   4   0   2  261.59    7.86
  -4   0  -2  274.28    7.89
   4   0  -2  265.87    7.83
   4   0   2  261.79    7.90
   4   0   2  258.69    7.84
  -4   0  -2  272.10    7.89
  -4   0   2  269.31    7.86
  -4   0   2  263.74    7.81
  -4   0  -3    0.10    0.11
  -4   0  -3    0.17    0.17
   4   0  -3    0.09    0.11
  -4   0   3    0.28    0.12
   4   0   3   -0.10    0.10
  -4   0  -3   -0.04    0.17
   4   0   3   -0.04    0.09
  -4   0   3   -0.03    0.07
   4   0   3   -0.05    0.16
   4   0  -3    0.13    0.09
  -4   0   3    0.02    0.09
   4   0  -3    0.07    0.10
   4   0   3    0.12    0.17
  -4   0  -4  129.90    3.87
  -4   0  -4  127.32    3.86
   4   0  -4  123.43    3.83
   4   0   4  127.88    3.84
   4   0   4  130.56    3.86
   4   0   4  122.14    3.85
   4   0  -4  124.03    3.80
   4   0   4  125.82    3.82
   4   0  -4  126.10    3.81
   4   0  -5   -0.01    0.12
   4   0   5    0.06    0.14
   4   0   5    0.00    0.14
  -4   0  -5   -0.12    0.14
   4   0  -5    0.08    0.14
   4   0   5    0.06    0.14
   4   0  -5    0.15    0.13
   4   0   5    0.06    0.12
  -4   0  -6   31.49    1.10
   4   0  -6   28.91    0.99
   4   0   6   29.24    1.06
  -4   0  -6   28.81    1.06
   4   0   6   28.26    1.11
   4   0  -6   29.72    1.01
   4   0  -6   29.02    1.05
   4   0   6   29.45    1.02
  -4   0   6   29.40    1.01
  -4   0   6   28.32    0.99
  -4   0  -7    0.21    0.14
   4   0  -7    0.01    0.16
   4   0   7   -0.21    0.13
  -4   0  -7    0.00    0.19
  -4   0   7    0.07    0.08
   4   0  -7    0.09    0.17
   4   0   7   -0.16    0.18
  -4   0   7    0.02    0.08
   4   0   7    0.00    0.17
  -4   0   7    0.04    0.16
  -4   0   7   -0.12    0.16
   4   0   7   -0.11    0.20
  -4   0  -8   13.23    0.69
   4   0   8   13.55    0.64
  -4   0   8   13.50    0.60
   4   0  -8   13.55    0.59
   4   0   8   12.81    0.66
   4   0   8   12.98    0.62
   4   0   8   11.67    0.61
  -4   0   8   13.50    0.48
  -4   0   8   12.32    0.59
   4   0  -8   13.47    0.60
  -4   0   8   13.05    0.48
   4   0  -8   14.95    0.68
  -4   0   9    0.05    0.21
   4   0   9    0.15    0.22
   4   0  -9    0.04    0.21
   4   0  -9    0.06    0.21
  -4   0   9   -0.07    0.12
  -4   0  -9    0.12    0.25
   4   0   9    0.02    0.22
   4   0   9    0.16    0.24
  -4   0   9   -0.01    0.12
   4   0   9    0.13    0.18
  -4   0  -9   -0.10    0.17
  -4   0   9    0.06    0.19
   4   0  -9   -0.02    0.25
  -4   0  10    1.89    0.20
  -4   0 -10    1.95    0.37
  -4   0  10    2.05    0.21
   4   0 -10    2.05    0.36
  -4   0  10    1.80    0.30
  -4   0  10    2.07    0.30
   4   0  10    2.00    0.33
   4   0  10    1.96    0.28
   4   0  10    2.04    0.33
   4   0  10    1.86    0.34
  -4   0 -10    1.38    0.25
   4   0 -10    1.70    0.29
   4   0  11    0.01    0.28
   4   0  11    0.09    0.18
   4   0  11   -0.06    0.25
   4   0 -11   -0.02    0.30
  -4   0  11    0.15    0.18
  -4   0  11    0.16    0.25
  -4   0 -11    0.03    0.31
  -4   0  11    0.05    0.26
   4   0  11    0.04    0.28
  -4   0  11   -0.14    0.16
   4   0 -12   35.61    1.41
  -4   0 -12   32.53    1.28
   4   0  12   34.79    1.39
   4   0  12   32.82    1.31
  -4   0 -12   33.29    1.42
  -4   0  12   33.85    1.39
  -4   0  12   34.60    1.31
  -4   0  12   35.28    1.31
   4   0  12   33.53    1.38
  -4   0  12   34.77    1.17
   4   0  12   33.97    1.46
  -4   0 -13   -0.02    0.36
  -4   0  13   -0.16    0.22
  -4   0  13   -0.03    0.31
  -4   0  13   -0.01    0.18
   4   0 -13   -0.63    0.32
   4   0  13   -0.16    0.30
   4   0  13   -0.09    0.33
   4   0  13    0.11    0.23
   4   0  13   -0.25    0.35
  -4   0  13   -0.85    0.51
   4   0  14  106.99    3.51
   4   0  14  108.53    3.50
  -4   0 -14  107.25    3.61
  -4   0  14  107.15    3.46
  -4   0  14  101.23    3.31
  -4   0  14  105.68    3.46
   4   0 -14  109.33    3.60
   4   0  14  106.51    3.54
  -4   0  14  109.96    3.36
   4   0  15   -0.07    0.40
  -4   0 -15   -0.06    0.40
   4   0 -15    0.29    0.42
   4   0  15   -0.12    0.39
   4   0  15    0.37    0.36
  -4   0  15    0.14    0.36
  -4   0  15   -0.11    0.36
  -4   0  15   -0.16    0.25
  -4   0  15   -0.37    0.19
   4   0  16   25.92    1.20
  -4   0  16   22.39    0.92
  -4   0  16   23.77    1.02
   4   0 -16   22.71    1.28
   4   0  16   23.81    1.22
  -4   0  16   22.51    1.13
   4   0  16   23.87    1.24
  -4   0  16   22.24    1.14
  -4   0 -16   22.83    1.29
  -4   0  17   -0.36    0.20
   4   0  17   -0.37    0.40
  -4   0  17   -0.20    0.29
  -4   0  17   -0.18    0.40
  -4   0 -17   -0.05    0.48
   4   0  17   -0.15    0.46
   4   0  17   -0.09    0.47
  -4   0  17    0.28    0.51
  -4   0  18   44.94    1.81
  -4   0 -18   42.96    1.95
   4   0  18   43.12    1.83
  -4   0  18   45.55    1.82
   4   0  18   44.91    1.89
  -4   0  18   44.63    1.65
   4   0 -18   43.70    1.93
   4   0  18   43.88    1.85
  -4   0  19    0.24    0.34
   4   0  19   -0.09    0.53
  -4   0  19    0.36    0.47
   4   0  19   -0.81    0.50
  -4   0  19   -0.39    0.45
   4   0 -19    0.08    0.54
   4   0  19   -0.46    0.42
  -4   0 -19   -0.03    0.51
   4   0  20   -0.38    0.49
   4   0 -20   -0.18    0.56
   4   0  20   -0.09    0.55
   4   0  20    0.75    0.64
  -4   0 -20    0.61    0.93
  -4   0  20    0.41    0.50
  -4   0  20    0.11    0.50
  -4   0  20   -0.03    0.33
   5   0   0   -0.03    0.11
   5   0   0    0.11    0.11
  -5   0   0   -0.12    0.08
  -5   0   0    0.02    0.09
   5   0   0    0.32    0.12
   5   0   0    0.18    0.14
  -5   0   0    0.01    0.08
  -5   0   0   -0.12    0.14
  -5   0   0   -0.06    0.09
   5   0  -1    0.08    0.07
  -5   0  -1    0.06    0.12
  -5   0   1    0.05    0.08
   5   0  -1    0.06    0.11
  -5   0   1    0.39    0.11
  -5   0  -1   -0.01    0.08
   5   0   1    0.03    0.13
  -5   0   1    0.21    0.11
   5   0   1    0.30    0.09
  -5   0  -1    0.06    0.09
  -5   0   1    0.51    0.16
  -5   0  -1    0.15    0.10
   5   0  -1    0.14    0.12
   5   0   1    0.23    0.12
  -5   0   1   -0.07    0.07
   5   0  -1    0.20    0.11
   5   0   1    0.17    0.13
  -5   0  -2  119.59    3.55
   5   0   2  113.95    3.52
  -5   0   2  118.33    3.47
   5   0  -2  111.44    3.51
  -5   0   2  120.35    3.54
   5   0  -2  120.04    3.54
  -5   0  -2  120.11    3.55
   5   0  -2  120.82    3.50
   5   0   2  116.98    3.54
  -5   0   2  118.71    3.47
  -5   0   2  112.41    3.52
  -5   0   2  110.97    3.52
   5   0  -2  112.94    3.45
  -5   0   2  111.44    3.51
   5   0   2  114.07    3.54
  -5   0  -3   -0.12    0.11
   5   0   3    0.16    0.12
   5   0  -3    0.09    0.12
   5   0  -3    0.28    0.13
  -5   0   3   -0.04    0.06
   5   0   3   -0.04    0.12
   5   0   3   -0.09    0.12
  -5   0  -3   -0.12    0.08
  -5   0   3   -0.06    0.11
  -5   0   3    0.00    0.06
  -5   0  -3    0.10    0.13
   5   0  -3    0.04    0.10
   5   0   4  191.51    5.76
  -5   0   4  183.24    5.73
   5   0   4  182.62    5.73
  -5   0  -4  193.51    5.77
   5   0  -4  194.20    5.69
   5   0  -4  190.10    5.73
   5   0  -4  194.38    5.71
   5   0   4  192.32    5.72
  -5   0  -4  193.76    5.77
   5   0   5    0.01    0.16
   5   0  -5    0.05    0.14
  -5   0  -5   -0.11    0.13
   5   0  -5   -0.04    0.13
   5   0  -5    0.19    0.17
   5   0   5    0.09    0.16
   5   0   5   -0.01    0.15
   5   0   5    0.07    0.13
  -5   0  -5    0.00    0.17
   5   0  -6   62.55    1.94
   5   0   6   57.09    1.98
  -5   0  -6   62.27    2.01
   5   0   6   59.66    1.97
   5   0   6   63.01    2.01
  -5   0  -6   59.90    2.09
   5   0  -6   62.00    1.93
   5   0  -6   61.00    1.98
  -5   0  -7   -0.01    0.20
  -5   0   7   -0.02    0.16
   5   0   7    0.00    0.20
   5   0   7    0.05    0.20
   5   0   7    0.02    0.16
   5   0  -7    0.04    0.17
   5   0   7   -0.17    0.21
   5   0  -7   -0.18    0.19
  -5   0  -7    0.14    0.17
   5   0  -8  194.31    6.02
   5   0  -8  197.29    6.08
  -5   0  -8  203.11    6.10
   5   0  -8  200.42    6.02
   5   0   8  186.12    6.07
  -5   0  -8  207.13    6.13
   5   0   8  202.02    6.07
  -5   0   8  200.46    6.02
   5   0   8  200.02    6.05
  -5   0   8  202.66    6.02
   5   0   8  199.86    6.10
   5   0   9   -0.26    0.23
   5   0  -9   -0.09    0.24
  -5   0   9   -0.05    0.21
   5   0   9   -0.10    0.16
   5   0  -9    0.11    0.21
  -5   0  -9    0.61    0.17
  -5   0  -9   -0.40    0.23
   5   0   9    0.08    0.22
  -5   0   9    0.07    0.20
   5   0  -9    0.16    0.22
   5   0   9   -0.25    0.24
  -5   0   9    0.02    0.11
   5   0 -10   95.74    3.16
   5   0  10   99.58    3.13
   5   0  10   87.89    3.11
   5   0 -10   96.87    3.08
  -5   0  10   99.01    3.08
  -5   0  10   96.30    3.07
   5   0  10  100.44    3.12
   5   0 -10   99.38    3.08
  -5   0  10   95.22    2.94
  -5   0 -10   98.14    3.20
  -5   0  10   98.72    2.95
   5   0  10  101.57    3.18
   5   0  11    0.02    0.26
  -5   0  11    0.13    0.16
   5   0  11   -0.42    0.19
  -5   0 -11   -0.14    0.19
  -5   0 -11    0.07    0.30
  -5   0  11    0.10    0.26
  -5   0  11    0.26    0.26
   5   0  11    0.10    0.29
   5   0 -11   -0.23    0.23
  -5   0  11   -0.05    0.13
   5   0  11    0.20    0.30
   5   0 -11    0.22    0.31
   5   0  12   68.62    2.29
  -5   0  12   63.65    2.29
   5   0 -12   64.23    2.30
  -5   0  12   66.98    2.21
  -5   0  12   65.61    2.21
  -5   0 -12   66.82    2.35
   5   0  12   66.80    2.31
  -5   0 -12   61.40    2.35
  -5   0  12   66.83    2.06
   5   0  12   68.81    2.27
   5   0  12   61.20    2.67
   5   0 -13    0.30    0.37
   5   0  13    0.13    0.33
   5   0  13    0.60    0.38
   5   0  13    0.20    0.37
  -5   0  13    0.18    0.17
  -5   0 -13   -0.04    0.36
  -5   0  13    0.40    0.31
  -5   0  13    0.26    0.38
  -5   0  13   -0.12    0.20
  -5   0  14    8.35    0.54
  -5   0 -14    8.96    0.81
  -5   0  14    8.49    0.70
   5   0  14    7.70    0.79
   5   0  14   10.04    0.80
   5   0 -14    7.11    0.68
  -5   0  14    7.46    0.69
  -5   0  14    7.25    0.45
   5   0  14    7.30    0.67
  -5   0  15   -0.11    0.24
   5   0  15   -0.18    0.35
  -5   0  15   -0.11    0.33
   5   0  15   -0.18    0.39
   5   0  15   -0.23    0.43
  -5   0  15    0.18    0.36
  -5   0 -15   -0.44    0.39
   5   0 -15   -0.73    0.39
  -5   0  15   -0.10    0.18
  -5   0  16    3.51    0.39
  -5   0 -16    3.41    0.60
  -5   0  16    3.49    0.50
   5   0  16    3.60    0.54
   5   0  16    3.03    0.55
   5   0 -16    2.64    0.58
  -5   0  16    3.56    0.32
   5   0  16    2.95    0.56
  -5   0  16    3.15    0.50
  -5   0  17   -0.61    0.38
   5   0  17   -0.14    0.43
  -5   0 -17    0.25    0.48
  -5   0  17   -0.06    0.28
   5   0 -17   -0.82    0.73
   5   0  17    0.08    0.50
   5   0  17    0.23    0.49
  -5   0 -18    1.60    0.60
  -5   0  18    2.50    0.32
  -5   0  18    3.18    0.57
   5   0  18    2.08    0.55
   5   0  18    1.69    0.56
   5   0 -18    3.16    0.65
  -5   0  18    1.95    0.38
  -5   0  18    2.19    0.53
   5   0  18    1.52    0.56
   5   0  19    0.27    0.52
  -5   0  19   -0.13    0.44
  -5   0  19    0.53    0.32
   5   0  19   -0.02    0.45
  -5   0 -19   -0.20    0.53
   5   0 -19   -0.61    0.53
   5   0  19    0.19    0.55
  -5   0  19    0.27    0.48
   5   0 -20    0.11    0.56
  -5   0  20    0.22    0.48
  -5   0  20    0.40    0.34
   5   0  20    0.51    0.54
  -5   0  20   -0.88    0.46
  -6   0   0   20.35    0.71
   6   0   0   19.19    0.69
  -6   0   0   20.10    0.72
   6   0   0   17.84    0.75
  -6   0   0   20.12    0.71
  -6   0   0   19.27    0.78
   6   0   0   18.17    0.74
   6   0   1    0.36    0.15
  -6   0  -1   -0.06    0.10
  -6   0   1   -0.08    0.09
   6   0  -1    0.10    0.14
  -6   0   1   -0.02    0.09
   6   0  -1    0.03    0.13
  -6   0   1   -0.02    0.11
   6   0  -1    0.05    0.09
  -6   0  -1    0.03    0.10
  -6   0   1   -0.06    0.16
  -6   0  -1    0.24    0.15
   6   0   1    0.11    0.15
   6   0   1    0.11    0.09
  -6   0   2   19.87    0.65
  -6   0  -2   20.33    0.74
   6   0   2   17.71    0.72
  -6   0   2   17.73    0.65
   6   0  -2   17.96    0.62
   6   0  -2   19.12    0.72
  -6   0   2   18.83    0.74
   6   0   2   17.55    0.69
  -6   0  -2   18.66    0.73
   6   0  -2   19.22    0.67
  -6   0   2   19.49    0.72
   6   0   2   18.38    0.70
   6   0  -3    0.00    0.13
  -6   0  -3   -0.10    0.12
  -6   0   3    0.08    0.09
   6   0   3    0.24    0.17
   6   0  -3    0.03    0.11
  -6   0  -3    0.06    0.15
   6   0   3   -0.01    0.14
  -6   0   3    0.07    0.15
  -6   0   3    0.00    0.08
  -6   0  -3    0.28    0.15
   6   0   3   -0.09    0.14
  -6   0   4   44.97    1.40
   6   0  -4   46.96    1.47
  -6   0   4   45.39    1.40
  -6   0  -4   45.67    1.56
   6   0   4   45.17    1.53
  -6   0   4   45.25    1.52
   6   0  -4   46.53    1.49
  -6   0  -4   48.01    1.56
   6   0  -4   45.78    1.52
   6   0   4   46.96    1.51
  -6   0  -5    0.05    0.16
  -6   0   5    0.21    0.17
   6   0  -5    0.17    0.17
   6   0  -5   -0.02    0.15
   6   0   5    0.14    0.18
   6   0  -5    0.03    0.13
   6   0   5    0.00    0.16
  -6   0  -5   -0.01    0.17
  -6   0  -6   14.13    0.68
   6   0  -6   14.79    0.61
  -6   0   6   13.87    0.65
   6   0   6   14.81    0.64
   6   0   6   14.33    0.67
   6   0   6   13.18    0.64
   6   0  -6   14.52    0.66
   6   0  -6   13.97    0.58
   6   0   7   -0.08    0.20
   6   0  -7   -0.05    0.20
  -6   0  -7    0.02    0.21
   6   0   7    0.16    0.24
  -6   0  -7    0.21    0.21
   6   0   7   -0.04    0.22
   6   0  -7    0.04    0.20
   6   0  -8   33.67    1.26
   6   0   8   33.66    1.24
   6   0   8   34.96    1.27
   6   0  -8   33.62    1.19
  -6   0   8   33.79    1.20
  -6   0   8   33.24    1.19
  -6   0  -8   34.98    1.31
   6   0  -8   34.35    1.21
  -6   0  -8   33.99    1.28
   6   0   9    0.59    0.27
   6   0  -9   -0.14    0.25
   6   0   9    0.32    0.28
  -6   0   9    0.10    0.22
  -6   0  -9    0.19    0.26
  -6   0   9    0.23    0.23
   6   0  -9    0.24    0.23
  -6   0  -9    0.13    0.20
   6   0   9    0.16    0.25
   6   0  -9   -0.18    0.21
   6   0  10   58.26    2.04
  -6   0  10   58.14    1.93
   6   0  10   58.08    1.97
   6   0 -10   55.41    1.92
  -6   0 -10   54.80    1.99
  -6   0  10   57.70    1.77
  -6   0  10   58.82    1.94
   6   0 -10   57.99    2.01
   6   0  10   59.66    2.00
   6   0 -10   56.52    1.92
  -6   0 -10   60.64    2.07
  -6   0 -11   -0.29    0.31
   6   0 -11    0.02    0.27
  -6   0  11    0.17    0.15
  -6   0  11   -0.06    0.26
   6   0 -11   -0.30    0.25
   6   0  11    0.13    0.35
   6   0  11    0.25    0.30
   6   0  11    0.02    0.28
  -6   0  11    0.03    0.12
   6   0  11    0.00    0.19
   6   0 -11    0.31    0.31
  -6   0  11    0.06    0.26
   6   0  12    0.31    0.33
  -6   0  12    0.59    0.30
  -6   0  12    0.35    0.30
  -6   0  12   -0.03    0.20
  -6   0  12    0.42    0.15
   6   0  12    0.73    0.36
  -6   0 -12    0.41    0.37
   6   0 -12    0.58    0.43
   6   0 -12   -0.11    0.29
  -6   0 -12    0.35    0.23
   6   0  12    0.58    0.35
   6   0  12    0.07    0.24
   6   0 -13    0.07    0.37
   6   0  13    0.02    0.37
  -6   0  13    0.00    0.32
   6   0  13    0.39    0.37
   6   0  13   -0.11    0.33
  -6   0  13    0.14    0.20
  -6   0  13    0.30    0.15
  -6   0 -13   -0.01    0.38
  -6   0  13    0.18    0.32
  -6   0  14   17.68    0.92
   6   0 -14   17.85    1.05
  -6   0  14   17.33    0.73
  -6   0 -14   18.54    1.09
   6   0  14   17.43    1.06
  -6   0  14   16.48    0.67
   6   0  14   17.81    0.98
   6   0  14   17.11    1.01
  -6   0  14   17.30    0.91
  -6   0  15   -0.07    0.36
   6   0  15    0.05    0.38
  -6   0  15    0.19    0.18
  -6   0  15    0.04    0.35
   6   0  15    0.54    0.44
   6   0  15   -0.21    0.42
  -6   0  15   -0.08    0.22
  -6   0 -15   -0.38    0.41
   6   0 -15   -0.37    0.41
  -6   0  16    4.91    0.58
   6   0  16    4.64    0.80
  -6   0  16    4.80    0.48
   6   0  16    4.56    0.63
  -6   0  16    4.81    0.55
   6   0 -16    3.78    0.62
  -6   0 -16    4.97    0.77
   6   0  16    3.89    0.67
   6   0  17    0.44    0.49
  -6   0 -17    0.13    0.48
   6   0  17    0.32    0.48
   6   0 -17    0.51    0.50
  -6   0  17    0.32    0.42
  -6   0  17    0.16    0.26
   6   0  17   -0.30    0.42
  -6   0  17    0.03    0.19
  -6   0 -18    1.35    0.58
  -6   0  18    1.37    0.49
  -6   0  18    1.00    0.24
  -6   0  18    1.11    0.30
   6   0  18    0.84    0.55
  -6   0  18    0.79    0.48
   6   0 -18    0.89    0.56
   6   0  18    0.78    0.56
   6   0  18    1.21    0.55
   6   0  19    0.27    0.56
  -6   0  19   -0.43    0.25
  -6   0  19   -0.09    0.46
   6   0  19    0.63    0.50
   6   0 -19   -0.27    0.54
  -6   0  19   -0.15    0.22
  -6   0  19   -0.14    0.45
  -6   0 -19    0.56    0.55
   6   0  19   -0.99    0.51
   6   0  20    2.88    1.08
  -6   0 -20    3.19    0.70
  -6   0  20    5.23    0.66
   6   0  20    3.85    0.72
   6   0 -20    4.45    0.80
  -6   0  20    3.80    0.66
  -6   0  20    4.14    0.63
   6   0  20    4.32    0.76
  -7   0   0    0.39    0.19
  -7   0   0    0.24    0.12
   7   0   0    0.25    0.11
   7   0   0   -0.18    0.16
   7   0   0    0.15    0.16
  -7   0   0    0.30    0.14
  -7   0  -1    0.01    0.15
  -7   0   1   -0.03    0.10
  -7   0  -1    0.12    0.14
  -7   0   1    0.05    0.12
   7   0   1    0.13    0.17
  -7   0   1    0.20    0.19
   7   0  -1   -0.02    0.16
  -7   0  -1   -0.01    0.11
   7   0   1    0.01    0.07
   7   0  -1    0.12    0.15
   7   0   1    0.09    0.16
   7   0  -1    0.00    0.09
  -7   0   2  173.89    5.11
   7   0  -2  161.17    5.07
   7   0  -2  172.07    5.19
   7   0   2  162.63    5.16
   7   0  -2  173.21    5.12
   7   0   2  162.07    5.19
  -7   0  -2  179.63    5.19
  -7   0   2  169.52    5.21
  -7   0  -2  174.49    5.19
  -7   0  -2  174.66    5.25
   7   0   2  173.36    5.16
  -7   0   2  167.07    5.11
   7   0   3    0.20    0.16
  -7   0  -3    0.07    0.16
  -7   0  -3    0.19    0.16
   7   0  -3    0.16    0.16
  -7   0   3    0.07    0.10
  -7   0   3   -0.09    0.17
   7   0   3    0.38    0.19
  -7   0  -3   -0.10    0.09
  -7   0   3    0.09    0.10
   7   0  -3    0.00    0.13
   7   0   3    0.24    0.18
   7   0  -4   11.45    0.48
  -7   0  -4   11.13    0.56
   7   0   4   11.98    0.55
   7   0   4   10.84    0.56
  -7   0  -4   11.64    0.59
  -7   0   4   10.84    0.42
  -7   0   4   10.62    0.44
   7   0  -4   10.90    0.51
   7   0   4   10.94    0.56
  -7   0   4   10.97    0.56
  -7   0   5    0.07    0.09
   7   0   5   -0.26    0.19
   7   0  -5    0.13    0.15
  -7   0  -5    0.07    0.18
  -7   0   5   -0.03    0.19
   7   0  -5    0.10    0.18
   7   0  -5    0.16    0.19
  -7   0   5    0.29    0.09
   7   0   5   -0.03    0.19
  -7   0  -5   -0.11    0.19
  -7   0  -6    1.77    0.30
   7   0  -6    2.31    0.24
   7   0   6    1.79    0.29
   7   0  -6    2.55    0.26
   7   0   6    1.79    0.27
   7   0   6    2.16    0.28
  -7   0  -6    1.84    0.27
  -7   0  -7   -0.07    0.22
   7   0  -7    0.25    0.23
   7   0  -7   -0.03    0.18
  -7   0  -7   -0.10    0.17
  -7   0   7    0.26    0.24
   7   0   7    0.09    0.23
   7   0   7    0.31    0.24
   7   0   7   -0.23    0.18
   7   0  -7   -0.09    0.19
   7   0   8   62.50    2.06
   7   0  -8   57.43    1.94
  -7   0  -8   58.94    2.04
   7   0   8   60.88    2.02
   7   0   8   57.48    1.98
   7   0  -8   58.37    2.01
  -7   0  -8   60.93    2.06
  -7   0   8   57.80    1.94
   7   0  -8   58.38    1.93
  -7   0   8   59.84    1.93
  -7   0   9   -0.03    0.23
   7   0  -9   -0.08    0.22
   7   0   9   -0.26    0.22
   7   0   9   -0.17    0.26
   7   0  -9    0.00    0.22
  -7   0   9    0.15    0.22
   7   0   9    0.03    0.28
  -7   0  -9   -0.26    0.26
   7   0  -9   -0.10    0.27
  -7   0  -9    0.17    0.23
   7   0 -10   11.22    0.62
  -7   0  10   10.77    0.62
   7   0  10   10.46    0.75
   7   0  10   10.78    0.68
  -7   0  10   11.91    0.63
   7   0  10   10.86    0.72
  -7   0 -10   11.29    0.74
   7   0 -10   11.06    0.64
   7   0 -10   10.50    0.70
   7   0 -11   -0.67    0.28
  -7   0 -11   -0.21    0.23
  -7   0  11   -0.09    0.26
   7   0 -11    0.22    0.27
   7   0 -11   -0.07    0.26
   7   0  11    0.15    0.31
   7   0  11   -0.04    0.33
  -7   0  11    0.15    0.27
  -7   0  12    2.17    0.37
   7   0 -12    2.47    0.38
   7   0  12    1.71    0.43
  -7   0  12    1.97    0.36
  -7   0 -12    2.62    0.47
   7   0  12    2.59    0.47
   7   0  12    2.39    0.44
  -7   0  12    2.98    0.23
  -7   0  13   -0.08    0.31
  -7   0  13   -0.04    0.13
   7   0  13    0.01    0.40
   7   0  13   -0.23    0.34
  -7   0  13   -0.19    0.30
  -7   0  13    0.25    0.17
   7   0 -13   -0.25    0.35
   7   0  13   -0.09    0.36
  -7   0 -13   -0.11    0.37
  -7   0  14   14.69    0.87
   7   0  14   15.02    1.01
  -7   0  14   15.34    0.57
  -7   0 -14   15.48    1.02
  -7   0  14   14.10    0.62
   7   0  14   14.87    1.00
   7   0 -14   14.72    0.96
  -7   0  14   14.23    0.87
   7   0  14   14.17    0.96
   7   0  15    0.16    0.44
  -7   0  15   -0.20    0.19
  -7   0 -15    0.51    0.45
  -7   0  15    0.04    0.37
  -7   0  15    0.59    0.37
  -7   0  15    0.07    0.16
   7   0  15   -0.10    0.42
   7   0  15   -0.24    0.44
   7   0 -15   -0.15    0.42
   7   0  16   10.52    1.08
  -7   0 -16   11.57    1.10
  -7   0  16   11.10    0.51
  -7   0  16   12.84    0.89
   7   0 -16   11.32    0.98
   7   0  16   13.15    1.05
  -7   0  16   13.41    0.87
   7   0  16   11.14    1.03
  -7   0  16   11.51    0.58
  -7   0 -17    0.13    0.50
  -7   0  17    0.16    0.48
  -7   0  17   -0.13    0.39
   7   0 -17   -0.75    0.43
   7   0  17   -0.56    0.46
  -7   0  17    0.26    0.18
  -7   0  17    0.01    0.23
   7   0  17    0.25    0.47
   7   0  17   -0.18    0.49
  -7   0  18    0.49    0.45
   7   0  18    0.87    0.53
  -7   0 -18   -0.05    0.52
   7   0  18   -0.29    0.54
   7   0 -18   -0.32    0.50
  -7   0  18   -0.05    0.17
   7   0  18   -0.51    0.47
  -7   0  18    0.17    0.23
  -7   0  18   -0.37    0.39
   7   0  19    0.39    0.56
   7   0  19   -0.56    0.46
   7   0  19   -0.39    0.54
  -7   0  19    0.28    0.45
  -7   0  19    0.16    0.20
  -7   0 -19   -0.23    0.54
  -7   0  19    0.02    0.24
  -7   0  19    0.37    0.49
   7   0 -19    0.40    0.56
  -8   0   0  618.11   17.81
   8   0   0  593.41   17.85
   8   0   0  585.02   17.87
  -8   0   0  589.92   17.87
  -8   0   0  632.48   17.83
   8   0   0  592.79   17.79
  -8   0   1    0.11    0.13
   8   0   1    0.20    0.21
   8   0   1    0.05    0.18
  -8   0  -1   -0.05    0.13
   8   0  -1    1.06    0.24
   8   0  -1    0.16    0.14
   8   0  -1    0.30    0.18
  -8   0  -1    0.14    0.17
  -8   0   1    0.22    0.21
  -8   0  -1    0.00    0.18
  -8   0   1    0.01    0.14
   8   0   2  209.95    6.75
   8   0   2  226.85    6.73
  -8   0  -2  223.38    6.75
   8   0   2  214.95    6.78
   8   0  -2  214.88    6.76
  -8   0   2  217.90    6.79
  -8   0   2  231.27    6.68
   8   0  -2  227.82    6.70
  -8   0   2  228.78    6.69
  -8   0  -2  233.61    6.76
  -8   0  -2  225.85    6.76
   8   0  -3    0.21    0.15
  -8   0  -3   -0.32    0.17
   8   0   3   -0.11    0.21
  -8   0   3    0.01    0.12
   8   0   3   -0.18    0.18
   8   0  -3    0.11    0.21
  -8   0  -3   -0.25    0.16
  -8   0   3    0.12    0.21
   8   0   3   -0.12    0.15
  -8   0  -3    0.04    0.12
  -8   0   3   -0.08    0.12
   8   0  -4   35.59    1.19
  -8   0   4   34.04    1.10
  -8   0   4   33.57    1.09
  -8   0  -4   34.53    1.26
  -8   0  -4   33.95    1.30
   8   0   4   33.88    1.21
   8   0   4   33.29    1.22
   8   0   4   31.61    1.24
   8   0  -4   34.03    1.14
  -8   0   4   33.37    1.23
  -8   0   5    0.09    0.11
   8   0   5    0.01    0.21
   8   0   5    0.27    0.25
   8   0   5   -0.05    0.26
   8   0  -5   -0.11    0.16
   8   0  -5   -0.07    0.18
  -8   0  -5    0.07    0.21
  -8   0   5   -0.09    0.10
  -8   0   5    0.55    0.23
  -8   0  -5    0.09    0.20
   8   0  -6   38.91    1.30
  -8   0  -6   39.07    1.42
  -8   0   6   38.11    1.20
   8   0   6   39.31    1.42
  -8   0  -6   38.81    1.43
  -8   0   6   38.13    1.20
  -8   0   6   37.83    1.38
   8   0  -6   38.54    1.37
   8   0   6   38.23    1.37
   8   0   6   39.45    1.41
   8   0  -7    0.24    0.22
   8   0  -7    0.18    0.19
   8   0  -7    0.07    0.23
  -8   0  -7   -0.13    0.21
   8   0   7   -0.23    0.26
   8   0   7   -0.11    0.25
   8   0   7   -0.21    0.22
  -8   0   7    0.14    0.24
  -8   0  -7   -0.24    0.23
  -8   0   8   54.95    1.93
   8   0  -8   55.28    1.85
   8   0   8   56.84    1.92
  -8   0  -8   58.04    1.99
   8   0  -8   55.80    1.87
  -8   0  -8   57.05    1.99
   8   0  -8   55.75    1.93
   8   0   8   55.72    1.97
   8   0   8   57.11    1.97
  -8   0   9   -0.07    0.27
  -8   0   9    0.01    0.22
   8   0   9   -0.34    0.28
  -8   0   9    0.08    0.24
   8   0  -9    0.14    0.24
  -8   0  -9   -0.23    0.27
   8   0   9    0.08    0.28
   8   0  -9    0.21    0.28
  -8   0  -9   -0.13    0.20
   8   0  -9   -0.01    0.23
   8   0   9   -0.15    0.31
  -8   0  10    9.57    0.60
   8   0  10   10.61    0.72
  -8   0  10    9.94    0.71
  -8   0 -10   10.38    0.76
   8   0 -10    8.99    0.62
  -8   0 -10    9.78    0.69
   8   0 -10    9.08    0.61
   8   0  10   10.88    0.76
   8   0  10   10.14    0.68
   8   0 -10    8.49    0.69
  -8   0  10    9.14    0.60
  -8   0 -11    0.06    0.34
   8   0  11    0.31    0.33
  -8   0  11    0.08    0.28
  -8   0  11    0.03    0.28
   8   0 -11    0.29    0.28
   8   0 -11   -0.01    0.28
   8   0 -11    0.12    0.33
  -8   0  11   -0.12    0.33
  -8   0 -11    0.54    0.28
   8   0  11    0.17    0.35
   8   0  11    0.25    0.38
  -8   0 -12   30.94    1.35
   8   0 -12   29.98    1.20
   8   0 -12   29.00    1.19
   8   0  12   28.47    1.36
  -8   0  12   29.61    1.26
   8   0 -12   29.17    1.31
  -8   0  12   28.97    1.20
   8   0  12   30.23    1.31
   8   0  12   29.23    1.27
  -8   0 -12   30.25    1.29
  -8   0  13    0.29    0.32
  -8   0 -13    0.10    0.39
   8   0 -13    0.25    0.33
   8   0 -13    0.04    0.38
   8   0  13    0.24    0.42
  -8   0  13   -0.36    0.30
   8   0  13   -0.08    0.36
   8   0  13    0.02    0.41
   8   0  14   39.24    1.64
   8   0  14   35.59    1.61
  -8   0  14   37.49    1.48
  -8   0  14   37.77    1.47
   8   0  14   36.94    1.57
  -8   0 -14   37.66    1.66
   8   0 -14   37.76    1.58
  -8   0 -15    0.34    0.46
   8   0  15    0.49    0.42
   8   0  15    0.24    0.46
   8   0  15   -0.30    0.43
  -8   0  15    0.15    0.36
   8   0 -15   -0.14    0.42
  -8   0  15   -0.04    0.35
   8   0  16   14.90    1.11
   8   0 -16   13.45    1.02
   8   0  16   14.53    1.07
   8   0  16   14.46    1.10
  -8   0  16   13.26    0.91
  -8   0 -16   15.22    1.10
  -8   0  16   14.25    0.91
   8   0  17    0.09    0.49
  -8   0  17   -0.12    0.41
   8   0  17   -0.01    0.53
   8   0 -17   -0.11    0.46
   8   0  17    0.00    0.47
  -8   0  17   -0.06    0.49
  -8   0 -17   -0.34    0.49
   8   0  18   20.95    1.34
  -8   0  18   19.64    1.14
   8   0  18   18.88    1.33
  -8   0  18   20.57    1.13
  -8   0 -18   21.36    1.34
  -8   0  18   16.79    1.24
   8   0  18   20.02    1.29
   8   0 -18   21.97    1.31
  -8   0  19   -0.46    0.52
  -8   0  19    0.22    0.46
  -8   0  19    0.16    0.48
   8   0  19   -0.39    0.58
   8   0  19    0.60    0.58
   8   0  19    0.45    0.52
  -8   0 -19    0.05    0.55
   8   0 -19    0.06    0.55
   9   0   0    0.00    0.13
  -9   0   0   -0.04    0.13
   9   0   0    0.08    0.21
   9   0   0    0.22    0.22
  -9   0   0    0.24    0.20
  -9   0   0   -0.03    0.16
  -9   0  -1    0.18    0.21
   9   0  -1    0.03    0.12
  -9   0   1    0.09    0.15
   9   0   1    0.27    0.24
  -9   0   1    0.16    0.23
   9   0   1   -0.09    0.21
  -9   0   1    0.04    0.13
   9   0  -1   -0.11    0.20
   9   0  -1    0.14    0.19
  -9   0  -1    0.00    0.15
  -9   0  -1   -0.03    0.17
  -9   0   2   28.02    1.11
   9   0   2   29.61    1.26
  -9   0  -2   30.67    1.13
  -9   0   2   28.63    1.17
  -9   0  -2   30.53    1.10
   9   0  -2   28.12    1.15
   9   0   2   28.49    1.13
  -9   0  -2   30.75    1.22
  -9   0   2   32.46    1.05
   9   0  -2   30.38    1.07
   9   0   2   30.40    1.09
  -9   0   3   -0.03    0.14
   9   0  -3    0.16    0.17
   9   0  -3   -0.15    0.21
   9   0   3   -0.07    0.24
  -9   0  -3    0.08    0.18
  -9   0  -3   -0.06    0.20
   9   0   3   -0.17    0.16
  -9   0  -3    0.00    0.20
  -9   0   3   -0.09    0.12
  -9   0   3    0.21    0.25
   9   0   3    0.23    0.22
  -9   0  -4   96.91    3.04
   9   0   4   87.69    3.06
  -9   0   4   92.98    2.87
   9   0  -4   93.89    2.91
   9   0  -4   96.53    2.97
   9   0   4   92.59    3.00
  -9   0  -4   94.97    3.01
  -9   0   4   93.91    3.01
  -9   0   4   95.33    2.87
   9   0   4   93.53    3.04
   9   0  -5    0.17    0.19
  -9   0  -5    0.46    0.24
   9   0   5   -0.06    0.20
  -9   0   5    0.05    0.13
  -9   0  -5   -0.06    0.22
   9   0   5    0.19    0.25
   9   0  -5    0.06    0.24
   9   0   5    0.01    0.24
  -9   0   5    0.15    0.12
  -9   0   6   19.08    0.66
   9   0  -6   19.69    0.81
   9   0   6   19.02    0.86
   9   0   6   19.64    0.92
  -9   0   6   19.53    0.88
  -9   0  -6   18.27    0.89
  -9   0  -6   19.08    0.89
  -9   0   6   19.71    0.67
   9   0   6   18.63    0.89
   9   0  -7    0.39    0.24
  -9   0  -7   -0.17    0.22
   9   0   7   -0.12    0.29
  -9   0   7    0.06    0.10
  -9   0   7    0.17    0.26
   9   0  -7   -0.14    0.24
   9   0   7    0.13    0.28
  -9   0  -7   -0.01    0.25
   9   0   7    0.29    0.26
   9   0  -7    0.11    0.21
  -9   0   7    0.08    0.11
   9   0   8  127.24    4.10
   9   0  -8  129.32    4.01
   9   0   8  132.05    4.07
   9   0  -8  129.64    3.98
  -9   0   8  124.84    4.07
   9   0   8  130.16    4.12
  -9   0  -8  126.24    4.13
   9   0  -8  126.03    4.06
  -9   0  -8  136.11    4.14
  -9   0  -9    0.34    0.31
   9   0   9   -0.16    0.30
   9   0  -9   -0.28    0.24
  -9   0   9    0.00    0.31
   9   0  -9    0.19    0.24
   9   0  -9    0.01    0.29
  -9   0   9    0.20    0.26
   9   0   9    0.22    0.29
  -9   0   9   -0.03    0.23
  -9   0  -9    0.53    0.29
   9   0   9   -0.17    0.32
  -9   0  10   23.20    1.08
  -9   0 -10   22.20    1.09
   9   0 -10   24.43    0.97
   9   0  10   24.79    1.14
  -9   0  10   24.14    0.99
   9   0 -10   23.04    1.06
   9   0  10   23.72    1.11
  -9   0  10   22.49    0.97
   9   0  10   22.20    1.05
  -9   0 -10   23.59    1.26
   9   0 -10   22.98    0.99
  -9   0  11   -0.45    0.26
  -9   0  11    0.24    0.29
   9   0 -11   -0.19    0.32
   9   0 -11   -0.03    0.28
   9   0  11   -0.44    0.33
   9   0  11    0.28    0.39
   9   0  11   -0.17    0.31
  -9   0 -11    0.19    0.28
   9   0 -11    0.55    0.30
  -9   0  11    0.19    0.35
  -9   0 -11    0.33    0.36
   9   0 -12   20.51    1.04
   9   0 -12   17.91    0.93
   9   0  12   20.28    1.29
  -9   0  12   19.85    1.09
  -9   0  12   19.05    1.02
   9   0  12   18.34    1.00
  -9   0 -12   19.21    1.09
   9   0  12   19.25    1.10
  -9   0 -12   19.32    1.03
  -9   0  13    0.11    0.41
  -9   0  13   -0.19    0.32
  -9   0 -13    0.26    0.39
   9   0 -13    0.03    0.33
   9   0  13    0.09    0.38
   9   0 -13   -0.34    0.37
   9   0  13    0.20    0.42
  -9   0  13    0.25    0.33
   9   0  13    0.47    0.46
  -9   0  14    7.99    0.62
  -9   0  14    6.86    0.67
   9   0  14    5.93    0.64
  -9   0  14    7.29    0.72
   9   0  14    7.03    0.72
   9   0  14    7.01    0.68
   9   0 -14    6.64    0.66
  -9   0 -14    6.97    0.72
   9   0  15    0.61    0.49
  -9   0  15   -0.35    0.45
   9   0  15   -0.30    0.41
  -9   0  15   -0.07    0.35
   9   0 -15   -0.62    0.41
  -9   0  15   -0.02    0.34
  -9   0 -15    0.26    0.51
  -9   0  16    5.16    0.57
   9   0  16    4.58    0.66
   9   0  16    3.60    0.62
  -9   0  16    3.90    0.54
  -9   0 -16    5.32    0.70
  -9   0  16    5.40    0.78
   9   0 -16    5.60    0.72
   9   0  16    3.48    0.65
   9   0  17    0.41    0.57
  -9   0  17   -0.46    0.42
  -9   0 -17   -0.29    0.52
  -9   0  17    0.21    0.52
   9   0  17   -0.30    0.49
   9   0  17   -0.09    0.53
   9   0 -17   -0.03    0.47
  -9   0  17    0.65    0.42
   9   0  18    2.92    0.64
   9   0 -18    1.93    0.60
  -9   0  18    2.46    0.53
   9   0  18    3.87    0.70
   9   0  18    3.90    0.67
  -9   0  18    3.13    0.53
  -9   0  18    2.97    0.64
  -9   0 -18    3.38    0.69
   9   0  19   -0.83    0.68
  -9   0  19    0.05    0.47
   9   0 -19   -0.07    0.55
  -9   0  19   -0.18    0.42
  -9   0 -19    0.36    0.93
   9   0  19    0.50    0.58
  -9   0  19    0.12    0.54
 -10   0   0    0.75    0.22
  10   0   0    0.80    0.31
 -10   0   0    1.19    0.19
  10   0   0    0.83    0.18
 -10   0   0    0.67    0.24
  10   0   0    1.00    0.29
 -10   0   1    0.00    0.24
  10   0   1    0.26    0.25
 -10   0   1   -0.28    0.16
  10   0  -1    0.21    0.14
  10   0  -1   -0.03    0.22
 -10   0  -1   -0.10    0.19
  10   0   1    0.35    0.25
 -10   0   1    0.33    0.16
 -10   0  -1    0.05    0.14
  10   0  -1    0.13    0.24
 -10   0  -1    0.30    0.22
 -10   0  -2    6.92    0.52
 -10   0  -2    6.99    0.46
 -10   0   2    6.79    0.43
  10   0   2    7.11    0.56
 -10   0  -2    6.59    0.54
  10   0   2    6.56    0.44
  10   0   2    6.14    0.56
  10   0  -2    7.45    0.47
 -10   0   2    6.15    0.54
  10   0  -2    6.88    0.57
 -10   0   2    6.38    0.48
 -10   0   3    0.32    0.27
  10   0   3    0.14    0.28
  10   0   3    0.06    0.19
 -10   0  -3   -0.15    0.21
 -10   0   3    0.13    0.14
 -10   0  -3   -0.01    0.23
  10   0  -3    0.03    0.19
 -10   0   3   -0.09    0.16
  10   0  -3   -0.19    0.23
 -10   0  -4   43.85    1.53
  10   0   4   41.05    1.53
  10   0   4   41.92    1.58
 -10   0   4   42.94    1.40
 -10   0  -4   43.09    1.56
  10   0   4   42.24    1.51
 -10   0   4   42.23    1.39
  10   0  -4   41.03    1.42
  10   0   5    0.14    0.23
  10   0   5   -0.13    0.26
  10   0  -5    0.21    0.20
  10   0  -5   -0.10    0.23
 -10   0   5   -0.07    0.14
 -10   0  -5   -0.14    0.27
 -10   0   5    0.41    0.30
  10   0   5   -0.21    0.27
 -10   0   5    0.00    0.14
 -10   0  -5   -0.16    0.24
 -10   0   6   28.65    1.18
  10   0   6   28.35    1.20
 -10   0   6   29.11    0.97
  10   0   6   29.55    1.17
  10   0  -6   29.21    1.06
 -10   0  -6   29.75    1.18
 -10   0  -6   28.89    1.21
  10   0  -6   28.54    1.11
  10   0   6   29.66    1.19
 -10   0   6   28.03    0.97
 -10   0  -7    0.18    0.25
  10   0   7    0.33    0.33
  10   0   7    0.25    0.30
  10   0  -7   -0.27    0.20
  10   0   7    0.06    0.27
  10   0  -7    0.20    0.26
 -10   0   7   -0.01    0.13
 -10   0  -7   -0.11    0.27
 -10   0   7    0.05    0.12
 -10   0   7    0.20    0.29
 -10   0  -8   17.63    0.90
 -10   0   8   16.54    0.58
  10   0  -8   15.35    0.78
  10   0  -8   16.75    0.76
  10   0   8   17.25    0.91
  10   0   8   16.57    0.94
 -10   0  -8   16.49    0.90
  10   0  -8   16.54    0.85
 -10   0   8   15.93    0.57
  10   0   8   16.96    0.88
 -10   0   8   16.95    0.88
  10   0  -9   -0.07    0.25
  10   0  -9    0.20    0.31
 -10   0  -9    0.19    0.32
 -10   0   9   -0.05    0.23
  10   0   9   -0.13    0.34
 -10   0   9    0.20    0.33
  10   0  -9    0.02    0.27
 -10   0  -9   -0.28    0.28
  10   0   9   -0.17    0.30
 -10   0 -10   51.27    1.95
  10   0 -10   50.57    1.88
  10   0  10   51.12    1.90
  10   0 -10   51.05    1.78
 -10   0  10   52.23    1.92
 -10   0  10   51.29    1.79
 -10   0 -10   52.45    1.94
  10   0 -10   50.57    1.79
  10   0  10   50.01    1.94
 -10   0  10   53.00    1.78
  10   0  10   53.09    1.94
  10   0  11   -0.12    0.40
  10   0 -11    0.02    0.39
  10   0  11    0.29    0.40
  10   0 -11   -0.14    0.28
 -10   0  11    0.10    0.29
 -10   0 -11    0.28    0.38
 -10   0 -11    0.25    0.32
 -10   0  11   -0.10    0.28
  10   0  11    0.51    0.37
  10   0 -11    0.25    0.31
 -10   0  12    1.29    0.42
  10   0  12   -0.01    0.45
 -10   0 -12    0.37    0.42
 -10   0 -12    0.84    0.38
  10   0 -12    0.61    0.35
 -10   0  12    0.58    0.33
  10   0  12    1.14    0.44
  10   0 -12    1.04    0.42
 -10   0  12    0.67    0.44
  10   0  13    0.59    0.44
 -10   0  13    0.21    0.32
 -10   0  13   -0.46    0.40
  10   0 -13   -0.25    0.39
  10   0  13   -0.08    0.40
 -10   0 -13   -0.32    0.38
  10   0 -13    0.39    0.34
  10   0  13    0.75    0.50
  10   0 -13   -0.43    0.32
 -10   0  13   -0.34    0.31
  10   0  14   17.54    1.09
  10   0  14   17.30    1.15
  10   0  14   17.88    1.18
  10   0 -14   16.42    1.03
 -10   0  14   17.91    0.95
 -10   0  14   15.11    1.10
 -10   0  14   16.40    0.91
 -10   0 -14   17.21    1.12
  10   0  15    0.34    0.47
 -10   0  15   -0.05    0.47
 -10   0  15   -0.06    0.35
  10   0  15   -0.50    0.51
 -10   0 -15   -0.41    0.47
 -10   0  15    0.32    0.36
  10   0 -15   -0.11    0.41
  10   0  15   -0.54    0.48
  10   0  16    2.30    0.60
  10   0  16    2.84    0.64
 -10   0  16    2.79    0.48
 -10   0  16    2.32    0.47
 -10   0  16    3.05    0.72
 -10   0 -16    4.01    0.66
  10   0  16    1.88    0.56
  10   0  17    0.14    0.56
  10   0 -17   -0.04    0.47
  10   0  17    1.06    0.64
 -10   0  17   -0.09    0.50
 -10   0  17   -0.10    0.38
  10   0  17    0.01    0.48
 -10   0  17   -0.42    0.38
 -10   0 -17    0.45    0.53
  10   0  18    2.41    0.59
 -10   0 -18    2.45    0.67
 -10   0  18    2.69    0.54
  10   0 -18    2.21    0.61
  10   0  18    1.76    0.63
  10   0  18    2.11    0.69
 -10   0  18    1.46    0.48
 -10   0  18    2.95    0.66
  11   0   0   -0.14    0.27
  11   0   0   -0.10    0.25
  11   0   0   -0.02    0.15
 -11   0   0    0.18    0.16
 -11   0   0    0.20    0.21
 -11   0   1    0.06    0.20
  11   0   1    0.26    0.28
 -11   0  -1    0.12    0.23
  11   0  -1    0.12    0.23
 -11   0   1   -0.02    0.16
  11   0  -1    0.05    0.28
 -11   0  -1   -0.06    0.18
 -11   0  -1   -0.04    0.23
  11   0   1   -0.07    0.16
  11   0  -1    0.07    0.14
  11   0   1    0.42    0.28
 -11   0   1   -0.16    0.26
 -11   0   2  132.07    3.93
 -11   0  -2  130.88    3.99
 -11   0  -2  122.41    3.95
 -11   0   2  119.44    4.01
  11   0  -2  121.61    4.03
 -11   0  -2  133.23    4.01
  11   0   2  125.49    4.05
  11   0  -2  127.94    3.92
  11   0   3   -0.73    0.35
  11   0  -3   -0.16    0.19
  11   0   3   -0.03    0.31
 -11   0  -3    0.11    0.26
 -11   0   3   -0.11    0.15
  11   0   3    0.02    0.28
 -11   0  -3   -0.14    0.22
  11   0  -3   -0.03    0.26
 -11   0   3    0.05    0.30
 -11   0   3    0.02    0.18
  11   0  -4    1.15    0.24
 -11   0   4    1.06    0.19
  11   0  -4    0.31    0.28
 -11   0  -4    0.75    0.28
 -11   0   4    0.56    0.20
  11   0   4    0.75    0.24
 -11   0  -4    1.02    0.32
  11   0   4    1.35    0.35
 -11   0   4    0.81    0.34
  11   0   4    1.45    0.38
 -11   0  -5   -0.01    0.25
 -11   0   5    0.33    0.31
  11   0   5    0.28    0.34
 -11   0  -5    0.13    0.27
 -11   0   5   -0.20    0.16
  11   0   5   -0.10    0.24
  11   0  -5    0.00    0.25
  11   0   5    0.07    0.29
 -11   0   5    0.69    0.18
  11   0   6   13.54    0.79
 -11   0   6   12.04    0.55
  11   0   6   14.15    0.87
  11   0  -6   13.15    0.71
 -11   0   6   15.32    0.84
  11   0   6   12.34    0.77
  11   0  -6   13.39    0.64
 -11   0  -6   13.88    0.77
 -11   0   6   14.45    0.58
 -11   0   7    0.26    0.16
  11   0   7    0.15    0.33
  11   0  -7    0.25    0.27
 -11   0  -7    0.07    0.30
 -11   0  -7   -0.39    0.26
  11   0   7    0.26    0.36
 -11   0   7   -0.29    0.13
 -11   0   7    0.04    0.31
  11   0  -7   -0.21    0.22
  11   0   7   -0.39    0.27
  11   0  -8    0.53    0.29
  11   0   8    0.36    0.32
 -11   0   8    0.80    0.35
 -11   0   8    0.40    0.15
  11   0   8    0.82    0.37
 -11   0  -8    0.41    0.33
  11   0  -8    0.76    0.28
  11   0   8    1.10    0.42
 -11   0   8    0.41    0.14
  11   0  -9    0.70    0.29
 -11   0  -9    0.08    0.31
 -11   0   9    0.15    0.25
 -11   0   9    0.08    0.34
  11   0   9   -0.45    0.34
  11   0   9    0.11    0.33
  11   0   9    0.31    0.41
  11   0  -9   -0.25    0.27
  11   0 -10    8.23    0.61
  11   0 -10    8.39    0.63
 -11   0 -10    9.05    0.77
  11   0  10    7.38    0.65
 -11   0  10    8.34    0.76
  11   0  10    7.98    0.78
  11   0 -10    8.36    0.72
  11   0  10    6.45    0.67
 -11   0 -10    7.54    0.75
 -11   0  10    8.31    0.62
 -11   0  10    7.80    0.58
 -11   0 -11   -0.22    0.32
 -11   0 -11   -0.18    0.36
  11   0  11   -0.31    0.40
  11   0  11   -0.48    0.40
  11   0  11    0.06    0.35
 -11   0  11    0.10    0.30
 -11   0  11    0.19    0.39
  11   0 -11   -0.05    0.31
  11   0 -11   -0.10    0.36
 -11   0  11    0.05    0.29
  11   0 -11   -0.34    0.28
 -11   0 -12   32.06    1.47
  11   0  12   31.67    1.44
  11   0  12   31.32    1.48
 -11   0  12   32.70    1.29
  11   0 -12   31.37    1.29
  11   0 -12   30.11    1.27
 -11   0  12   33.12    1.28
 -11   0  12   33.90    1.44
 -11   0 -12   32.95    1.49
  11   0 -12   30.96    1.40
  11   0  12   31.34    1.91
  11   0 -13   -0.23    0.40
  11   0 -13   -0.08    0.33
 -11   0  13    0.28    0.34
 -11   0  13   -0.04    0.32
  11   0  13    0.36    0.44
 -11   0  13    0.25    0.44
  11   0 -13   -0.15    0.33
  11   0  13    0.33    0.45
 -11   0 -13    0.02    0.43
  11   0  13   -0.33    0.46
  11   0  14   28.09    1.40
 -11   0 -14   28.28    1.44
 -11   0  14   27.61    1.20
 -11   0  14   29.08    1.24
  11   0  14   27.33    1.41
  11   0 -14   26.26    1.34
 -11   0  14   26.71    1.40
  11   0 -15   -0.11    0.44
  11   0  15   -0.60    0.48
 -11   0 -15    0.27    0.48
  11   0  15    0.33    0.55
 -11   0  15   -0.44    0.34
 -11   0  15   -0.50    0.34
  11   0  15   -0.07    0.44
 -11   0  15   -0.58    0.45
  11   0  16   24.01    1.95
 -11   0  16   27.43    1.48
 -11   0  16   28.75    1.29
  11   0 -16   27.80    1.41
 -11   0  16   27.62    1.66
  11   0  16   30.13    1.58
  11   0  16   27.99    1.47
 -11   0 -16   31.41    1.53
 -11   0  17    0.43    0.40
 -11   0  17   -0.05    0.41
 -11   0  17   -0.05    0.52
 -11   0 -17   -0.17    0.53
  11   0 -17   -0.09    0.46
  11   0  17    0.31    0.62
  11   0  17   -0.84    0.43
  11   0  17    0.49    0.56
 -11   0 -18    3.36    0.79
 -11   0  18    3.77    0.71
  11   0  18    2.45    0.64
  11   0 -18    3.24    0.67
 -11   0  18    3.06    0.53
  11   0  18    5.14    0.79
 -11   0  18    3.86    0.56
  12   0   0  274.57    8.24
 -12   0   0  259.04    8.11
  12   0   0  286.76    8.19
 -12   0   0  278.86    8.15
 -12   0   0  261.84    8.16
  12   0   0  252.76    8.07
  12   0   1    0.81    0.35
  12   0  -1    0.76    0.29
 -12   0   1    0.11    0.23
 -12   0  -1    0.11    0.17
 -12   0   1    0.34    0.28
 -12   0  -1    0.16    0.24
  12   0   1    0.09    0.17
 -12   0  -1    0.21    0.24
  12   0  -1    0.25    0.32
 -12   0   1   -0.24    0.15
  12   0  -2   51.86    1.89
  12   0   2   51.23    1.90
 -12   0  -2   49.53    1.78
  12   0   2   53.39    1.88
 -12   0  -2   52.42    1.85
 -12   0  -2   53.59    1.82
 -12   0   2   48.23    1.86
 -12   0   2   53.29    1.77
  12   0  -2   52.42    1.76
 -12   0   3    0.27    0.30
 -12   0   3    0.20    0.21
 -12   0   3   -0.13    0.16
  12   0   3   -0.21    0.31
 -12   0  -3    0.14    0.25
  12   0  -3   -0.25    0.21
  12   0   3    0.40    0.35
  12   0  -3   -0.05    0.30
 -12   0  -3   -0.11    0.26
  12   0   3    0.11    0.22
 -12   0   4    3.11    0.32
 -12   0   4    2.41    0.44
 -12   0  -4    3.28    0.41
  12   0   4    3.00    0.45
  12   0  -4    3.68    0.44
 -12   0   4    3.30    0.35
  12   0   4    4.11    0.53
 -12   0  -4    3.21    0.40
  12   0   4    2.76    0.36
 -12   0  -5    0.51    0.31
  12   0  -5    0.22    0.23
 -12   0  -5    0.32    0.28
  12   0   5   -0.45    0.23
 -12   0   5   -0.07    0.19
  12   0  -5    0.03    0.29
 -12   0   5    0.06    0.16
  12   0   5   -0.59    0.33
  12   0   5   -0.17    0.32
 -12   0   5    0.47    0.34
  12   0  -6   66.03    2.18
 -12   0  -6   64.20    2.23
  12   0  -6   63.35    2.10
  12   0   6   61.28    2.24
  12   0   6   64.42    2.23
 -12   0   6   68.39    2.06
  12   0   6   63.86    2.33
 -12   0   6   64.09    2.05
 -12   0   6   62.23    2.27
 -12   0   7    0.01    0.15
  12   0  -7    0.00    0.23
  12   0   7    0.41    0.42
  12   0   7   -0.35    0.35
  12   0  -7   -0.16    0.28
  12   0   7   -0.18    0.29
 -12   0   7   -0.19    0.34
 -12   0  -7   -0.17    0.28
 -12   0  -7   -0.05    0.31
  12   0   8   12.17    0.83
 -12   0   8   13.44    0.55
  12   0   8   12.53    0.90
 -12   0   8   12.68    0.53
 -12   0   8   13.10    0.85
  12   0   8   12.56    0.86
 -12   0  -8   12.30    0.83
 -12   0  -8   12.89    0.85
  12   0  -8   13.26    0.74
  12   0  -8   12.56    0.67
  12   0  -9    0.04    0.26
 -12   0   9   -0.12    0.13
  12   0   9   -0.32    0.31
  12   0  -9    0.03    0.30
 -12   0  -9   -0.12    0.29
 -12   0   9    0.32    0.37
  12   0   9    0.35    0.40
 -12   0  -9    0.52    0.36
 -12   0   9    0.31    0.25
  12   0   9    0.26    0.42
  12   0 -10    4.23    0.43
  12   0 -10    4.29    0.47
 -12   0 -10    4.12    0.54
 -12   0  10    3.95    0.45
 -12   0 -10    4.17    0.51
  12   0  10    3.20    0.54
 -12   0  10    4.09    0.54
 -12   0  10    5.74    0.51
  12   0  10    4.48    0.62
  12   0  10    3.94    0.53
  12   0  11    0.04    0.42
  12   0  11   -0.38    0.35
 -12   0  11    0.29    0.29
  12   0 -11   -0.25    0.51
  12   0  11    0.35    0.49
  12   0 -11    0.23    0.31
 -12   0  11    0.57    0.41
 -12   0 -11    0.31    0.40
 -12   0 -11    0.30    0.36
  12   0 -12   25.32    1.12
 -12   0 -12   27.01    1.36
 -12   0  12   27.47    1.15
 -12   0 -12   29.69    1.37
  12   0 -12   25.32    1.15
 -12   0  12   25.88    1.33
  12   0  12   26.44    1.40
  12   0  12   26.34    1.28
 -12   0  12   26.72    1.13
  12   0 -12   26.24    1.27
  12   0  12   27.15    1.39
 -12   0  13    0.01    0.36
  12   0 -13   -0.31    0.39
  12   0  13   -0.12    0.46
  12   0 -13    0.17    0.34
 -12   0  13   -0.25    0.32
  12   0  13   -0.06    0.49
 -12   0  13    0.23    0.46
  12   0 -13    0.24    0.36
 -12   0 -13   -0.24    0.42
  12   0  13    0.60    0.44
 -12   0 -14    3.16    0.74
  12   0  14    2.87    0.65
  12   0  14    2.54    0.56
 -12   0  14    1.98    0.42
 -12   0  14    2.84    0.57
  12   0 -14    2.40    0.52
 -12   0  14    2.17    0.44
 -12   0  15    0.36    0.37
 -12   0  15   -0.28    0.34
  12   0 -15    0.65    0.47
  12   0  15    0.10    0.54
  12   0  15    0.08    0.47
  12   0  15    0.19    0.51
 -12   0  15    0.94    0.56
 -12   0 -15   -0.43    0.46
 -12   0 -16    0.22    0.52
 -12   0  16    0.68    0.48
  12   0 -16    0.73    0.50
  12   0  16    1.34    0.57
 -12   0  16    0.57    0.53
  12   0  16    0.82    0.60
  12   0  16    1.19    0.53
 -12   0 -17   -0.55    0.49
  12   0  17    0.77    0.58
 -12   0  17    0.64    0.39
  12   0 -17   -0.63    0.46
 -12   0  17    0.27    0.54
  12   0  17   -0.65    0.55
  12   0  17   -0.04    0.47
 -12   0  17   -0.20    0.39
 -13   0   0    0.09    0.25
 -13   0   0    0.10    0.19
  13   0   0    0.22    0.19
 -13   0   0   -0.14    0.24
  13   0   0    0.37    0.36
  13   0   0    0.50    0.32
  13   0   1    0.05    0.18
  13   0  -1   -0.72    0.30
 -13   0  -1    0.09    0.26
 -13   0   1    0.00    0.24
 -13   0  -1    0.07    0.28
 -13   0   1   -0.20    0.25
 -13   0   1   -0.14    0.18
  13   0   1    0.19    0.34
  13   0   1    0.31    0.33
 -13   0  -1   -0.14    0.19
  13   0  -1    0.37    0.30
  13   0   2    9.55    0.73
 -13   0   2    9.71    0.68
 -13   0  -2    8.39    0.61
  13   0   2    9.56    0.78
 -13   0   2    9.55    0.61
  13   0  -2    9.71    0.74
 -13   0  -2    8.37    0.68
  13   0  -2    9.97    0.66
 -13   0  -2    7.38    0.56
  13   0   3   -0.18    0.18
  13   0  -3    0.48    0.25
 -13   0   3    0.19    0.20
  13   0   3    0.78    0.40
 -13   0   3    0.03    0.24
  13   0   3   -0.01    0.33
 -13   0   3    0.48    0.32
 -13   0  -3    0.08    0.26
  13   0  -3    0.51    0.35
 -13   0  -3    0.43    0.30
  13   0  -4   25.51    0.98
 -13   0  -4   24.94    1.14
  13   0   4   25.66    1.23
  13   0  -4   23.50    1.11
  13   0   4   26.69    1.21
 -13   0  -4   25.63    1.08
 -13   0   4   22.51    1.16
 -13   0   4   24.76    0.96
 -13   0   4   26.36    1.01
  13   0   4   25.07    1.07
  13   0  -5    0.42    0.31
  13   0   5   -0.18    0.36
  13   0   5    0.10    0.41
  13   0   5    0.53    0.28
 -13   0   5    0.19    0.19
 -13   0   5    0.01    0.34
  13   0  -5   -0.23    0.22
 -13   0   5   -0.23    0.20
 -13   0  -5    0.34    0.30
 -13   0  -5   -0.12    0.31
  13   0  -6    4.79    0.48
  13   0   6    4.69    0.57
 -13   0   6    4.16    0.50
 -13   0  -6    3.74    0.47
 -13   0   6    4.60    0.43
  13   0  -6    3.70    0.36
  13   0   6    4.26    0.48
 -13   0   6    4.21    0.56
  13   0   6    3.70    0.57
 -13   0   7   -0.01    0.20
  13   0   7    0.37    0.44
  13   0   7    0.28    0.32
  13   0  -7    0.10    0.25
 -13   0  -7   -0.27    0.31
 -13   0   7   -0.02    0.16
 -13   0   7    0.65    0.38
 -13   0  -7   -0.38    0.32
  13   0   7    0.42    0.40
  13   0  -7    0.08    0.31
 -13   0   8   27.65    0.98
  13   0   8   26.07    1.26
 -13   0  -8   27.53    1.28
 -13   0  -8   29.82    1.33
  13   0   8   31.71    1.43
 -13   0   8   27.29    0.99
 -13   0   8   27.53    1.29
  13   0  -8   28.02    1.10
  13   0   8   29.19    1.47
  13   0  -8   27.59    1.16
 -13   0  -9   -0.14    0.30
  13   0   9    0.19    0.43
 -13   0   9    0.02    0.15
  13   0  -9   -0.27    0.31
  13   0   9    0.11    0.45
  13   0   9   -0.44    0.32
 -13   0  -9   -0.06    0.35
  13   0  -9    0.23    0.29
 -13   0   9    0.19    0.39
  13   0  10    8.26    0.84
 -13   0 -10    9.58    0.82
 -13   0  10    9.82    0.61
  13   0  10    8.42    0.77
  13   0 -10    8.73    0.64
  13   0 -10   10.07    0.71
 -13   0  10    9.25    0.67
 -13   0  10    9.10    0.83
  13   0  10    8.33    0.80
 -13   0 -10    9.82    0.86
 -13   0  11    0.19    0.42
 -13   0 -11    0.29    0.41
  13   0  11    0.22    0.40
 -13   0 -11   -0.23    0.38
 -13   0  11   -0.02    0.30
  13   0  11   -0.08    0.45
  13   0  11   -0.47    0.48
  13   0 -11    0.20    0.37
 -13   0  12    0.13    0.34
  13   0  12    0.88    0.49
  13   0  12    0.55    0.51
 -13   0 -12   -0.05    0.51
 -13   0  12   -0.09    0.43
 -13   0  12    0.12    0.32
  13   0 -12    0.29    0.37
  13   0  12    0.14    0.48
 -13   0 -12    0.23    0.42
  13   0 -12    0.25    0.33
 -13   0  13   -0.38    0.31
  13   0  13    0.37    0.61
  13   0  13   -0.55    0.41
  13   0  13   -0.69    0.48
 -13   0  13   -0.13    0.35
  13   0 -13   -0.42    0.32
 -13   0 -13    0.35    0.46
 -13   0  13    0.47    0.48
  13   0 -13    0.17    0.36
  13   0  14   10.49    0.95
 -13   0  14    9.35    0.74
 -13   0  14    9.96    0.98
 -13   0  14   10.81    0.79
  13   0  14   11.52    1.05
  13   0  14    9.77    1.00
 -13   0 -14   11.60    0.98
 -13   0 -15    0.02    0.48
  13   0  15   -0.32    0.51
  13   0  15    0.37    0.58
 -13   0  15   -0.46    0.53
 -13   0  15   -0.79    0.32
 -13   0  15    0.32    0.37
  13   0  15    0.24    0.45
 -13   0 -16    0.61    0.53
 -13   0  16    0.49    0.38
  13   0  16   -0.29    0.44
  13   0  16    0.17    0.57
 -13   0  16    0.00    0.36
  13   0  16    0.03    0.61
 -13   0  16    0.66    0.55
 -13   0  17   -0.07    0.38
  13   0  17    0.06    0.60
  13   0  17    0.26    0.50
 -13   0  17    0.34    0.56
 -13   0  17   -0.97    0.34
 -13   0 -17    0.23    0.54
  14   0   0    2.27    0.40
 -14   0   0    1.41    0.33
  14   0   0    1.67    0.43
  14   0   0    1.38    0.37
 -14   0   0    1.82    0.35
 -14   0   0    1.35    0.28
 -14   0   1    0.31    0.28
  14   0  -1    0.51    0.30
 -14   0  -1    0.04    0.29
 -14   0  -1    0.33    0.22
  14   0  -1   -0.11    0.36
 -14   0   1    0.25    0.22
  14   0   1   -0.11    0.36
 -14   0   1    0.43    0.29
  14   0   1    0.25    0.26
 -14   0  -1    0.11    0.28
  14   0   1    0.28    0.35
  14   0   2    5.31    0.60
 -14   0  -2    4.58    0.46
 -14   0   2    4.83    0.48
 -14   0  -2    5.01    0.49
  14   0  -2    5.51    0.52
  14   0   2    6.01    0.59
 -14   0  -2    5.52    0.53
 -14   0   2    4.48    0.47
  14   0   2    3.38    0.36
  14   0  -2    4.09    0.54
  14   0   3    0.14    0.41
 -14   0  -3    0.19    0.28
 -14   0   3   -0.33    0.24
  14   0  -3   -0.02    0.34
 -14   0   3   -0.25    0.30
  14   0   3    0.34    0.24
  14   0  -3    0.04    0.24
 -14   0  -3    0.12    0.30
  14   0   3    0.46    0.40
 -14   0   3    0.00    0.19
 -14   0   4   29.10    1.37
 -14   0   4   33.84    1.24
  14   0   4   29.80    1.28
  14   0   4   31.96    1.49
 -14   0  -4   35.35    1.42
 -14   0   4   33.11    1.21
 -14   0  -4   34.24    1.32
  14   0  -4   31.88    1.36
  14   0  -4   33.22    1.21
  14   0   4   35.33    1.45
  14   0   5    0.31    0.44
 -14   0   5   -0.10    0.23
 -14   0  -5   -0.07    0.29
  14   0   5   -0.04    0.39
  14   0  -5   -0.11    0.30
 -14   0   5   -0.30    0.34
  14   0   5    0.26    0.29
 -14   0   5   -0.19    0.19
  14   0  -5   -0.55    0.22
  14   0   6   21.54    1.22
 -14   0   6   20.56    0.86
  14   0  -6   19.49    0.98
  14   0   6   21.37    1.15
 -14   0   6   19.54    1.09
 -14   0  -6   21.19    1.00
 -14   0   6   21.04    0.88
 -14   0  -6   20.66    1.08
  14   0   6   20.37    1.03
  14   0  -6   18.32    0.85
 -14   0   7    0.16    0.22
  14   0  -7    0.23    0.25
  14   0  -7   -0.03    0.31
 -14   0   7    0.02    0.41
 -14   0   7    0.22    0.19
  14   0   7   -0.01    0.31
 -14   0  -7   -0.07    0.35
  14   0   7   -0.40    0.45
  14   0   7   -0.32    0.41
  14   0   8    4.12    0.57
 -14   0   8    4.52    0.37
 -14   0  -8    4.32    0.60
  14   0  -8    4.25    0.42
 -14   0   8    4.81    0.61
  14   0   8    4.69    0.67
  14   0  -8    3.70    0.46
  14   0   8    3.82    0.59
 -14   0  -8    4.36    0.52
  14   0   9    0.44    0.40
  14   0  -9    0.46    0.29
 -14   0   9   -0.14    0.16
  14   0  -9    0.35    0.34
 -14   0  -9    0.19    0.37
  14   0   9   -0.37    0.46
 -14   0  -9    0.04    0.36
 -14   0   9   -0.24    0.18
  14   0   9   -0.13    0.44
 -14   0  10   10.28    0.66
 -14   0 -10   11.14    0.93
  14   0 -10   10.16    0.69
 -14   0 -10   12.48    0.91
  14   0  10   12.42    1.09
 -14   0  10   11.27    0.49
  14   0  10   11.06    0.91
 -14   0  10   10.68    0.95
  14   0  10   10.25    0.96
 -14   0 -11    0.12    0.41
 -14   0  11    0.34    0.33
 -14   0  11    0.37    0.45
  14   0  11   -0.52    0.48
 -14   0 -11    0.08    0.40
  14   0  11    0.32    0.48
  14   0 -11   -0.36    0.33
  14   0 -11   -0.03    0.30
 -14   0  11    0.45    0.30
  14   0  11    0.66    0.42
  14   0  12    1.61    0.79
 -14   0  12    1.70    0.38
 -14   0  12    2.23    0.54
 -14   0 -12    2.61    0.54
  14   0 -12    2.65    0.42
  14   0  12    2.04    0.51
  14   0 -12    2.39    0.44
  14   0  12    3.13    0.63
 -14   0  12    1.59    0.40
 -14   0 -13    0.26    0.50
 -14   0  13   -0.13    0.44
 -14   0  13    0.28    0.33
  14   0 -13   -0.02    0.34
  14   0  13   -0.39    0.55
  14   0 -13    0.36    0.34
  14   0  13    0.75    0.49
 -14   0  13   -0.10    0.33
  14   0  14    0.84    0.45
  14   0  14    1.05    0.63
 -14   0 -14    1.77    0.54
 -14   0  14    1.48    0.38
 -14   0  14    1.26    0.41
 -14   0  14    1.41    0.55
  14   0 -14    2.23    0.45
  14   0  14    1.89    0.61
 -14   0 -15    0.69    0.52
  14   0  15    0.14    0.61
 -14   0  15    0.02    0.49
  14   0  15    0.54    0.59
 -14   0  15    0.25    0.37
  14   0  15   -0.17    0.44
 -14   0  15    0.66    0.38
  14   0  16   -0.11    0.59
  14   0  16    0.20    0.63
 -14   0  16   -0.14    0.53
 -14   0 -16    0.16    0.50
 -14   0  16    0.16    0.38
 -14   0  16    0.11    0.35
  14   0  16    0.89    0.50
 -15   0   0   -0.18    0.21
 -15   0   0    0.34    0.28
  15   0   0   -0.04    0.32
 -15   0   0   -0.10    0.31
  15   0   0    0.12    0.40
  15   0  -1    0.23    0.31
 -15   0  -1    0.39    0.31
  15   0   1   -0.40    0.39
 -15   0   1    0.23    0.29
  15   0  -1   -0.22    0.41
 -15   0  -1    0.27    0.31
 -15   0  -1   -0.12    0.27
 -15   0   1   -0.41    0.28
  15   0   1   -0.02    0.36
 -15   0   1    0.19    0.21
  15   0   1   -0.10    0.23
  15   0   2   99.19    3.35
 -15   0   2  105.24    3.21
  15   0   2   91.10    3.16
  15   0   2  105.68    3.32
  15   0  -2   98.88    3.14
 -15   0   2   89.27    3.20
 -15   0  -2   98.24    3.19
  15   0  -2   99.68    3.32
 -15   0   3   -0.49    0.18
 -15   0   3   -0.06    0.28
  15   0  -3   -0.21    0.25
  15   0  -3   -0.62    0.35
 -15   0  -3    0.06    0.32
  15   0   3    0.16    0.42
 -15   0  -3   -0.17    0.28
  15   0   3    0.45    0.19
  15   0   3    0.15    0.40
 -15   0   3   -0.34    0.29
  15   0  -4    0.90    0.38
 -15   0   4    1.22    0.39
  15   0   4    0.38    0.33
  15   0  -4    0.12    0.25
  15   0   4    0.32    0.41
 -15   0   4    0.13    0.21
 -15   0  -4    0.34    0.30
  15   0   4    0.31    0.46
 -15   0   4    0.02    0.27
  15   0  -5   -0.06    0.34
  15   0   5    0.21    0.30
  15   0   5   -0.37    0.41
 -15   0   5    0.00    0.35
 -15   0   5   -0.03    0.21
  15   0   5   -0.04    0.48
 -15   0   5   -0.12    0.25
 -15   0  -5   -0.46    0.29
  15   0  -5    0.05    0.25
  15   0   6   20.42    1.18
  15   0   6   19.43    1.01
  15   0   6   19.23    1.23
 -15   0   6   20.17    1.11
 -15   0   6   20.12    0.87
 -15   0   6   18.31    0.82
 -15   0  -6   21.22    1.11
  15   0  -6   18.77    1.00
  15   0  -6   19.48    0.84
  15   0   7    0.43    0.52
 -15   0   7   -0.09    0.20
  15   0  -7   -0.01    0.26
 -15   0  -7   -0.41    0.33
  15   0   7    0.12    0.35
  15   0  -7   -0.17    0.32
 -15   0  -7   -0.02    0.34
  15   0   7    0.46    0.53
 -15   0   7   -0.37    0.22
 -15   0   7    0.17    0.41
  15   0  -8    0.38    0.34
 -15   0  -8    0.72    0.43
 -15   0  -8    0.88    0.39
 -15   0   8    0.66    0.45
  15   0   8    0.81    0.35
  15   0   8    0.45    0.53
 -15   0   8    0.47    0.21
  15   0  -8    0.60    0.30
  15   0   8    0.60    0.49
  15   0   9    0.24    0.53
 -15   0  -9   -0.07    0.36
 -15   0   9    0.13    0.45
  15   0   9    0.23    0.36
  15   0  -9    0.34    0.29
 -15   0   9    0.11    0.21
  15   0   9    0.52    0.51
 -15   0   9   -0.12    0.25
 -15   0  -9   -0.39    0.36
 -15   0   9    0.28    0.19
  15   0 -10    2.91    0.45
 -15   0  10    2.72    0.57
 -15   0  10    2.67    0.41
  15   0  10    2.51    0.56
 -15   0 -10    2.42    0.51
  15   0 -10    2.15    0.37
  15   0  10    2.59    0.61
 -15   0  10    2.30    0.24
 -15   0  10    2.26    0.25
 -15   0 -10    3.11    0.53
  15   0  10    2.23    0.65
  15   0  11    0.21    0.43
  15   0  11   -0.37    0.46
 -15   0  11   -0.45    0.29
  15   0  11   -0.89    0.52
 -15   0  11    0.62    0.48
 -15   0  11   -0.41    0.31
  15   0 -11   -0.18    0.34
  15   0 -11   -0.09    0.30
 -15   0 -11    0.45    0.45
 -15   0 -11    0.12    0.40
 -15   0  12   18.79    0.90
  15   0  12   18.85    1.34
  15   0 -12   17.05    0.89
  15   0  12   17.49    1.18
 -15   0  12   17.34    0.93
 -15   0 -12   20.63    1.43
 -15   0  12   16.93    1.19
  15   0  12   17.96    1.21
  15   0 -12   16.64    0.97
  15   0  13   -0.19    0.54
 -15   0 -13    0.13    0.44
  15   0 -13   -0.20    0.32
  15   0 -13    0.69    0.36
  15   0  13    0.78    0.50
  15   0  13    0.80    0.62
 -15   0  13    0.59    0.33
 -15   0  13   -0.43    0.29
 -15   0  13    0.05    0.49
 -15   0 -14    9.44    0.97
  15   0  14   10.39    0.96
 -15   0  14    9.16    1.31
  15   0  14   12.18    1.08
  15   0 -14   10.64    0.80
 -15   0  14   10.60    0.73
  15   0  14   11.23    1.03
 -15   0  14   10.21    0.77
 -15   0  15    0.02    0.51
 -15   0  15   -0.27    0.40
 -15   0 -15   -0.24    0.51
  15   0  15   -0.68    0.67
  15   0  15    0.09    0.60
 -15   0  15   -0.10    0.37
  15   0  15   -0.33    0.68
  15   0  16   17.93    1.31
 -15   0  16   18.41    1.28
 -15   0 -16   19.28    1.45
 -15   0  16   19.02    1.08
  15   0  16   20.61    1.57
 -15   0  16   18.45    1.01
  15   0  16   20.23    1.40
 -16   0   0   24.81    1.15
 -16   0   0   22.82    1.05
  16   0   0   27.08    1.33
  16   0   0   24.99    1.12
 -16   0  -1    0.16    0.28
 -16   0   1   -0.07    0.31
  16   0  -1    0.12    0.30
  16   0   1   -0.13    0.43
  16   0   1    0.44    0.37
 -16   0  -1    0.04    0.34
 -16   0   1    0.22    0.23
  16   0  -1   -0.63    0.42
 -16   0   1   -0.07    0.29
  16   0  -2   35.09    1.48
  16   0   2   35.52    1.54
  16   0   2   35.16    1.45
 -16   0  -2   33.89    1.42
 -16   0   2   25.80    1.40
 -16   0   2   33.54    1.34
 -16   0   2   30.65    1.32
 -16   0  -2   32.82    1.31
  16   0  -2   32.75    1.25
 -16   0   3    0.21    0.30
  16   0   3    0.43    0.43
  16   0  -3    0.24    0.27
 -16   0  -3    0.68    0.31
 -16   0   3   -0.32    0.29
  16   0  -3    0.02    0.41
 -16   0   3   -0.19    0.21
  16   0  -4    2.70    0.36
 -16   0   4    2.74    0.46
  16   0   4    4.10    0.65
 -16   0  -4    2.51    0.42
  16   0  -4    3.63    0.52
  16   0   4    2.67    0.55
  16   0   4    1.91    0.38
 -16   0   4    3.26    0.40
 -16   0   4    3.66    0.37
 -16   0   5   -0.29    0.21
  16   0   5    0.33    0.44
  16   0  -5   -0.25    0.35
  16   0  -5   -0.34    0.25
 -16   0   5    0.22    0.28
 -16   0  -5   -0.28    0.34
  16   0   5    0.34    0.52
  16   0   5   -0.41    0.25
 -16   0   5    0.27    0.37
  16   0  -6   55.99    2.07
 -16   0   6   55.10    2.18
  16   0   6   64.94    2.39
 -16   0   6   60.60    1.98
 -16   0   6   57.33    1.95
  16   0  -6   58.00    1.95
 -16   0  -6   58.72    2.10
 -16   0  -6   57.91    2.22
  16   0   6   56.29    2.12
  16   0   7    0.18    0.53
 -16   0   7    0.07    0.43
  16   0   7   -0.27    0.48
  16   0   7   -0.44    0.37
  16   0  -7   -0.48    0.33
  16   0  -7   -0.29    0.25
 -16   0  -7   -0.20    0.34
 -16   0   7    0.04    0.21
  16   0   8   11.63    0.92
  16   0   8   15.09    1.11
  16   0   8   14.94    1.20
 -16   0   8   13.70    0.68
  16   0  -8   12.24    0.71
 -16   0   8   13.28    1.02
 -16   0   8   12.94    0.64
 -16   0  -8   12.93    0.88
 -16   0  -8   13.75    1.08
 -16   0   9   -0.47    0.44
  16   0  -9    0.55    0.36
  16   0  -9   -0.18    0.29
  16   0   9    0.24    0.58
 -16   0   9    0.26    0.22
 -16   0  -9   -0.32    0.35
  16   0   9   -0.41    0.40
 -16   0  -9    0.21    0.43
 -16   0   9    0.08    0.22
 -16   0   9    0.19    0.27
  16   0   9    0.41    0.52
 -16   0  10    8.58    0.47
 -16   0  10    8.63    0.84
 -16   0  10    8.19    0.48
  16   0 -10    8.44    0.71
 -16   0 -10    8.62    0.83
  16   0  10    9.01    0.89
  16   0 -10    8.29    0.72
 -16   0  10    6.83    0.57
  16   0  10    8.62    0.86
 -16   0 -10    8.90    0.92
  16   0  10    8.12    0.89
  16   0  11    0.47    0.45
  16   0 -11    0.22    0.36
  16   0  11    0.49    0.55
 -16   0  11    0.19    0.48
 -16   0  11    0.01    0.30
  16   0 -11   -0.10    0.30
 -16   0  11    0.09    0.33
 -16   0 -11   -0.46    0.37
 -16   0 -11    0.14    0.41
  16   0  11    1.26    0.64
  16   0  12   13.24    1.07
  16   0  12   15.84    1.29
  16   0 -12   12.30    0.85
 -16   0 -12   14.74    1.04
 -16   0  12   11.93    0.79
 -16   0  12   13.86    0.77
  16   0 -12   13.36    0.78
 -16   0  12   10.71    1.06
  16   0  12   14.43    1.19
 -16   0  13   -0.07    0.30
  16   0 -13    0.39    0.37
 -16   0  13    0.66    0.52
  16   0 -13    0.13    0.34
  16   0  13    0.10    0.48
 -16   0 -13   -0.24    0.43
  16   0  13    0.57    0.57
 -16   0  13    0.21    0.33
  16   0  13    0.10    0.64
  16   0  14   -0.58    0.64
  16   0  14    0.65    0.59
  16   0 -14   -0.34    0.38
  16   0  14    0.20    0.54
 -16   0  14   -0.59    0.36
 -16   0  14    0.05    0.51
 -16   0 -14    0.68    0.50
 -16   0  14    0.44    0.33
  16   0  15   -0.67    0.58
 -16   0 -15    0.23    0.52
  16   0  15   -0.79    1.02
 -16   0  15   -1.02    0.50
  17   0   0   -0.70    0.32
 -17   0   0   -0.30    0.32
  17   0   0   -0.10    0.46
 -17   0   0    0.13    0.29
 -17   0   1    0.02    0.29
 -17   0  -1   -0.05    0.27
  17   0   1   -0.19    0.35
  17   0  -1    0.15    0.31
 -17   0   1    0.02    0.34
 -17   0  -1    0.46    0.36
  17   0  -1   -0.16    0.44
  17   0   2    1.53    0.48
  17   0  -2    0.52    0.30
  17   0   2    0.43    0.49
 -17   0   2    1.02    0.36
  17   0  -2    1.06    0.47
 -17   0   2    1.07    0.37
 -17   0  -2    0.79    0.32
  17   0  -3    0.09    0.40
 -17   0   3    0.00    0.32
 -17   0  -3    0.16    0.31
 -17   0   3    0.05    0.31
  17   0   3    0.15    0.42
  17   0   3    0.20    0.49
  17   0  -3    0.38    0.28
 -17   0   4    1.26    0.30
  17   0  -4    0.60    0.28
 -17   0   4    1.20    0.37
 -17   0  -4    1.01    0.38
 -17   0  -4    1.03    0.42
 -17   0   4    0.86    0.32
  17   0  -4    0.79    0.43
  17   0   4    1.45    0.56
  17   0   4    0.96    0.50
 -17   0   5    0.30    0.35
 -17   0   5   -0.17    0.23
  17   0  -5   -0.89    0.35
  17   0   5   -0.50    0.50
  17   0  -5    0.00    0.25
 -17   0  -5   -0.42    0.31
 -17   0  -5   -0.01    0.38
 -17   0   6    0.43    0.24
 -17   0  -6    0.03    0.41
 -17   0   6    0.16    0.38
  17   0  -6    0.05    0.27
  17   0   6    0.06    0.46
  17   0   6   -0.25    0.51
 -17   0  -6    0.04    0.35
  17   0  -6    0.24    0.41
 -17   0   7    0.45    0.29
  17   0  -7   -0.44    0.26
 -17   0   7   -0.05    0.40
 -17   0   7   -0.38    0.21
  17   0   7   -0.51    0.48
 -17   0  -7   -0.40    0.34
  17   0  -7    0.28    0.37
  17   0   7    0.19    0.56
 -17   0  -7    0.01    0.37
 -17   0   8    2.40    0.38
  17   0   8    2.29    0.63
 -17   0  -8    2.31    0.53
  17   0  -8    2.24    0.44
  17   0   8    2.60    0.69
 -17   0  -8    1.95    0.45
  17   0  -8    2.57    0.37
 -17   0   8    1.84    0.29
 -17   0   8    2.46    0.54
  17   0  -9   -0.14    0.35
 -17   0   9   -0.49    0.44
 -17   0   9    0.12    0.24
 -17   0   9    0.18    0.21
 -17   0  -9   -1.16    0.35
  17   0   9   -0.05    0.59
  17   0  -9    0.15    0.30
  17   0   9    0.35    0.53
 -17   0   9   -0.13    0.29
 -17   0  -9   -0.18    0.36
  17   0  10    4.71    0.73
 -17   0 -10    6.53    0.66
 -17   0  10    5.91    0.71
 -17   0 -10    6.14    0.74
 -17   0  10    5.10    0.46
 -17   0  10    5.18    0.42
 -17   0  10    6.12    0.46
  17   0  10    5.81    0.87
  17   0 -10    5.31    0.56
  17   0 -10    5.41    0.48
  17   0 -11    0.18    0.37
 -17   0 -11    0.11    0.42
 -17   0  11    0.56    0.50
 -17   0  11    0.30    0.30
  17   0 -11   -0.12    0.30
  17   0  11    0.47    0.64
 -17   0  11   -0.37    0.31
  17   0  12    0.40    0.59
 -17   0  12    0.62    0.35
 -17   0 -12    0.09    0.44
 -17   0  12   -0.12    0.48
  17   0  12   -0.35    0.61
  17   0 -12    0.37    0.33
  17   0 -12    0.53    0.39
 -17   0 -13   -0.22    0.45
 -17   0  13    0.72    0.34
  17   0  13   -0.95    0.54
  17   0 -13    0.68    0.40
 -17   0  13   -0.76    0.50
  17   0  13   -0.13    0.63
  17   0  14    2.08    0.77
  17   0  14    1.46    0.67
 -17   0  14    0.42    0.58
 -17   0 -14    2.35    0.58
  18   0   0   -0.49    0.47
 -18   0   0   -0.07    0.29
  18   0   0    0.20    0.35
  18   0  -1   -0.17    0.48
  18   0   1   -0.94    0.35
  18   0  -1    0.42    0.31
 -18   0  -1   -0.27    0.27
  18   0   1   -0.18    0.49
 -18   0   1    0.22    0.30
  18   0   2    3.25    0.62
 -18   0  -2    2.41    0.47
 -18   0   2    2.43    0.41
  18   0  -2    2.43    0.57
  18   0   2    3.08    0.53
  18   0  -2    2.78    0.39
 -18   0  -3    0.00    0.29
  18   0  -3    0.06    0.49
  18   0   3    0.17    0.45
  18   0  -3    0.26    0.29
 -18   0   3   -0.47    0.29
 -18   0  -3    0.29    0.38
  18   0   3    0.26    0.51
 -18   0  -4    9.34    0.89
  18   0   4   11.23    1.04
 -18   0   4    8.72    0.73
  18   0  -4   10.04    0.87
  18   0  -4    9.69    0.61
  18   0   4   12.44    1.12
 -18   0  -4    8.93    0.69
  18   0  -5    0.12    0.27
 -18   0  -5    0.95    0.35
  18   0   5    0.16    0.47
  18   0  -5    0.57    0.41
 -18   0   5   -0.01    0.30
 -18   0  -5   -0.42    0.34
  18   0   5    0.28    0.54
  18   0  -6    3.92    0.39
 -18   0  -6    3.12    0.49
 -18   0  -6    3.39    0.49
  18   0   6    4.36    0.69
  18   0  -6    3.48    0.51
  18   0   6    3.22    0.70
 -18   0   6    3.62    0.54
 -18   0   7    0.34    0.40
  18   0  -7    0.60    0.28
  18   0   7    0.14    0.60
  18   0  -7   -0.50    0.34
 -18   0  -7    0.03    0.34
 -18   0  -7    0.16    0.40
 -18   0   7   -0.46    0.23
 -18   0   7    0.15    0.29
  18   0   7   -0.26    0.49
 -18   0   8    5.78    0.50
 -18   0   8    6.00    0.56
  18   0  -8    5.14    0.56
 -18   0  -8    4.69    0.58
  18   0  -8    5.67    0.47
 -18   0   8    5.57    0.67
  18   0   8    5.94    0.78
  18   0   8    5.99    0.85
 -18   0  -8    5.54    0.70
  18   0   9   -0.12    0.54
 -18   0  -9    0.12    0.46
 -18   0  -9   -0.28    0.37
 -18   0   9    0.19    0.26
 -18   0   9    0.29    0.23
  18   0   9   -0.13    0.59
 -18   0   9    0.28    0.45
  18   0  -9    0.36    0.38
 -18   0 -10    5.32    0.70
  18   0  10    6.27    0.89
  18   0  10    6.10    0.80
 -18   0  10    6.16    0.73
 -18   0 -10    7.15    0.75
 -18   0  10    6.45    0.50
  18   0 -10    7.83    0.73
 -18   0  10    6.57    0.46
  18   0 -11    0.14    0.38
  18   0  11    0.20    0.57
 -18   0 -11   -0.30    0.40
  18   0  11    0.38    0.68
 -18   0  11    0.84    0.35
 -18   0  11    0.95    0.51
  18   0  12    0.94    0.60
 -18   0 -12    0.65    0.46
  18   0  12    0.95    0.73
  18   0 -12    0.42    0.40
  18   0  13   -0.41    0.66
 -18   0  13    0.73    0.54
  18   0  13    0.73    0.65
 -18   0 -13   -0.81    0.42
  19   0   0    0.77    0.54
 -19   0   0    0.26    0.38
  19   0   0   -0.81    0.31
 -19   0   0    0.08    0.30
 -19   0   1   -0.06    0.36
  19   0   1    0.19    0.52
 -19   0   1    0.10    0.32
 -19   0  -1    0.11    0.29
  19   0   1   -0.07    0.35
 -19   0  -1   -0.20    0.37
  19   0  -1    0.17    0.32
  19   0  -1   -0.33    0.47
 -19   0  -2   17.41    1.08
 -19   0   2   14.29    0.93
  19   0   2   18.88    1.27
 -19   0  -2   16.00    0.88
  19   0   2   19.24    1.03
  19   0  -2   19.14    0.85
  19   0  -2   17.16    1.14
 -19   0   2   17.20    1.00
 -19   0   3    0.29    0.33
 -19   0  -3   -0.02    0.38
  19   0   3    0.06    0.53
  19   0  -3    0.79    0.46
 -19   0  -3   -0.04    0.30
  19   0   3    1.26    0.87
  19   0  -3    0.67    0.30
  19   0  -4    3.88    0.40
 -19   0  -4    4.47    0.50
 -19   0   4    3.19    0.48
  19   0  -4    4.00    0.60
 -19   0   4    4.90    0.51
  19   0   4    2.28    0.64
  19   0   4    5.26    0.65
 -19   0  -4    3.77    0.52
  19   0  -5   -0.07    0.26
 -19   0  -5    0.32    0.34
 -19   0  -5   -0.19    0.37
 -19   0   5   -0.46    0.31
  19   0  -5    0.38    0.42
  19   0   5    0.21    0.56
  19   0   5    0.12    0.50
 -19   0   5   -0.19    0.31
 -19   0  -6   10.07    0.96
  19   0   6   11.17    1.05
 -19   0  -6   10.84    0.80
 -19   0   6   10.08    0.82
  19   0  -6    9.26    0.83
  19   0   6   14.26    1.23
  19   0  -6   10.16    0.63
 -19   0   6   11.77    0.76
  19   0   7    0.86    0.64
 -19   0   7    0.42    0.38
 -19   0  -7    0.05    0.44
 -19   0   7    0.02    0.30
 -19   0  -7    0.37    0.36
  19   0  -7    0.39    0.39
  19   0   7   -0.62    0.47
 -19   0   8    0.75    0.44
  19   0   8    0.64    0.63
 -19   0  -8    0.91    0.38
  19   0  -8    0.50    0.39
 -19   0   8    0.27    0.29
 -19   0  -8    0.01    0.35
  19   0   8    0.09    0.51
 -19   0  -9   -0.02    0.47
 -19   0  -9   -0.32    0.44
 -19   0   9   -0.89    0.36
  19   0   9    1.26    0.56
 -19   0   9   -0.23    0.26
  19   0  -9    0.87    0.41
  19   0   9   -0.85    0.59
  19   0 -10    1.60    0.45
  19   0  10    0.65    0.58
 -19   0 -10    1.19    0.46
 -19   0  10    1.54    0.52
 -19   0  10    0.75    0.27
 -19   0 -10    0.71    0.52
  19   0  10    0.88    0.71
 -19   0  10    0.82    0.23
 -19   0 -11    0.02    0.41
  19   0  11    0.36    0.69
  19   0  11    0.10    0.55
 -19   0  11   -0.21    0.59
  19   0  12    4.14    0.87
 -19   0 -12    4.50    0.63
  19   0  12    5.45    0.84
  20   0   0   -0.13    0.33
 -20   0   0    0.35    0.31
 -20   0   0    0.14    0.42
  20   0   0    0.96    0.57
  20   0   1    1.03    0.39
  20   0   1    0.04    0.53
 -20   0   1    0.21    0.30
  20   0  -1    0.18    0.51
  20   0  -1   -0.68    0.29
 -20   0  -1    0.11    0.42
 -20   0  -1    0.22    0.30
 -20   0   1    0.20    0.39
 -20   0   2   13.09    0.90
 -20   0  -2   12.02    0.76
 -20   0   2   11.73    0.75
  20   0  -2   13.95    1.07
  20   0   2   15.39    1.18
  20   0  -2   11.52    0.72
  20   0   3   -0.43    0.54
  20   0  -3   -0.55    0.44
  20   0   3   -0.40    0.43
 -20   0  -3   -0.20    0.31
 -20   0  -3    0.51    0.47
 -20   0   3   -0.36    0.30
 -20   0   3    0.56    0.37
 -20   0   4    4.41    0.51
 -20   0  -4    4.39    0.49
  20   0   4    6.38    0.81
 -20   0   4    4.32    0.53
  20   0  -4    3.68    0.57
 -20   0  -4    4.91    0.67
  20   0   4    5.57    0.68
  20   0   5   -0.59    0.47
 -20   0   5   -0.21    0.34
 -20   0   5    0.38    0.35
 -20   0  -5   -0.42    0.31
 -20   0  -5   -0.72    0.39
  20   0  -5    0.10    0.41
  20   0   5   -0.15    0.54
 -20   0  -6   19.57    1.01
 -20   0  -6   20.44    1.22
 -20   0   6   19.66    1.00
  20   0   6   21.41    1.26
  20   0  -6   19.05    1.07
 -20   0   6   18.08    1.03
 -20   0  -7    0.43    0.47
 -20   0   7    0.08    0.35
  20   0   7    0.20    0.60
  20   0  -7    0.48    0.40
 -20   0   7    0.28    0.33
 -20   0  -7    0.16    0.34
  20   0   7   -0.29    0.49
  20   0   8   28.60    1.62
 -20   0  -8   25.08    1.38
  20   0   8   25.51    1.42
 -20   0   8   24.88    1.07
 -20   0  -8   23.98    1.24
  20   0  -8   21.71    1.14
  20   0   9    1.60    0.58
 -20   0  -9    0.05    0.42
 -20   0  -9   -0.44    0.34
 -20   0   9    0.18    0.29
  20   0   9   -0.41    0.61
 -20   0  10   18.56    0.85
 -20   0 -10   18.36    1.08
  20   0  10   23.41    1.57
  20   0  10   18.06    1.32
 -20   0 -11    0.05    0.41
  20   0  11    0.02    0.60
  20   0  11    0.12    0.66
  21   0   0   -0.58    0.48
 -21   0   0    0.01    0.39
 -21   0   0    0.06    0.30
 -21   0   1   -0.42    0.27
 -21   0  -1   -0.18    0.40
  21   0  -1   -0.31    0.46
 -21   0   1    0.22    0.39
 -21   0  -1    0.20    0.29
  21   0   1    0.33    0.55
 -21   0   2    4.60    0.56
  21   0  -2    3.89    0.63
  21   0   2    4.46    0.74
 -21   0  -2    4.04    0.58
  21   0   2    4.45    0.67
 -21   0  -2    4.06    0.46
 -21   0   2    3.11    0.43
 -21   0   3    0.31    0.31
 -21   0   3    0.01    0.40
 -21   0  -3    0.31    0.32
  21   0  -3   -0.09    0.45
  21   0   3    0.63    0.58
  21   0   3   -0.15    0.44
 -21   0  -3   -0.10    0.42
  21   0   4    0.04    0.48
  21   0   4    0.44    0.63
 -21   0  -4    0.52    0.41
 -21   0   4    0.09    0.37
 -21   0   4    0.92    0.39
 -21   0  -4    0.57    0.32
  21   0  -4    0.00    0.44
 -21   0   5    0.05    0.37
 -21   0  -5   -0.11    0.43
 -21   0  -5   -0.07    0.32
  21   0   5   -0.16    0.48
  21   0  -5    0.51    0.44
  21   0   5    0.43    0.57
  21   0  -6    5.89    0.61
  21   0   6    5.46    0.76
 -21   0  -6    4.82    0.53
 -21   0   6    5.27    0.54
 -21   0  -6    5.11    0.64
  21   0   6    4.47    0.77
 -21   0  -7   -0.38    0.42
 -21   0  -7    0.05    0.32
 -21   0   7    0.09    0.34
  21   0   7   -0.59    0.55
 -21   0  -8    0.15    0.35
  21   0   8    0.48    0.63
  21   0   8   -0.86    0.54
 -21   0   8    0.15    0.34
 -21   0  -8    0.26    0.42
 -21   0  -9   -0.44    0.44
  21   0   9    0.39    0.66
 -21   0  -9   -0.95    0.33
  22   0   0    0.58    0.51
 -22   0   0    1.68    0.49
  22   0   1   -0.43    0.53
 -22   0   1   -0.30    0.40
  22   0  -1    0.64    0.50
 -22   0  -1    0.03    0.42
 -22   0  -2    1.88    0.52
 -22   0  -2    2.27    0.46
 -22   0   2    1.63    0.48
  22   0  -2    2.59    0.59
  22   0   3   -0.62    0.55
 -22   0  -3    0.07    0.32
  22   0  -3   -0.04    0.47
 -22   0   3   -0.02    0.40
 -22   0  -3    0.16    0.45
  22   0   4   -0.17    0.56
 -22   0  -4    0.58    0.33
 -22   0  -4    0.00    0.42
 -22   0   4    0.07    0.39
  22   0  -4    0.25    0.44
  22   0   5    0.93    0.61
 -22   0  -5   -0.60    0.42
 -22   0   5    0.25    0.37
  22   0   6   -0.34    0.58
 -22   0   6    0.55    0.45
 -22   0  -6    0.52    0.35
 -22   0  -6    0.23    0.43
 -22   0  -7    0.56    0.35
 -22   0  -7   -0.05    0.50
  22   0   7    0.91    0.66
 -22   0   7    0.10    0.36
  23   0   0    0.25    0.53
 -23   0   0   -0.73    0.40
 -23   0   1    0.97    0.45
 -23   0  -1   -0.57    0.40
  23   0   1    0.20    0.53
 -23   0   2    3.68    0.63
  23   0   2    3.29    0.70
 -23   0  -2    3.79    0.67
  23   0   3   -0.11    0.57
 -23   0  -3    0.08    0.46
  23   0   4    0.00    0.60
 -23   0  -4    1.14    0.52
 -23   0   4   -0.04    0.39
   0   1  -1   -0.16    0.02
   0  -1  -2   -0.31    0.06
   0   1  -2   -0.01    0.06
   0   1  -2   -0.17    0.06
   0   1  -2   -0.24    0.05
   0  -1   2   -0.27    0.05
   0  -1  -2   -0.18    0.05
   0  -1   2   -0.27    0.04
   0  -1   2   -0.07    0.08
   0  -1  -2   -0.18    0.05
   0   1   2   -0.34    0.04
   0  -1  -2   -0.38    0.05
   0  -1   2   -0.22    0.05
   0   1   2   -0.07    0.06
   0   1   2   -0.27    0.05
   0   1  -3   -0.01    0.04
   0   1  -3   -0.01    0.04
   0   1   3    0.02    0.06
   0  -1  -3    0.02    0.06
   0  -1   3    0.04    0.06
   0  -1  -3   -0.08    0.05
   0   1  -3    0.02    0.06
   0   1   3    0.04    0.06
   0  -1  -3   -0.07    0.04
   0   1   3    0.06    0.06
   0  -1  -3    0.04    0.05
   0   1   3   -0.07    0.06
   0  -1   3    0.04    0.05
   0  -1  -3   -0.02    0.07
   0   1  -3    0.05    0.07
   0   1   3    0.11    0.06
   0  -1   3    0.05    0.05
   0  -1   3    0.11    0.07
   0   1  -3    0.05    0.07
   0  -1   3    0.12    0.07
   0  -1   3    0.09    0.07
   0  -1   3    0.04    0.06
   0   1  -3    0.00    0.08
   0   1   4   -0.04    0.07
   0   1   4    0.09    0.07
   0   1   4    0.14    0.09
   0  -1   4    0.10    0.09
   0  -1  -4    0.35    0.11
   0   1   4    0.13    0.09
   0  -1   4    0.05    0.07
   0   1  -4    0.36    0.12
   0   1  -4    0.09    0.09
   0  -1  -4    0.04    0.07
   0  -1   4    0.00    0.06
   0   1  -4    0.05    0.09
   0  -1   4    0.26    0.10
   0  -1   5    0.01    0.08
   0  -1  -5    0.05    0.13
   0   1   5    0.07    0.09
   0  -1   5    0.03    0.12
   0   1   5   -0.11    0.10
   0   1  -5   -0.09    0.13
   0   1  -5   -0.01    0.08
   0  -1   5   -0.07    0.08
   0   1   5    0.14    0.11
   0   1  -5    0.10    0.11
   0  -1  -5   -0.04    0.08
   0   1   5    0.19    0.10
   0  -1   5   -0.03    0.10
   0   1  -5    0.23    0.12
   0   1   6   -0.04    0.10
   0  -1  -6    0.18    0.16
   0   1   6   -0.08    0.12
   0  -1  -6    0.13    0.09
   0  -1   6    0.03    0.09
   0  -1   6    0.03    0.12
   0  -1   6   -0.06    0.13
   0   1  -6   -0.07    0.13
   0  -1   6   -0.06    0.10
   0   1   6   -0.06    0.12
   0   1  -6    0.21    0.16
   0   1   6   -0.08    0.09
   0   1  -6    0.09    0.09
   0   1   7   -0.19    0.15
   0   1   7   -0.37    0.14
   0  -1   7   -0.13    0.13
   0   1   7   -0.20    0.21
   0  -1   7   -0.23    0.21
   0  -1  -7   -0.22    0.09
   0   1  -7   -0.03    0.09
   0  -1   7    0.00    0.19
   0   1  -7   -0.04    0.20
   0  -1   8    0.17    0.18
   0   1   8   -0.05    0.17
   0  -1   8    0.02    0.18
   0   1  -8   -0.05    0.20
   0   1   8    0.08    0.15
   0  -1   8   -0.10    0.13
   0  -1   8   -0.06    0.12
   0   1  -8    0.09    0.19
   0   1   8    0.06    0.18
   0  -1  -8    0.08    0.21
   0  -1   9    0.14    0.22
   0  -1   9   -0.12    0.16
   0  -1  -9   -0.14    0.23
   0   1   9    0.19    0.18
   0   1  -9   -0.12    0.23
   0   1   9   -0.17    0.20
   0   1   9    0.02    0.20
   0  -1   9   -0.05    0.21
   0   1   9    0.11    0.15
   0  -1   9   -0.15    0.14
   0  -1  10   -0.09    0.15
   0   1 -10   -0.04    0.26
   0  -1  10   -0.22    0.18
   0   1  10    0.00    0.16
   0   1  10    0.31    0.23
   0   1  10   -0.01    0.19
   0  -1  10    0.13    0.24
   0  -1 -10    0.10    0.26
   0  -1  10   -0.05    0.23
   0   1  10   -0.11    0.23
   0  -1  11    0.18    0.27
   0   1  11   -0.16    0.17
   0   1  11    0.18    0.26
   0  -1  11    0.34    0.28
   0   1 -11    0.18    0.30
   0  -1  11    0.01    0.17
   0   1  11    0.02    0.25
   0   1  11   -0.12    0.22
   0  -1  11    0.06    0.22
   0  -1 -11    0.04    0.29
   0  -1  12    0.16    0.29
   0   1  12    0.19    0.20
   0  -1 -12    0.28    0.35
   0   1  12    0.44    0.30
   0  -1  12   -0.25    0.18
   0  -1  12    0.15    0.25
   0   1  12    0.31    0.29
   0   1  12    0.44    0.27
   0   1 -12    0.25    0.34
   0  -1  12   -0.05    0.29
   0   1  13   -0.31    0.29
   0  -1  13   -0.19    0.31
   0   1  13    0.15    0.27
   0  -1  13    0.01    0.31
   0   1 -13    0.09    0.36
   0  -1  13    0.29    0.27
   0  -1 -13   -0.03    0.35
   0   1  13   -0.04    0.32
   0  -1  13   -0.10    0.19
   0   1  13    0.17    0.21
   0   1 -14    0.11    0.39
   0   1  14    0.01    0.35
   0  -1  14    0.26    0.23
   0  -1  14    0.25    0.35
   0  -1  14   -0.10    0.36
   0   1  14    0.15    0.29
   0   1  14    0.02    0.22
   0   1  14    0.40    0.35
   0  -1 -14    0.45    0.40
   0  -1  14    0.04    0.28
   0  -1  15    0.20    0.39
   0   1 -15   -0.12    0.42
   0  -1 -15   -0.05    0.41
   0  -1  15   -0.18    0.30
   0   1  15    0.17    0.22
   0   1  15   -0.07    0.36
   0  -1  15   -0.21    0.22
   0   1  15    0.09    0.31
   0   1  15    0.51    0.38
   0  -1  15    0.22    0.38
   0  -1 -16    0.09    0.45
   0   1  16   -0.11    0.38
   0   1 -16   -0.10    0.42
   0  -1  16    0.26    0.34
   0  -1  16    0.40    0.40
   0   1  16   -0.03    0.37
   0  -1  16   -0.39    0.39
   0   1  16    0.41    0.35
   0  -1  17    0.28    0.45
   0  -1  17    0.00    0.43
   0   1  17    0.37    0.50
   0   1  17   -0.79    0.40
   0   1  17   -0.23    0.41
   0   1 -17   -0.74    0.76
   0   1 -18    0.66    0.54
   0  -1  18    0.77    0.48
   0   1  18    0.91    0.50
   0  -1 -18    0.40    0.51
   0   1  18    0.04    0.39
   0  -1  18    0.04    0.38
   0   1  18   -0.40    0.47
   0  -1  18    0.30    0.46
   0  -1  19    0.25    0.51
   0   1 -19    0.59    0.56
   0   1  19    0.06    0.47
   0  -1  19    0.30    0.50
   0   1  19   -0.40    0.39
   0  -1  19    0.09    0.39
   0  -1 -19   -0.03    0.51
   0   1  19    0.58    0.51
   0   1 -20    0.66    0.56
   0  -1  20   -0.26    0.53
   0  -1  20    0.63    0.43
   0  -1  20   -0.50    0.50
   0  -1 -20    0.38    0.56
   0   1  20    0.22    0.43
   0   1  20   -0.44    0.51
   0   1  20    0.04    0.52
   1  -1   1   62.36    1.78
   1   1  -1   57.60    1.81
   1   1  -1   61.66    1.78
   1  -1   1   61.83    1.79
   1   1   1   63.13    1.79
   1  -1  -1   61.25    1.77
  -1   1  -1   48.10    1.79
   1  -1  -1   61.17    1.77
   1  -1  -1   61.48    1.78
   1  -1   2    7.81    0.29
  -1  -1  -2    8.03    0.28
   1   1  -2    8.36    0.29
  -1  -1  -2    6.57    0.29
   1   1  -2    7.57    0.24
   1   1  -2    8.33    0.29
   1  -1   2    8.03    0.29
  -1   1   2    7.97    0.27
   1   1  -2    7.33    0.29
  -1  -1  -2    8.10    0.38
  -1   1   2    7.40    0.26
  -1  -1  -2    7.95    0.29
   1  -1   2    8.14    0.28
  -1   1   2    8.24    0.30
   1  -1   2    7.92    0.28
  -1   1   2    8.46    0.27
  -1   1  -2    7.64    0.28
  -1   1  -2    8.05    0.29
  -1  -1   2    6.62    0.25
   1  -1  -2    8.08    0.30
   1  -1  -2    8.07    0.27
   1  -1  -2    8.23    0.27
  -1  -1   2    7.61    0.28
   1  -1  -2    7.84    0.27
   1   1   2    8.00    0.30
   1   1   2    7.71    0.28
   1   1   2    8.20    0.30
  -1   1  -2    8.15    0.31
  -1  -1   2    7.96    0.29
  -1  -1   2    8.00    0.28
  -1   1  -2    7.57    0.28
   1  -1  -2    8.41    0.26
  -1  -1   2    6.95    0.26
  -1   1   3   96.25    2.83
  -1  -1  -3   94.77    2.84
   1  -1   3   95.17    2.84
  -1   1   3   95.95    2.82
   1   1  -3   92.28    2.86
   1   1  -3   95.37    2.80
   1   1  -3   98.27    2.85
  -1   1   3   95.03    2.82
  -1   1   3   97.72    2.83
   1  -1   3   94.28    2.84
  -1   1   3   96.70    2.83
   1  -1   3   92.27    2.84
   1  -1   3   90.05    2.87
   1  -1   3   94.40    2.85
  -1  -1  -3   93.86    2.84
  -1  -1  -3   94.22    2.84
   1  -1   3   94.98    2.84
  -1   1   3   96.62    2.83
   1  -1   3   93.99    2.84
  -1   1  -3   93.16    2.83
   1   1   3   97.34    2.86
   1  -1  -3   97.50    2.83
  -1  -1   3   87.70    2.85
   1   1   3   94.92    2.84
  -1  -1   3   96.71    2.84
  -1  -1   3   92.71    2.81
   1  -1  -3   94.07    2.80
   1   1   3   97.87    2.84
  -1   1  -3   93.61    2.83
  -1  -1   3   95.21    2.85
   1   1   3   94.72    2.86
  -1   1  -3   90.77    2.84
   1  -1  -3   94.36    2.83
  -1   1  -3   93.27    2.87
   1  -1  -3   94.19    2.87
   1  -1  -3   97.12    2.81
  -1  -1   3   93.01    2.81
   1   1   3   93.16    2.86
   1  -1   4  226.81    7.04
   1  -1   4  232.88    7.04
   1   1  -4  241.10    7.05
  -1  -1  -4  243.49    7.08
   1  -1   4  236.36    7.05
   1   1  -4  225.32    6.99
  -1   1   4  244.71    7.07
   1   1  -4  226.24    7.07
  -1   1   4  244.53    7.02
  -1   1   4  231.12    7.03
   1   1  -4  238.98    7.04
  -1   1   4  237.87    7.03
  -1  -1  -4  230.20    7.08
  -1   1   4  239.76    7.03
   1   1   4  239.58    7.05
   1   1   4  246.91    7.06
  -1   1  -4  231.71    7.04
   1   1   4  236.08    7.06
  -1  -1   4  241.80    7.05
   1  -1  -4  232.51    7.07
  -1   1  -4  230.24    7.08
   1  -1  -4  245.73    7.06
  -1   1  -4  246.08    7.05
   1  -1  -4  243.62    7.00
  -1  -1   4  238.79    7.00
   1  -1   5    0.37    0.12
   1  -1   5    0.14    0.12
   1   1  -5    0.42    0.07
   1  -1   5    0.20    0.10
  -1   1   5    0.31    0.10
  -1   1   5    0.32    0.09
   1  -1   5    0.32    0.10
   1   1  -5    0.24    0.13
   1   1  -5    0.25    0.12
  -1   1   5    0.31    0.11
  -1   1   5    0.23    0.11
   1   1  -5    0.16    0.12
  -1  -1  -5    0.18    0.09
  -1  -1  -5    0.25    0.13
  -1  -1   5    0.23    0.08
  -1  -1   5    0.17    0.11
   1   1   5    0.35    0.10
   1   1   5    0.31    0.12
  -1  -1   5    0.16    0.12
  -1   1  -5    0.42    0.15
   1  -1  -5    0.29    0.14
  -1  -1   5    0.29    0.09
   1   1   5    0.42    0.12
   1   1   5    0.29    0.12
   1  -1  -5    0.35    0.08
  -1   1  -5    0.25    0.12
   1  -1   6   76.29    2.45
  -1  -1  -6   77.76    2.45
   1  -1   6   79.72    2.44
   1   1  -6   78.52    2.45
  -1   1   6   79.25    2.44
  -1   1   6   76.48    2.42
   1  -1   6   81.11    2.46
  -1   1   6   81.65    2.44
   1   1  -6   78.86    2.50
   1  -1   6   77.35    2.45
  -1   1   6   80.99    2.42
  -1  -1  -6   78.19    2.50
   1   1  -6   81.43    2.46
  -1   1  -6   79.56    2.44
  -1   1  -6   77.34    2.51
   1   1   6   76.83    2.46
  -1  -1   6   77.85    2.45
   1   1   6   80.89    2.46
   1   1   6   79.81    2.45
  -1  -1   6   78.06    2.41
   1   1   6   80.98    2.45
  -1  -1   6   81.11    2.41
  -1  -1   6   80.11    2.45
   1  -1   7    6.86    0.46
   1   1  -7    6.57    0.44
  -1   1   7    7.82    0.39
   1  -1   7    7.79    0.60
  -1   1   7    7.43    0.39
  -1   1   7    7.37    0.43
  -1  -1  -7    7.00    0.52
   1  -1   7    7.30    0.38
  -1   1   7    7.58    0.37
   1   1  -7    7.14    0.46
  -1  -1  -7    7.18    0.47
  -1  -1   7    7.00    0.41
   1   1   7    7.50    0.60
  -1  -1   7    7.28    0.40
   1   1   7    7.11    0.39
  -1   1  -7    7.66    0.44
   1   1   7    6.95    0.41
  -1  -1   7    6.88    0.34
  -1  -1  -8    0.65    0.16
   1  -1   8    0.55    0.16
  -1   1   8    0.48    0.16
  -1   1   8    0.51    0.19
   1  -1   8    0.44    0.21
  -1   1   8    0.84    0.20
   1  -1   8    0.12    0.19
  -1  -1  -8    0.53    0.23
   1  -1   8    0.62    0.19
   1   1  -8    0.65    0.20
   1   1  -8    0.82    0.24
  -1  -1   8    0.56    0.21
  -1  -1   8    0.52    0.15
  -1   1  -8    0.89    0.16
   1   1   8    0.58    0.21
  -1  -1   8    0.57    0.20
   1   1   8    0.59    0.18
  -1   1  -8    0.50    0.24
   1  -1  -8    0.56    0.23
  -1  -1   8    0.75    0.15
   1   1   8    0.32    0.16
   1   1   8    0.25    0.19
  -1   1   9    2.39    0.25
  -1   1   9    2.49    0.24
   1  -1   9    2.18    0.25
   1   1  -9    2.61    0.30
  -1   1   9    2.45    0.29
  -1  -1  -9    2.66    0.34
   1  -1   9    1.86    0.28
   1   1  -9    2.34    0.33
   1  -1   9    2.46    0.28
   1  -1   9    2.23    0.29
  -1   1   9    2.53    0.28
  -1  -1  -9    2.11    0.32
  -1  -1   9    2.57    0.28
  -1  -1   9    3.42    0.33
   1   1   9    2.34    0.29
   1  -1  -9    1.75    0.32
   1   1   9    1.54    0.27
  -1  -1   9    2.40    0.24
   1   1   9    2.11    0.25
  -1  -1   9    2.41    0.30
  -1   1  -9    2.45    0.34
   1   1   9    2.01    0.28
  -1  -1 -10   10.87    0.66
   1  -1  10    9.40    0.53
   1  -1  10    9.67    0.59
  -1   1  10    9.75    0.54
   1  -1  10   10.18    0.57
  -1   1  10   10.00    0.59
   1   1 -10   10.21    0.67
  -1   1  10    9.04    0.50
  -1   1  10   10.65    0.59
   1  -1  10   10.49    0.59
   1   1  10   10.62    0.58
  -1  -1  10   10.01    0.58
  -1  -1  10    9.64    0.57
  -1  -1  10    9.48    0.49
   1   1  10   10.64    0.58
   1  -1 -10   10.51    0.67
  -1   1 -10    9.79    0.66
   1   1  10    9.82    0.59
   1   1  10    9.72    0.54
  -1  -1  10   10.22    0.52
  -1   1  11   11.99    0.68
   1  -1  11   14.30    0.70
  -1  -1 -11   14.60    0.82
  -1   1  11   13.85    0.69
   1  -1  11   13.83    0.71
  -1   1  11   13.55    0.67
   1  -1  11   12.88    0.71
   1   1 -11   13.63    0.79
  -1   1  11   12.96    0.62
   1  -1 -11   14.66    0.82
  -1  -1  11   14.14    0.70
   1   1  11   12.90    0.72
  -1  -1  11   13.36    0.65
  -1   1 -11   13.32    0.81
  -1  -1  11   12.25    0.61
   1   1  11   12.85    0.70
  -1  -1  11   14.35    0.72
   1   1  11   13.77    0.72
   1   1  11   13.13    0.72
  -1  -1 -12   52.40    1.88
   1  -1  12   48.46    1.76
   1  -1  12   51.93    1.77
   1   1 -12   52.17    1.88
  -1   1  12   49.70    1.72
  -1   1  12   50.73    1.75
   1  -1  12   51.18    1.79
   1  -1  12   47.05    1.72
  -1   1  12   48.13    1.69
  -1   1  12   50.02    1.76
   1   1  12   49.95    1.76
   1   1  12   51.34    1.77
  -1  -1  12   50.48    1.78
  -1  -1  12   46.44    1.68
  -1  -1  12   51.42    1.72
   1   1  12   47.51    1.73
  -1   1 -12   51.56    1.90
  -1  -1  12   49.57    1.77
   1   1  12   50.40    1.77
   1  -1 -12   50.30    1.87
   1  -1  13    0.44    0.33
  -1   1  13    0.38    0.32
  -1   1  13    0.46    0.22
  -1   1  13    0.51    0.28
   1  -1  13    0.52    0.22
   1  -1  13   -0.22    0.25
  -1  -1 -13    0.15    0.36
   1  -1  13    0.50    0.34
   1   1 -13    0.00    0.37
   1   1  13    0.12    0.21
  -1  -1  13    0.48    0.21
  -1  -1  13    0.31    0.33
   1   1  13    0.38    0.34
   1   1  13    0.51    0.34
   1  -1 -13    0.13    0.37
  -1   1 -13    0.33    0.37
   1   1  13    0.17    0.30
  -1  -1  13    0.31    0.26
  -1  -1  13    0.22    0.33
   1  -1  14   47.44    1.74
   1  -1  14   47.94    1.75
  -1   1  14   44.86    1.63
  -1  -1 -14   48.24    1.87
  -1   1  14   46.74    1.69
   1  -1  14   43.57    1.66
  -1   1  14   45.95    1.73
  -1   1  14   47.74    1.73
   1  -1  14   49.42    1.75
   1   1 -14   44.60    1.84
   1   1  14   47.99    1.74
  -1   1 -14   46.98    1.87
  -1  -1  14   44.61    1.62
  -1  -1  14   46.23    1.74
   1   1  14   45.83    1.72
  -1  -1  14   48.48    1.69
  -1  -1  14   46.12    1.74
   1   1  14   47.93    1.75
   1   1  14   44.68    1.67
   1  -1 -14   44.87    1.85
   1  -1  15    0.72    0.35
   1   1 -15    0.43    0.44
  -1   1  15    0.18    0.22
   1  -1  15    0.48    0.39
  -1   1  15    0.89    0.40
   1  -1  15    0.51    0.40
  -1   1  15    0.56    0.31
  -1   1  15    0.85    0.39
   1  -1  15    0.45    0.26
  -1  -1 -15   -0.05    0.42
   1  -1 -15    0.40    0.45
  -1  -1  15    0.27    0.31
   1   1  15    0.29    0.27
  -1  -1  15    0.12    0.39
  -1  -1  15    0.97    0.27
   1   1  15    0.73    0.39
  -1  -1  15    0.71    0.41
   1   1  15    0.23    0.38
   1   1  15    0.84    0.37
  -1   1 -15   -0.02    0.42
   1  -1  16    7.49    0.67
  -1  -1 -16    4.87    0.66
  -1   1  16    5.03    0.52
  -1   1  16    4.39    0.54
   1   1 -16    6.18    0.71
   1  -1  16    5.37    0.59
  -1   1  16    5.36    0.58
  -1   1  16    5.18    0.55
   1  -1  16    5.20    0.58
  -1  -1  16    5.35    0.49
   1   1  16    5.32    0.59
   1   1  16    4.81    0.55
  -1  -1  16    4.88    0.58
  -1  -1  16    5.19    0.58
  -1   1 -16    4.44    0.65
   1   1  16    6.05    0.61
  -1  -1  16    5.01    0.53
   1  -1 -16    4.75    0.64
  -1   1  17    0.03    0.44
   1   1 -17   -0.48    0.53
   1  -1  17    1.10    0.60
   1  -1  17    0.21    0.47
  -1   1  17    0.19    0.43
  -1   1  17    0.21    0.42
   1   1  17   -0.39    0.45
  -1  -1  17   -0.11    0.77
   1   1  17    0.17    0.46
  -1  -1  17    0.40    0.45
  -1  -1  17   -0.22    0.40
  -1   1  18   29.19    1.40
   1   1 -18   26.86    1.48
   1  -1  18   27.48    1.37
  -1   1  18   29.04    1.38
   1  -1  18   30.35    1.43
   1  -1  18   27.62    1.35
  -1  -1 -18   28.79    1.53
  -1   1  18   30.04    1.33
  -1  -1  18   28.27    1.30
   1  -1 -18   29.21    1.53
   1   1  18   26.73    1.35
   1   1  18   28.25    1.37
   1   1  18   29.84    1.38
  -1   1 -18   27.22    1.51
  -1  -1  18   29.12    1.42
  -1  -1  18   28.76    1.40
  -1  -1 -19    0.25    0.54
  -1   1  19    0.32    0.51
   1  -1  19    0.31    0.49
  -1   1  19    0.30    0.40
   1   1 -19   -0.01    0.54
   1  -1  19    0.03    0.51
  -1   1  19    0.63    0.51
   1  -1  19    0.00    0.41
  -1  -1  19    0.41    0.50
  -1  -1  19    0.42    0.40
   1   1  19    1.02    0.55
   1   1  19    0.87    0.47
  -1  -1  19    1.07    0.53
   1  -1 -19    0.07    0.53
  -1   1 -19    1.20    0.59
   1   1  19    0.56    0.51
   1   1 -20    0.47    0.56
   1  -1  20   -0.17    0.54
   1  -1  20    0.23    0.53
  -1   1  20    0.26    0.52
  -1   1  20    0.14    0.41
  -1  -1 -20    0.65    0.59
  -1   1  20    0.61    0.52
   1  -1  20   -0.03    0.44
  -1  -1  20   -1.02    0.47
  -1  -1  20    0.15    0.41
   1  -1 -20    0.44    0.57
   1   1  20   -0.48    0.41
  -1  -1  20   -0.33    0.52
   1   1  20    0.42    0.54
  -1   1 -20   -0.29    0.55
   1   1  20   -0.40    0.48
   2   1   0   -0.40    0.09
  -2  -1   0   -0.31    0.10
  -2   1   0   -0.25    0.10
   2  -1   0    0.45    0.16
   2  -1   0   -0.43    0.09
   2   1   0   -0.10    0.13
  -2  -1   0    0.14    0.12
  -2   1   1    5.34    0.18
   2   1  -1    4.87    0.18
   2  -1   1    4.72    0.19
  -2  -1  -1    5.59    0.22
   2  -1   1    5.04    0.20
  -2   1   1    5.14    0.17
   2  -1   1    5.13    0.18
  -2   1   1    4.71    0.25
  -2   1   1    4.31    0.17
   2   1  -1    5.08    0.24
   2  -1   1    5.23    0.22
  -2  -1  -1    5.29    0.24
   2   1  -1    4.91    0.18
  -2   1   1    4.85    0.19
  -2  -1   1    4.75    0.21
   2  -1  -1    4.77    0.24
  -2  -1   1    4.68    0.18
   2   1   1    5.11    0.22
   2  -1  -1    4.93    0.17
  -2   1  -1    5.13    0.22
   2   1   1    4.95    0.24
   2   1   1    5.04    0.19
   2  -1  -1    4.70    0.16
  -2   1  -1    4.71    0.18
   2  -1  -1    5.17    0.17
  -2  -1   1    5.28    0.18
  -2   1  -1    4.83    0.24
  -2  -1   1    5.22    0.24
  -2   1  -1    4.91    0.18
   2  -1   2  140.22    4.34
  -2  -1  -2  145.88    4.31
  -2   1   2  144.42    4.27
   2   1  -2  145.71    4.31
  -2   1   2  146.02    4.27
   2   1  -2  148.33    4.31
   2  -1   2  144.95    4.29
   2   1  -2  131.36    4.32
   2  -1   2  145.72    4.35
  -2   1   2  145.59    4.28
   2  -1   2  142.83    4.32
  -2  -1  -2  156.62    4.45
   2  -1   2  144.24    4.30
  -2  -1  -2  142.63    4.33
   2  -1   2  150.36    4.30
  -2   1   2  147.39    4.28
  -2   1   2  152.58    4.28
  -2  -1  -2  140.05    4.30
  -2  -1  -2  136.89    4.31
  -2   1   2  141.35    4.32
   2  -1  -2  146.02    4.32
  -2   1  -2  142.67    4.29
  -2   1  -2  141.11    4.41
  -2  -1   2  144.42    4.30
  -2  -1   2  149.43    4.32
  -2  -1   2  136.26    4.26
   2   1   2  141.28    4.31
   2   1   2  141.59    4.31
  -2   1  -2  140.94    4.29
   2   1   2  147.58    4.37
   2   1   2  145.63    4.32
   2  -1  -2  147.86    4.28
   2  -1  -2  149.08    4.28
  -2  -1   2  141.35    4.29
  -2   1  -2  143.31    4.34
  -2   1   3    0.25    0.09
   2   1  -3    0.35    0.08
   2  -1   3    0.16    0.08
  -2   1   3    0.38    0.07
   2  -1   3    0.16    0.08
  -2  -1  -3    0.18    0.08
   2  -1   3    0.20    0.07
  -2  -1  -3    0.44    0.10
   2  -1   3    0.19    0.09
   2   1  -3    0.22    0.08
  -2   1   3    0.38    0.05
  -2   1   3    0.32    0.07
  -2   1   3    0.32    0.05
   2   1  -3    0.19    0.09
   2  -1   3    0.17    0.08
  -2   1   3    0.22    0.07
  -2  -1  -3    0.34    0.09
  -2   1   3    0.45    0.07
   2   1   3    0.33    0.09
   2   1   3    0.18    0.08
  -2   1  -3    0.27    0.10
   2   1   3    0.12    0.08
  -2   1  -3    0.45    0.08
  -2  -1   3    0.16    0.07
  -2  -1   3    0.14    0.07
   2  -1  -3    0.12    0.09
  -2   1  -3    0.23    0.08
   2   1   3    0.10    0.08
  -2  -1   3    0.16    0.08
  -2   1  -3    0.27    0.08
   2  -1  -3    0.27    0.07
  -2   1  -3    0.23    0.07
   2   1   3    0.11    0.08
   2  -1   4  534.53   16.44
   2  -1   4  555.71   16.44
  -2   1   4  561.52   16.41
  -2   1   4  557.45   16.37
  -2   1   4  561.34   16.41
   2   1  -4  545.45   16.44
  -2   1   4  561.99   16.41
  -2   1   4  569.42   16.38
   2  -1   4  557.00   16.42
   2  -1   4  561.78   16.43
   2   1  -4  565.66   16.43
   2   1  -4  551.26   16.42
  -2  -1  -4  568.10   16.46
  -2  -1   4  557.05   16.36
  -2   1  -4  560.89   16.47
   2   1   4  554.51   16.45
  -2  -1   4  545.34   16.36
   2   1   4  554.52   16.45
   2  -1  -4  559.64   16.41
   2  -1  -4  573.50   16.41
   2  -1  -4  540.29   16.45
   2   1   4  555.50   16.43
   2   1   4  560.30   16.43
   2   1  -5   45.54    1.53
  -2   1   5   47.33    1.49
   2   1  -5   47.46    1.51
   2  -1   5   49.34    1.52
  -2   1   5   48.38    1.45
  -2  -1  -5   47.03    1.55
  -2   1   5   47.39    1.49
   2  -1   5   44.08    1.51
   2  -1   5   45.88    1.51
   2   1  -5   48.00    1.51
   2  -1   5   47.47    1.50
  -2   1   5   46.85    1.46
   2  -1  -5   46.95    1.49
   2  -1  -5   49.22    1.50
  -2  -1   5   48.71    1.52
   2  -1  -5   48.00    1.55
  -2  -1   5   46.87    1.44
   2   1   5   49.10    1.52
  -2  -1   5   45.83    1.44
  -2   1  -5   47.97    1.57
   2   1   5   48.47    1.51
   2   1   5   46.23    1.53
   2   1   5   49.08    1.54
  -2   1   6   19.49    0.67
   2   1  -6   19.61    0.76
   2  -1   6   19.91    0.72
   2   1  -6   19.53    0.73
   2  -1   6   17.88    0.72
  -2   1   6   19.69    0.66
  -2  -1  -6   20.13    0.78
  -2   1   6   20.36    0.71
   2   1  -6   19.44    0.72
   2  -1   6   18.97    0.73
  -2  -1  -6   18.81    0.73
   2  -1   6   18.70    0.73
  -2   1   6   19.87    0.71
  -2  -1   6   19.96    0.65
   2   1   6   20.40    0.73
   2   1   6   19.97    0.75
  -2  -1   6   19.04    0.65
   2   1   6   20.18    0.73
  -2  -1   6   20.18    0.73
   2  -1  -6   19.52    0.71
   2  -1  -6   18.52    0.77
   2   1   6   18.48    0.73
  -2   1  -6   20.07    0.79
  -2  -1   6   20.40    0.72
  -2   1   7    7.07    0.36
   2   1  -7    7.13    0.46
   2  -1   7    6.81    0.40
   2   1  -7    7.64    0.47
   2  -1   7    7.29    0.43
  -2  -1  -7    7.63    0.48
  -2   1   7    7.31    0.40
  -2  -1  -7    7.18    0.40
  -2   1   7    7.51    0.39
  -2   1   7    7.22    0.35
   2  -1   7    7.92    0.42
  -2   1  -7    7.91    0.48
  -2  -1   7    7.29    0.33
  -2  -1   7    7.22    0.43
   2  -1  -7    6.62    0.51
   2   1   7    7.48    0.41
   2   1   7    6.27    0.47
  -2  -1   7    7.64    0.38
  -2   1  -7    7.14    0.39
  -2   1   8  316.40    9.45
   2   1  -8  318.04    9.46
   2   1  -8  319.88    9.47
  -2  -1  -8  319.89    9.49
  -2  -1  -8  326.09    9.55
  -2   1   8  327.54    9.42
   2  -1   8  321.42    9.49
   2  -1   8  300.25    9.47
   2  -1   8  320.11    9.47
   2  -1   8  322.54    9.48
   2   1  -8  307.16    9.52
  -2   1   8  324.61    9.46
  -2   1   8  312.93    9.42
   2   1   8  318.73    9.47
  -2  -1   8  317.24    9.47
  -2  -1   8  312.55    9.40
  -2  -1   8  323.27    9.47
  -2   1  -8  324.82    9.56
   2   1   8  303.42    9.48
   2  -1  -8  311.60    9.54
  -2   1  -8  304.69    9.47
   2   1   8  319.47    9.48
  -2  -1   8  321.38    9.40
   2   1   8  316.68    9.50
   2  -1   9    1.67    0.24
   2  -1   9    1.61    0.29
  -2   1   9    2.26    0.28
  -2   1   9    1.85    0.23
   2   1  -9    2.22    0.33
  -2   1   9    1.69    0.26
   2   1  -9    1.74    0.27
  -2  -1  -9    2.34    0.35
   2  -1   9    2.20    0.27
  -2  -1  -9    2.04    0.25
   2  -1   9    1.66    0.27
   2   1   9    1.56    0.24
  -2  -1   9    1.98    0.28
  -2  -1   9    2.18    0.22
   2   1   9    2.28    0.30
   2   1   9    1.85    0.29
   2  -1  -9    1.91    0.32
  -2  -1   9    1.90    0.28
  -2  -1   9    1.76    0.21
  -2   1  -9    1.81    0.23
   2   1   9    1.63    0.25
  -2   1  -9    2.04    0.34
  -2   1  10  161.88    4.91
   2   1 -10  160.63    4.92
  -2   1  10  154.98    4.86
  -2   1  10  159.98    4.87
  -2  -1 -10  164.68    5.03
   2  -1  10  153.84    4.92
   2   1 -10  156.45    5.00
  -2  -1 -10  158.88    4.92
   2  -1  10  163.73    4.94
   2  -1  10  161.21    4.94
   2  -1  10  163.55    4.94
  -2   1  10  161.32    4.91
   2  -1 -10  161.18    5.02
   2   1  10  153.74    4.93
  -2  -1  10  161.79    4.86
   2   1  10  167.01    4.96
  -2   1 -10  168.76    5.05
   2   1  10  167.53    4.94
  -2  -1  10  154.44    4.85
  -2   1 -10  152.49    4.91
  -2  -1  10  161.64    4.93
  -2  -1  10  161.34    4.92
   2   1  10  160.05    4.93
   2  -1  11    0.02    0.18
  -2   1  11    0.10    0.24
  -2   1  11    0.35    0.18
  -2   1  11    0.12    0.24
  -2   1  11    0.01    0.20
   2  -1  11    0.39    0.28
   2  -1  11   -0.04    0.23
  -2  -1 -11   -0.25    0.28
   2  -1  11   -0.12    0.27
   2   1 -11    0.33    0.30
  -2   1 -11    0.59    0.32
   2   1  11    0.17    0.19
  -2  -1  11    0.17    0.26
  -2  -1  11    0.15    0.26
   2  -1 -11    0.25    0.31
  -2  -1  11    0.17    0.20
   2   1  11    0.20    0.26
   2   1  11    0.19    0.27
   2   1  11    0.05    0.26
  -2  -1  11    0.04    0.16
   2  -1  12   59.46    2.10
   2  -1  12   61.08    2.07
  -2   1  12   61.06    2.03
  -2  -1 -12   58.63    2.29
  -2   1  12   58.22    1.96
   2   1 -12   58.75    2.13
  -2   1  12   59.36    1.99
  -2   1  12   60.21    2.03
   2  -1  12   54.99    2.01
   2  -1  12   61.63    2.08
  -2  -1  12   63.03    2.05
   2  -1 -12   60.22    2.15
   2   1  12   59.96    2.07
  -2  -1  12   60.18    2.03
   2   1  12   56.37    2.02
  -2  -1  12   59.78    1.98
   2   1  12   62.73    2.07
  -2  -1  12   57.82    1.94
   2   1  12   59.02    2.05
  -2   1 -12   59.50    2.22
  -2  -1 -13    0.18    0.38
  -2   1  13    0.81    0.52
   2   1 -13    0.71    0.40
  -2   1  13    0.52    0.21
   2  -1  13    0.44    0.34
   2  -1  13    0.12    0.34
  -2   1  13    0.48    0.26
   2  -1  13    0.47    0.24
   2  -1  13    0.20    0.29
  -2   1  13    0.35    0.33
   2  -1 -13    0.72    0.40
  -2  -1  13    0.17    0.32
   2   1  13    0.36    0.29
  -2  -1  13    0.37    0.33
   2   1  13    0.24    0.33
  -2  -1  13    0.33    0.25
   2   1  13    0.70    0.25
  -2  -1  13    0.45    0.21
   2   1  13   -0.01    0.33
  -2   1 -13    0.82    0.40
   2   1 -14   33.78    1.48
  -2   1  14   33.79    1.35
  -2   1  14   33.22    1.29
   2  -1  14   33.10    1.40
  -2  -1 -14   34.08    1.48
  -2   1  14   31.10    1.22
   2  -1  14   34.36    1.36
   2  -1  14   32.86    1.38
  -2   1  14   36.01    1.37
  -2  -1  14   33.42    1.27
   2   1  14   33.16    1.36
   2   1  14   30.17    1.29
  -2  -1  14   33.96    1.37
  -2  -1  14   30.79    1.21
  -2  -1  14   34.79    1.35
  -2   1 -14   31.80    1.48
   2   1  14   32.77    1.38
   2  -1 -14   33.20    1.48
   2   1  14   35.06    1.38
   2  -1  15    1.70    0.45
   2  -1  15    1.35    0.39
  -2   1  15    1.42    0.41
  -2  -1 -15    1.34    0.47
   2  -1  15    1.07    0.43
  -2   1  15    1.45    0.43
   2   1 -15    1.59    0.50
  -2   1  15    1.33    0.41
  -2   1  15    1.40    0.35
   2  -1 -15    0.88    0.46
  -2  -1  15    2.23    0.45
   2   1  15    1.42    0.43
   2   1  15    1.30    0.45
  -2  -1  15    1.19    0.41
  -2  -1  15    1.20    0.34
   2   1  15    1.15    0.38
  -2   1 -15    1.64    0.48
  -2  -1  15    0.93    0.29
   2  -1  16    0.61    0.45
  -2   1  16   -0.15    0.37
  -2   1  16    0.29    0.33
  -2   1  16   -0.09    0.23
   2  -1  16    0.12    0.41
  -2   1  16   -0.14    0.37
  -2  -1 -16    0.17    0.45
   2   1 -16    0.14    0.45
   2  -1  16   -0.05    0.36
   2   1  16    0.05    0.41
  -2  -1  16   -0.03    0.38
  -2   1 -16    0.13    0.43
   2  -1 -16    0.18    0.44
  -2  -1  16   -0.17    0.41
   2   1  16    0.14    0.38
  -2  -1  16    0.60    0.25
   2   1  16    0.18    0.43
  -2  -1  16   -0.14    0.29
   2  -1  17    1.05    0.51
   2  -1  17    0.92    0.55
  -2   1  17    0.83    0.45
  -2  -1 -17    0.57    0.57
  -2   1  17    1.12    0.39
  -2   1  17    1.03    0.44
   2   1 -17    0.56    0.57
  -2  -1  17    1.24    0.40
   2   1  17    1.50    0.55
  -2   1 -17    0.36    0.56
  -2  -1  17    1.59    0.49
   2   1  17    1.52    0.68
   2   1  17    0.64    0.50
   2  -1  18   13.77    1.00
  -2   1  18   16.38    1.04
   2   1 -18   15.47    1.15
  -2   1  18   12.35    0.86
  -2  -1 -18   12.77    1.07
   2  -1  18   13.37    0.98
  -2   1  18   13.12    0.96
   2  -1  18   15.25    1.08
  -2  -1  18   12.06    1.00
   2   1  18   13.41    1.04
   2   1  18   13.27    1.05
  -2  -1  18   11.96    1.00
  -2   1 -18   12.63    1.09
   2   1  18   13.93    1.02
  -2  -1  18   12.15    0.84
   2  -1 -18   12.89    1.11
  -2   1  19    0.86    0.42
   2   1 -19    0.29    0.56
  -2   1  19    0.51    0.48
  -2  -1 -19    1.42    0.60
  -2   1  19    1.73    0.53
   2  -1  19    1.61    0.52
   2  -1  19    1.29    0.56
   2  -1  19    0.34    0.52
   2  -1 -19    1.01    0.58
  -2  -1  19    0.76    0.52
  -2   1 -19    1.09    0.59
   2   1  19    0.87    0.51
  -2  -1  19    0.98    0.51
  -2  -1  19    1.27    0.43
   2   1  19    1.50    0.54
   2   1  19    1.66    0.56
  -2  -1 -20    0.69    0.56
   2  -1  20    0.86    0.48
   2  -1  20   -0.26    0.54
   2   1 -20    1.26    0.64
  -2   1  20    0.70    0.42
  -2   1  20    0.22    0.50
   2  -1  20    1.24    0.58
  -2   1  20    0.65    0.54
  -2  -1  20    0.52    0.53
   2   1  20    0.95    0.50
  -2   1 -20    0.82    0.59
   2   1  20    1.23    0.59
   2  -1 -20    1.06    0.60
  -2  -1  20    0.57    0.41
  -2  -1  20    0.66    0.54
   2   1  20    0.72    0.57
  -3   1   0  376.17   11.24
   3  -1   0  365.17   11.16
   3  -1   0  349.12   11.14
  -3  -1   0  365.15   11.20
   3  -1   0  361.46   11.24
  -3   1   0  421.78   11.17
   3   1   0  345.62   11.17
  -3  -1   0  369.34   11.16
  -3  -1   0  398.23   11.16
  -3  -1   0  404.37   11.17
  -3   1   0  378.19   11.13
   3   1   0  354.81   11.20
   3  -1   0  418.54   11.17
   3   1   0  351.21   11.20
  -3   1   0  401.78   11.16
  -3   1   0  378.80   11.14
   3   1   0  389.70   11.16
  -3  -1   0  381.70   11.20
  -3   1   1   16.55    0.58
   3  -1   1   16.89    0.55
  -3   1   1   16.23    0.51
  -3  -1  -1   16.44    0.56
  -3   1   1   15.00    0.56
  -3   1   1   15.51    0.52
  -3  -1  -1   16.54    0.56
   3   1  -1   15.81    0.51
   3  -1   1   15.33    0.53
  -3  -1  -1   15.29    0.56
   3   1  -1   15.33    0.51
   3   1  -1   15.72    0.56
   3   1  -1   15.59    0.52
   3  -1   1   15.76    0.55
   3   1  -1   15.81    0.57
  -3  -1  -1   16.01    0.55
  -3  -1  -1   16.11    0.55
  -3   1   1   17.00    0.52
  -3   1   1   17.17    0.53
   3  -1   1   15.46    0.51
   3  -1  -1   15.95    0.52
   3  -1  -1   16.12    0.51
   3   1   1   15.79    0.55
  -3   1  -1   16.40    0.61
  -3  -1   1   15.55    0.52
   3  -1  -1   15.63    0.57
  -3   1  -1   15.88    0.54
   3  -1  -1   16.50    0.50
   3   1   1   16.40    0.56
  -3  -1   1   15.78    0.56
  -3   1  -1   15.10    0.50
   3   1   1   16.01    0.57
   3  -1  -1   16.19    0.53
  -3  -1   1   16.17    0.52
  -3  -1   1   16.19    0.53
  -3   1  -1   17.04    0.56
  -3  -1   1   16.16    0.52
   3   1   1   15.72    0.54
  -3  -1   1   16.06    0.56
   3   1   1   15.16    0.57
  -3   1   2    0.07    0.05
  -3  -1  -2    0.18    0.08
  -3  -1  -2   -0.02    0.08
   3  -1   2    0.22    0.11
   3  -1   2    0.07    0.07
  -3   1   2    0.02    0.09
  -3  -1  -2    0.06    0.07
  -3  -1  -2    0.11    0.12
  -3   1   2    0.02    0.05
   3   1  -2    0.21    0.09
  -3   1   2    0.25    0.06
   3   1  -2    0.07    0.08
  -3  -1  -2    0.01    0.07
   3  -1   2    0.23    0.08
  -3   1   2    0.32    0.07
   3   1   2    0.02    0.09
  -3   1  -2    0.02    0.06
   3  -1  -2    0.08    0.07
  -3   1  -2   -0.01    0.06
  -3   1  -2   -0.09    0.09
  -3  -1   2    0.14    0.08
  -3   1  -2    0.10    0.10
   3  -1  -2    0.01    0.09
   3  -1  -2    0.15    0.05
   3   1   2    0.36    0.10
  -3  -1   2    0.08    0.04
   3   1   2    0.14    0.09
  -3  -1   2    0.29    0.10
   3   1   2   -0.01    0.07
  -3   1   3  104.26    3.09
  -3   1   3  104.62    3.09
   3  -1   3   97.66    3.10
  -3   1   3  101.07    3.06
   3  -1   3  100.18    3.14
   3   1  -3  103.72    3.11
   3  -1   3  103.83    3.12
   3   1  -3  103.58    3.11
  -3  -1  -3  102.90    3.14
  -3  -1  -3  108.60    3.14
   3   1  -3  106.78    3.13
   3  -1   3  102.91    3.13
  -3   1   3  103.13    3.05
  -3  -1  -3   99.64    3.15
  -3   1  -3  104.03    3.15
   3  -1  -3  104.36    3.08
   3  -1  -3  103.39    3.14
  -3  -1   3   98.03    3.13
   3   1   3  105.26    3.12
  -3   1  -3  102.57    3.13
   3   1   3  102.14    3.15
  -3  -1   3   99.41    3.11
   3   1   3  108.80    3.15
   3   1   3  104.03    3.13
   3  -1  -3  103.99    3.09
  -3   1  -3  105.34    3.15
  -3   1  -3  106.01    3.17
   3   1   3   99.69    3.18
   3   1  -4  332.72    9.78
  -3  -1  -4  338.17    9.82
   3  -1   4  332.39    9.80
   3   1  -4  323.27    9.79
   3  -1   4  326.60    9.79
  -3   1   4  330.25    9.76
  -3   1   4  330.71    9.75
  -3   1   4  334.14    9.71
  -3   1   4  319.49    9.71
   3   1  -4  339.45    9.79
  -3   1   4  333.58    9.76
  -3  -1  -4  331.19    9.82
   3  -1   4  316.21    9.80
   3  -1   4  325.14    9.77
   3  -1  -4  334.92    9.76
   3   1   4  323.52    9.81
   3   1   4  328.41    9.79
  -3   1  -4  333.59    9.82
   3  -1  -4  323.97    9.81
   3  -1  -4  331.14    9.76
  -3   1  -4  336.51    9.84
   3   1   4  332.01    9.79
   3   1   4  336.13    9.82
   3  -1   5    1.91    0.19
   3   1  -5    2.21    0.20
  -3   1   5    2.07    0.20
  -3  -1  -5    2.17    0.23
   3   1  -5    2.22    0.22
   3  -1   5    2.08    0.21
   3   1  -5    1.94    0.20
  -3   1   5    2.30    0.15
  -3  -1  -5    2.05    0.23
  -3   1   5    2.31    0.21
   3  -1   5    1.67    0.19
  -3   1   5    2.18    0.14
   3  -1   5    2.05    0.20
  -3   1  -5    2.27    0.25
   3  -1  -5    1.53    0.20
  -3   1  -5    2.19    0.24
   3  -1  -5    2.07    0.21
   3   1   5    1.77    0.19
   3   1   5    2.01    0.21
   3   1   5    2.12    0.21
   3  -1  -5    2.31    0.21
   3   1   5    2.12    0.21
   3   1  -6    9.14    0.47
  -3   1   6    9.33    0.36
  -3   1   6    9.55    0.36
   3  -1   6    8.44    0.45
   3  -1   6    9.15    0.44
  -3   1   6    9.67    0.42
  -3  -1  -6   10.07    0.51
   3   1  -6   10.31    0.44
   3   1  -6    9.65    0.46
  -3   1   6    9.49    0.42
   3  -1   6    9.39    0.46
   3  -1  -6    9.88    0.43
   3  -1  -6    9.25    0.42
   3   1   6   10.14    0.49
  -3  -1   6    9.20    0.34
   3  -1  -6    9.48    0.49
   3   1   6    9.40    0.46
   3   1   6    9.38    0.45
  -3  -1   6    9.35    0.33
  -3  -1   6    9.49    0.45
   3   1   6    8.59    0.46
  -3   1   7    5.26    0.36
   3   1  -7    6.01    0.43
  -3   1   7    6.15    0.36
  -3   1   7    6.15    0.30
   3  -1   7    6.17    0.39
   3  -1   7    5.95    0.41
  -3  -1  -7    6.64    0.46
   3   1  -7    6.47    0.60
   3  -1   7    5.72    0.40
  -3   1   7    6.39    0.30
   3   1   7    6.00    0.39
   3   1   7    5.84    0.39
   3  -1  -7    6.52    0.38
  -3  -1   7    6.44    0.28
   3   1   7    6.49    0.43
  -3   1  -7    6.05    0.45
   3   1   7    7.49    0.68
  -3  -1   7    5.55    0.43
  -3  -1   7    6.11    0.28
   3  -1  -7    6.48    0.44
   3  -1  -7    6.55    0.37
  -3   1   8    0.12    0.18
   3   1  -8    0.10    0.20
  -3  -1  -8    0.15    0.20
   3  -1   8   -0.06    0.16
   3  -1   8    0.10    0.20
  -3   1   8    0.02    0.11
   3  -1   8    0.03    0.15
  -3   1   8   -0.01    0.17
  -3  -1  -8    0.58    0.18
   3   1  -8    0.09    0.21
   3  -1   8    0.26    0.21
   3   1  -8   -0.12    0.19
  -3   1   8   -0.05    0.12
  -3  -1   8   -0.06    0.18
   3  -1  -8    0.72    0.25
  -3  -1   8    0.09    0.19
   3   1   8    0.06    0.19
  -3   1  -8    0.04    0.14
  -3   1  -8    0.44    0.23
  -3  -1   8    0.12    0.11
   3   1   8    0.21    0.21
   3  -1  -8    0.29    0.19
  -3  -1   8    0.06    0.11
   3   1   8    0.01    0.18
   3   1   8    0.51    0.17
  -3   1   9    3.84    0.31
   3  -1   9    3.18    0.33
   3   1  -9    3.49    0.33
   3  -1   9    3.98    0.43
   3  -1   9    3.48    0.37
   3   1  -9    4.48    0.41
  -3   1   9    3.69    0.33
  -3   1   9    3.90    0.29
  -3  -1  -9    4.19    0.37
  -3   1   9    3.84    0.38
   3  -1   9    3.86    0.36
  -3  -1  -9    3.51    0.39
   3   1  -9    3.65    0.34
   3  -1  -9    3.40    0.38
  -3   1  -9    3.50    0.35
   3   1   9    3.17    0.33
   3   1   9    4.44    0.43
  -3   1  -9    3.37    0.40
  -3  -1   9    3.16    0.33
   3   1   9    3.00    0.31
  -3  -1   9    3.58    0.28
   3   1   9    4.56    0.44
  -3  -1   9    3.39    0.28
  -3  -1   9    3.42    0.33
  -3  -1 -10   26.40    1.07
   3  -1  10   22.31    0.95
   3  -1  10   23.97    0.98
   3  -1  10   23.96    0.97
  -3   1  10   23.10    0.94
  -3   1  10   24.25    0.87
   3  -1  10   24.04    1.00
   3   1 -10   24.03    0.95
  -3   1  10   24.10    0.94
   3   1 -10   25.48    1.05
  -3   1  10   24.00    0.87
  -3  -1  10   23.68    0.86
  -3  -1  10   23.72    0.96
  -3   1 -10   23.07    0.93
  -3  -1  10   22.42    0.84
   3   1  10   24.76    0.99
   3   1  10   22.43    0.95
   3   1  10   24.54    1.02
   3  -1 -10   22.90    1.04
   3   1  10   25.02    0.97
  -3  -1  10   23.50    0.97
  -3   1 -10   23.83    1.05
   3  -1  11   10.28    0.65
   3  -1  11    8.90    0.57
   3   1 -11   10.09    0.60
  -3   1  11   10.53    0.62
  -3   1  11   10.01    0.60
  -3   1  11    9.41    0.49
   3  -1  11   10.45    0.68
  -3  -1 -11    9.47    0.56
   3   1 -11   10.44    0.71
   3  -1  11   10.29    0.64
  -3   1  11    9.92    0.53
  -3  -1 -11    9.76    0.70
  -3   1 -11   10.38    0.70
   3   1  11   11.08    0.68
  -3   1 -11    9.94    0.54
   3   1  11   10.33    0.67
  -3  -1  11    9.84    0.63
   3  -1 -11    8.95    0.70
  -3  -1  11    9.14    0.48
  -3  -1  11   10.09    0.51
   3   1  11    9.63    0.65
   3   1  11    9.10    0.57
  -3  -1  11   10.40    0.64
   3   1 -12   31.19    1.30
  -3   1  12   30.02    1.21
  -3   1  12   30.34    1.16
   3  -1  12   30.30    1.24
   3  -1  12   26.73    1.15
  -3   1  12   30.75    1.18
  -3   1  12   29.50    1.08
   3   1  12   27.27    1.16
   3  -1 -12   31.69    1.31
   3   1  12   30.41    1.25
  -3  -1  12   29.21    1.15
  -3  -1  12   28.89    1.05
   3   1  12   30.09    1.22
  -3  -1  12   31.11    1.19
  -3  -1  12   31.15    1.21
   3  -1  13   -0.10    0.32
   3  -1  13    0.07    0.34
   3  -1  13    0.49    0.24
   3   1 -13    0.01    0.37
  -3   1  13    0.32    0.25
   3  -1  13    0.14    0.31
  -3   1  13    0.49    0.32
  -3  -1 -13    0.29    0.37
  -3   1  13    0.03    0.19
  -3   1  13    0.51    0.37
   3   1  13    0.13    0.33
  -3  -1  13    0.53    0.25
   3  -1 -13    0.38    0.37
   3   1  13    0.17    0.31
   3   1  13    0.53    0.25
  -3  -1  13    0.67    0.33
  -3  -1  13    0.18    0.30
  -3   1 -13    0.08    0.37
   3   1  13    0.15    0.36
   3  -1  14   73.25    2.54
  -3  -1 -14   73.28    2.62
   3  -1  14   73.81    2.53
  -3   1  14   75.89    2.41
   3  -1  14   72.16    2.49
   3  -1  14   67.15    2.62
  -3   1  14   69.75    2.35
   3   1 -14   74.16    2.61
  -3   1  14   75.45    2.48
  -3   1  14   75.32    2.47
  -3  -1  14   73.85    2.48
  -3  -1  14   71.72    2.38
   3   1  14   73.14    2.51
  -3  -1  14   74.28    2.50
   3   1  14   72.66    2.53
  -3  -1  14   70.17    2.34
   3   1  14   71.49    2.50
  -3   1 -14   74.50    2.63
   3  -1 -14   73.47    2.62
  -3   1  15   -0.16    0.36
   3  -1  15    0.01    0.37
  -3   1  15   -0.40    0.19
   3  -1  15   -0.38    0.37
  -3   1  15   -0.09    0.27
  -3   1  15   -0.26    0.33
   3  -1  15    0.03    0.40
  -3  -1 -15    0.02    0.41
   3   1 -15   -0.24    0.41
   3   1  15    0.14    0.40
  -3  -1  15   -0.10    0.19
  -3  -1  15   -0.47    0.34
  -3  -1  15    0.42    0.28
  -3   1 -15    0.27    0.42
  -3  -1  15    0.44    0.38
   3  -1 -15   -0.08    0.42
   3   1  15   -0.43    0.36
   3   1  15    0.06    0.34
  -3   1  16    9.14    0.70
  -3  -1 -16    9.46    0.93
   3   1 -16    8.05    0.78
  -3   1  16    8.68    0.58
  -3   1  16    9.59    0.78
   3  -1  16    9.94    0.86
   3  -1  16   10.47    0.90
  -3   1  16    8.82    0.79
   3  -1  16    9.61    0.82
  -3  -1  16    9.16    0.83
  -3  -1  16    9.17    0.82
   3   1  16    9.08    0.85
   3  -1 -16   10.33    0.96
  -3   1 -16    8.20    0.80
  -3  -1  16   10.46    0.68
   3   1  16   10.62    0.89
  -3  -1  16    8.42    0.56
   3   1  16    9.06    0.82
   3  -1  17   -0.28    0.49
  -3   1  17   -0.19    0.42
   3  -1  17   -0.02    0.46
   3   1 -17   -0.07    0.54
  -3  -1 -17   -0.30    0.46
  -3   1  17   -0.08    0.40
   3  -1  17    0.05    0.48
  -3   1  17    0.13    0.27
  -3   1  17   -0.32    0.31
  -3   1 -17   -0.02    0.48
   3   1  17    0.11    0.48
  -3  -1  17   -0.16    0.30
  -3  -1  17    0.09    0.22
  -3  -1  17    0.19    0.42
   3   1  17    0.11    0.44
   3  -1  18   33.19    1.51
  -3   1  18   32.44    1.38
   3  -1  18   32.80    1.53
  -3   1  18   34.23    1.51
   3  -1  18   34.02    1.54
   3   1 -18   32.55    1.62
  -3  -1 -18   32.03    1.61
  -3   1  18   33.59    1.49
  -3  -1  18   34.04    1.51
   3   1  18   32.42    1.55
  -3  -1  18   32.05    1.36
   3  -1 -18   34.18    1.65
  -3   1 -18   33.22    1.65
  -3  -1  18   33.72    1.50
   3   1  18   34.57    1.56
   3   1  18   34.63    1.55
   3  -1  19    0.71    0.54
   3   1 -19   -0.20    0.52
   3  -1  19    1.12    0.57
  -3   1  19    1.11    0.51
  -3   1  19    0.52    0.47
  -3  -1 -19    1.88    0.61
  -3   1  19    0.91    0.40
   3  -1  19    0.83    0.49
  -3  -1  19    1.06    0.40
   3  -1 -19    1.27    0.60
  -3  -1  19    0.90    0.53
  -3  -1  19    0.48    0.51
   3   1  19    1.10    0.56
   3   1  19    1.62    0.60
  -3   1 -19    0.04    0.52
   3   1  19    0.81    0.52
  -3  -1 -20    1.43    0.63
   3  -1  20    1.15    0.51
  -3   1  20    0.43    0.54
   3   1 -20    0.85    0.59
   3  -1  20   -0.03    0.57
   3  -1  20    0.79    0.58
  -3   1  20    1.24    0.54
  -3   1  20    1.02    0.42
  -3  -1  20    1.43    0.56
   3  -1 -20    0.58    0.61
   3   1  20    0.64    0.58
  -3   1 -20   -0.24    0.54
  -3  -1  20    0.80    0.40
  -3  -1  20    1.50    0.56
   3   1  20    0.55    0.54
   3   1  20    0.97    0.54
   4   1   0    0.24    0.15
  -4   1   0   -0.04    0.10
  -4   1   0   -0.20    0.09
  -4  -1   0   -0.40    0.08
  -4  -1   0    0.09    0.13
  -4   1   0   -0.32    0.07
  -4   1   0    0.62    0.19
  -4  -1   0    0.23    0.14
   4   1   0   -0.26    0.09
   4   1   0   -0.29    0.12
   4   1   0    0.15    0.13
  -4  -1   0   -0.27    0.09
   4  -1   1   33.84    1.10
   4  -1   1   33.98    1.12
   4  -1   1   32.87    1.22
   4   1  -1   35.42    1.11
   4  -1   1   36.04    1.15
  -4  -1  -1   36.18    1.14
  -4   1   1   35.29    1.10
  -4  -1  -1   36.81    1.20
   4   1  -1   34.51    1.15
   4   1  -1   34.86    1.11
   4  -1   1   35.47    1.13
  -4  -1  -1   37.03    1.15
  -4   1   1   36.79    1.11
  -4   1   1   38.68    1.12
  -4   1   1   36.92    1.20
   4   1  -1   35.29    1.17
  -4  -1  -1   36.70    1.15
  -4  -1  -1   36.58    1.13
   4   1   1   34.37    1.14
   4  -1  -1   34.32    1.15
  -4  -1   1   35.29    1.11
  -4   1  -1   36.05    1.21
  -4   1  -1   38.33    1.15
  -4  -1   1   34.33    1.15
   4   1   1   35.53    1.15
   4  -1  -1   35.69    1.09
  -4  -1   1   35.45    1.11
  -4  -1   1   35.19    1.11
  -4  -1   1   34.23    1.16
   4  -1  -1   35.79    1.10
   4   1   1   33.47    1.16
  -4   1  -1   36.44    1.13
   4   1   1   35.64    1.14
   4  -1  -1   33.75    1.16
   4   1   1   34.50    1.18
  -4   1  -1   34.66    1.11
   4  -1   2   26.64    0.89
   4  -1   2   25.82    0.85
   4   1  -2   26.17    0.84
  -4   1   2   26.67    0.82
  -4  -1  -2   26.95    0.87
   4  -1   2   25.68    0.83
  -4   1   2   25.87    0.89
   4   1  -2   26.38    0.86
  -4   1   2   26.07    0.84
  -4   1   2   27.25    0.86
  -4   1   2   26.85    0.88
  -4  -1  -2   25.62    0.88
  -4   1   2   26.41    0.93
   4   1  -2   26.84    0.89
  -4  -1   2   25.79    0.81
  -4   1  -2   26.28    0.92
  -4  -1   2   26.05    0.91
   4   1   2   25.72    0.87
  -4   1  -2   24.69    0.82
  -4   1  -2   24.39    0.83
   4  -1  -2   25.17    0.83
   4   1   2   25.50    0.88
   4   1   2   26.05    0.88
  -4  -1   2   24.75    0.82
   4  -1  -2   24.85    0.79
   4   1   2   26.06    0.89
  -4  -1   2   26.29    0.85
  -4  -1   2   25.58    0.84
   4   1   2   24.10    0.94
  -4  -1   2   24.98    0.86
   4  -1  -2   26.30    0.92
   4  -1  -2   25.80    0.83
  -4   1   3    0.68    0.11
  -4   1   3    0.64    0.09
   4  -1   3    0.44    0.11
   4  -1   3    0.43    0.12
  -4   1   3    0.76    0.09
  -4  -1  -3    0.32    0.10
  -4   1   3    0.85    0.15
   4   1  -3    0.56    0.11
  -4   1   3    0.53    0.07
   4   1  -3    0.58    0.13
   4   1  -3    0.72    0.12
   4  -1   3    0.71    0.13
  -4  -1  -3    0.52    0.13
  -4  -1  -3    0.39    0.12
   4  -1   3    0.70    0.12
  -4   1  -3    0.55    0.13
   4   1   3    0.39    0.14
   4   1   3    0.67    0.14
   4  -1  -3    0.64    0.11
   4  -1  -3    0.47    0.14
  -4   1  -3    0.48    0.11
  -4  -1   3    0.57    0.11
   4   1   3    0.53    0.13
  -4  -1   3    0.54    0.06
   4  -1  -3    0.51    0.09
  -4   1  -3    0.66    0.15
   4   1   3    0.33    0.10
  -4   1   4    1.39    0.10
   4  -1   4    1.75    0.17
  -4  -1  -4    1.94    0.20
   4  -1   4    1.30    0.18
   4   1  -4    1.59    0.17
   4   1  -4    1.40    0.17
   4   1  -4    1.24    0.17
   4  -1   4    1.27    0.17
  -4   1   4    1.46    0.11
   4  -1   4    1.27    0.16
  -4  -1  -4    1.58    0.22
   4   1   4    1.30    0.18
   4   1   4    1.29    0.18
  -4   1  -4    1.40    0.18
   4   1   4    1.44    0.19
   4  -1  -4    1.50    0.14
   4  -1  -4    1.50    0.15
  -4   1  -4    0.98    0.18
   4  -1  -4    1.36    0.19
   4   1   4    1.46    0.17
   4  -1   5   -0.08    0.12
  -4  -1  -5   -0.06    0.11
   4  -1   5   -0.10    0.14
   4   1  -5    0.09    0.13
  -4  -1  -5   -0.03    0.14
   4  -1   5   -0.13    0.12
  -4   1   5   -0.03    0.10
   4   1  -5    0.39    0.15
   4  -1   5   -0.01    0.14
  -4   1   5    0.27    0.12
   4   1  -5    0.04    0.13
  -4   1  -5    0.01    0.15
   4   1   5    0.11    0.13
   4  -1  -5    0.22    0.12
   4   1   5   -0.03    0.14
   4   1   5    0.10    0.15
   4  -1  -5    0.03    0.14
  -4   1  -5   -0.18    0.11
   4   1   5   -0.03    0.13
   4  -1  -5   -0.06    0.11
  -4  -1  -6   17.62    0.72
  -4   1   6   16.94    0.56
  -4   1   6   16.38    0.55
   4   1  -6   17.35    0.66
   4   1  -6   16.34    0.68
   4  -1   6   16.01    0.73
  -4  -1  -6   17.12    0.70
   4   1  -6   16.86    0.66
   4  -1   6   16.87    0.70
  -4   1   6   17.53    0.63
  -4   1   6   16.70    0.63
   4  -1   6   18.08    0.67
   4   1   6   16.15    0.75
   4  -1  -6   17.25    0.64
   4  -1  -6   17.29    0.63
  -4   1  -6   15.97    0.69
   4   1   6   16.96    0.71
   4  -1  -6   17.42    0.71
   4   1   6   15.06    0.72
  -4  -1  -7    1.48    0.22
  -4   1   7    1.41    0.14
   4  -1   7    1.87    0.24
   4   1  -7    1.30    0.22
   4  -1   7    1.05    0.20
   4  -1   7    1.03    0.23
  -4   1   7    1.32    0.20
  -4   1   7    1.31    0.20
  -4  -1  -7    1.81    0.27
   4   1  -7    1.44    0.25
  -4   1   7    1.17    0.13
   4  -1  -7    1.02    0.24
  -4   1  -7    1.58    0.27
   4  -1  -7    0.86    0.19
  -4  -1   7    1.36    0.14
   4   1   7    0.94    0.24
  -4  -1   7    1.33    0.15
   4   1   7    0.61    0.33
   4  -1  -7    1.32    0.20
   4   1   7    1.00    0.22
   4   1   7    0.95    0.23
  -4   1   8   17.52    0.62
  -4   1   8   17.16    0.69
  -4   1   8   17.64    0.61
  -4   1   8   17.48    0.69
   4   1  -8   16.17    0.71
   4  -1   8   17.53    0.77
   4  -1   8   14.61    0.72
   4  -1   8   16.89    0.75
  -4  -1  -8   16.94    0.80
   4   1  -8   18.02    0.72
   4   1  -8   18.19    0.78
   4  -1   8   17.56    0.73
  -4  -1   8   17.54    0.59
   4  -1  -8   17.65    0.78
  -4  -1   8   17.55    0.74
  -4  -1   8   18.02    0.59
   4   1   8   16.82    0.76
   4   1   8   17.95    0.78
   4   1   8   17.68    0.75
  -4  -1   8   17.18    0.72
   4   1   8   16.47    0.74
  -4   1  -8   17.42    0.82
   4  -1  -8   17.72    0.71
   4  -1  -8   17.18    0.70
   4   1  -9    0.00    0.21
  -4   1   9   -0.29    0.18
  -4   1   9    0.04    0.20
   4   1  -9   -0.15    0.21
  -4   1   9    0.04    0.14
   4   1  -9   -0.09    0.24
   4  -1   9    0.27    0.23
  -4   1   9   -0.17    0.12
  -4  -1  -9    0.21    0.26
   4  -1   9   -0.06    0.22
   4  -1   9    0.03    0.23
   4  -1   9    0.11    0.16
   4  -1  -9   -0.14    0.24
   4  -1  -9    0.04    0.21
  -4   1  -9    0.13    0.26
  -4  -1   9    0.02    0.11
  -4   1  -9    0.09    0.18
   4   1   9   -0.13    0.17
   4   1   9    0.26    0.25
   4   1   9    0.02    0.23
  -4  -1   9    0.21    0.21
  -4  -1   9   -0.11    0.21
   4   1   9    0.13    0.24
  -4  -1   9    0.07    0.12
  -4   1  10    0.56    0.18
   4   1 -10    0.64    0.29
   4  -1  10    0.15    0.28
   4  -1  10    0.69    0.27
   4  -1  10    0.80    0.23
   4   1 -10    0.71    0.26
   4  -1  10    0.57    0.27
  -4   1  10    0.90    0.25
  -4   1  10    0.53    0.24
  -4  -1 -10    0.69    0.31
  -4  -1 -10    0.79    0.22
   4   1 -10    0.94    0.27
  -4  -1  10    0.76    0.16
  -4  -1  10    0.45    0.26
   4   1  10    0.71    0.22
  -4  -1  10    0.65    0.26
   4   1  10    1.06    0.30
   4   1  10    0.59    0.28
  -4   1 -10    0.56    0.21
  -4  -1  10    0.51    0.15
   4   1  10    0.50    0.28
  -4   1 -10    0.81    0.33
   4  -1 -10    0.52    0.30
   4  -1  11    3.01    0.40
   4  -1  11    3.12    0.35
  -4   1  11    3.48    0.38
  -4  -1 -11    3.55    0.44
   4   1 -11    3.79    0.39
  -4  -1 -11    2.79    0.43
  -4   1  11    3.35    0.36
  -4   1  11    3.18    0.32
  -4   1  11    3.01    0.35
   4   1 -11    3.56    0.44
   4  -1  11    3.43    0.41
   4  -1  11    3.98    0.42
  -4  -1  11    3.40    0.39
   4   1  11    3.22    0.42
  -4   1 -11    3.86    0.48
  -4  -1  11    3.17    0.33
  -4  -1  11    3.97    0.40
   4   1  11    3.63    0.41
   4   1  11    3.24    0.40
   4   1  11    3.56    0.37
   4  -1 -11    3.11    0.44
   4  -1  12   27.49    1.17
   4  -1  12   31.05    1.26
   4   1 -12   29.93    1.27
  -4   1  12   27.39    1.15
   4  -1  12   30.97    1.22
  -4  -1 -12   29.23    1.35
  -4   1  12   29.47    1.05
  -4  -1 -12   29.53    1.17
   4   1 -12   30.09    1.17
  -4   1  12   29.81    1.16
   4  -1  12   30.55    1.26
   4   1  12   29.41    1.36
  -4  -1  12   30.68    1.32
  -4  -1  12   29.63    1.19
   4   1  12   28.13    1.21
  -4   1 -12   29.47    1.16
   4  -1 -12   28.26    1.30
  -4   1 -12   28.69    1.32
   4   1  12   27.33    1.18
   4   1  12   31.63    1.28
  -4  -1  12   29.77    1.18
  -4  -1  12   30.73    1.04
  -4   1  13    2.31    0.43
  -4   1  13    1.99    0.26
  -4  -1 -13    1.36    0.43
   4  -1  13    2.13    0.41
  -4   1  13    2.04    0.37
   4  -1  13    1.48    0.39
   4  -1  13    1.32    0.30
   4   1 -13    1.24    0.42
  -4   1  13    1.66    0.29
   4  -1  13    1.83    0.41
   4   1  13    1.59    0.31
  -4  -1  13    1.85    0.39
  -4  -1  13    1.55    0.27
   4  -1 -13    1.53    0.43
   4   1  13    2.27    0.42
  -4  -1  13    2.43    0.40
   4   1  13    2.43    0.44
  -4   1 -13    1.32    0.42
   4   1  13    1.74    0.41
  -4  -1  13    1.84    0.24
  -4   1  14    2.16    0.40
   4  -1  14    2.16    0.42
   4  -1  14    1.41    0.44
  -4   1  14    1.78    0.41
   4  -1  14    2.98    0.47
  -4  -1 -14    2.48    0.51
   4   1 -14    2.17    0.49
  -4   1  14    1.72    0.31
  -4   1  14    1.63    0.26
   4  -1 -14    1.45    0.47
   4   1  14    1.48    0.42
  -4  -1  14    2.76    0.43
   4   1  14    1.53    0.43
  -4  -1  14    1.74    0.30
  -4  -1  14    0.49    0.37
   4   1  14    2.15    0.46
  -4  -1  14    2.17    0.26
  -4   1 -14    2.10    0.48
  -4   1  15   -0.28    0.26
  -4   1  15    0.35    0.36
  -4   1  15    0.24    0.21
   4  -1  15   -0.20    0.39
   4  -1  15    0.19    0.38
   4  -1  15   -0.21    0.41
   4   1 -15    0.43    0.45
  -4   1  15   -0.40    0.34
  -4  -1 -15   -0.32    0.42
  -4  -1  15   -0.26    0.36
   4   1  15    0.20    0.40
  -4  -1  15   -0.11    0.18
   4   1  15    0.30    0.37
  -4  -1  15    0.04    0.26
   4  -1 -15   -0.16    0.40
  -4   1 -15    0.16    0.43
   4   1  15   -0.07    0.40
  -4  -1  15    0.16    0.38
   4  -1  16    5.05    0.63
  -4   1  16    5.19    0.46
   4   1 -16    6.24    0.69
  -4  -1 -16    4.60    0.66
   4  -1  16    4.93    0.60
   4  -1  16    4.37    0.61
  -4   1  16    5.26    0.57
  -4   1  16    5.65    0.59
  -4   1  16    5.29    0.58
  -4  -1  16    4.97    0.43
   4   1  16    4.61    0.59
  -4   1 -16    6.10    0.69
   4   1  16    6.40    0.66
  -4  -1  16    5.65    0.59
   4   1  16    5.22    0.60
  -4  -1  16    5.29    0.55
  -4  -1  16    5.18    0.59
   4  -1 -16    5.08    0.66
  -4   1  17    0.09    0.22
   4  -1  17   -0.36    0.40
  -4  -1 -17   -0.16    0.48
   4  -1  17   -0.79    0.44
  -4   1  17    0.07    0.41
   4  -1  17    0.25    0.48
  -4   1  17    0.07    0.31
  -4   1  17    0.11    0.41
  -4  -1  17   -0.06    0.29
  -4   1 -17   -0.56    0.44
  -4  -1  17    0.19    0.41
   4   1  17   -0.22    0.46
   4   1  17    0.05    0.48
   4   1  17   -0.19    0.41
  -4  -1  17   -0.26    0.21
   4  -1 -17   -0.29    0.59
   4  -1  18    1.77    0.57
  -4   1  18    1.51    0.50
   4  -1  18    1.13    0.53
  -4   1  18    2.55    0.53
  -4  -1 -18    1.20    0.58
  -4   1  18    2.49    0.43
   4   1 -18    1.76    0.58
   4  -1  18    1.17    0.49
  -4   1 -18    1.94    0.59
   4   1  18    1.35    0.51
  -4  -1  18    1.80    0.53
  -4  -1  18    1.51    0.53
   4   1  18    1.23    0.55
  -4  -1  18    1.41    0.38
   4   1  18    1.17    0.52
   4  -1 -18    3.12    0.66
   4   1 -19   -0.10    0.53
  -4   1  19    0.59    0.36
   4  -1  19    0.05    0.51
   4  -1  19    0.92    0.56
   4  -1  19   -0.47    0.45
  -4   1  19   -0.16    0.45
  -4  -1 -19    0.01    0.53
  -4   1  19    0.28    0.45
   4   1  19    0.14    0.54
  -4  -1  19   -1.10    0.44
  -4  -1  19    0.77    0.51
   4  -1 -19   -0.20    0.54
   4   1  19   -0.45    0.51
  -4   1 -19   -0.44    0.50
   4   1  19   -0.29    0.46
  -4  -1  19   -0.03    0.32
  -4  -1 -20    3.41    1.11
   4  -1  20    0.37    0.72
  -4   1  20    1.74    0.41
  -4   1  20    1.61    0.56
   4  -1  20    2.20    0.71
  -4   1  20    2.27    0.56
   4  -1  20    1.15    0.56
   4   1 -20    2.10    0.65
   4   1  20    1.24    0.59
  -4  -1  20    1.49    0.56
   4   1  20    1.66    0.58
  -4   1 -20    2.22    1.06
   4  -1 -20    2.09    0.66
  -4  -1  20    1.30    0.56
   4   1  20    0.73    0.72
  -4  -1  20    1.62    0.39
  -5  -1   0    5.50    0.29
   5   1   0    5.10    0.34
  -5  -1   0    5.83    0.29
  -5  -1   0    5.22    0.32
  -5   1   0    5.46    0.27
   5   1   0    5.38    0.33
  -5   1   0    5.96    0.29
  -5  -1   0    5.34    0.31
   5  -1   0    4.74    0.30
   5  -1   0    5.92    0.29
  -5   1   0    5.66    0.28
  -5   1   0    5.10    0.39
   5   1   0    4.90    0.32
  -5  -1  -1  238.34    6.62
   5   1  -1  213.17    6.62
   5  -1   1  208.33    6.59
   5   1  -1  218.85    6.58
  -5   1   1  236.24    6.58
  -5  -1  -1  234.75    6.62
   5  -1   1  214.60    6.60
   5   1  -1  223.24    6.57
  -5   1   1  225.16    6.60
   5  -1   1  208.99    6.57
  -5  -1  -1  227.27    6.60
  -5   1   1  229.35    6.68
  -5   1   1  230.66    6.57
   5   1  -1  221.96    6.65
  -5  -1   1  213.76    6.62
  -5   1  -1  220.98    6.68
   5  -1  -1  218.29    6.60
   5   1   1  218.29    6.64
  -5   1  -1  222.94    6.55
  -5  -1   1  227.54    6.62
  -5  -1   1  223.86    6.58
   5  -1  -1  220.85    6.58
  -5  -1   1  192.20    6.56
   5   1   1  191.07    6.59
  -5   1  -1  238.88    6.62
   5   1   1  215.23    6.65
  -5   1  -1  236.02    6.60
   5   1   1  206.97    6.63
  -5  -1   1  232.06    6.58
   5  -1  -1  225.40    6.56
  -5   1  -1  223.52    6.57
   5   1  -2   71.04    2.23
   5  -1   2   71.26    2.17
   5  -1   2   67.63    2.19
  -5   1   2   68.54    2.17
  -5   1   2   72.70    2.15
   5   1  -2   68.91    2.13
  -5  -1  -2   74.92    2.20
  -5   1   2   72.47    2.24
  -5  -1  -2   73.54    2.43
   5  -1   2   69.10    2.26
  -5  -1  -2   70.91    2.22
  -5   1   2   69.10    2.16
   5   1  -2   72.43    2.20
   5  -1  -2   73.25    2.18
  -5   1  -2   74.19    2.23
  -5   1  -2   71.54    2.26
  -5  -1   2   71.38    2.15
   5   1   2   71.35    2.22
   5  -1  -2   74.26    2.14
  -5  -1   2   68.74    2.15
   5   1   2   67.60    2.21
   5   1   2   71.47    2.26
  -5   1  -2   66.69    2.14
  -5  -1   2   71.63    2.19
  -5  -1   2   70.16    2.17
   5   1   2   67.58    2.23
   5  -1  -2   69.24    2.13
  -5   1  -2   71.07    2.26
  -5  -1  -3   12.19    0.52
   5  -1   3   11.84    0.47
   5   1  -3   12.18    0.48
   5  -1   3   11.82    0.49
  -5   1   3   11.65    0.43
  -5  -1  -3   11.79    0.49
  -5  -1  -3   11.30    0.51
   5  -1   3   12.02    0.51
  -5   1   3   11.95    0.52
   5   1  -3   12.67    0.51
  -5   1   3   11.93    0.42
  -5   1   3   11.49    0.41
   5   1  -3   11.29    0.47
  -5   1   3   11.68    0.46
  -5  -1   3   11.65    0.41
   5   1   3   12.28    0.52
  -5  -1   3   11.98    0.48
   5  -1  -3   11.92    0.52
  -5   1  -3   12.16    0.54
   5   1   3   12.10    0.53
  -5   1  -3   10.77    0.49
  -5   1  -3   12.22    0.53
   5   1   3   11.67    0.49
   5  -1  -3   12.32    0.43
  -5  -1   3   11.39    0.41
   5  -1  -3   12.03    0.45
  -5  -1   3   11.23    0.49
   5   1  -4   83.74    2.58
  -5   1   4   84.65    2.51
   5   1  -4   85.61    2.58
  -5   1   4   85.02    2.62
  -5  -1  -4   86.76    2.62
   5  -1   4   82.94    2.60
  -5  -1  -4   81.16    2.63
   5  -1   4   83.67    2.58
   5  -1   4   80.40    2.63
  -5   1   4   82.56    2.50
   5   1  -4   83.53    2.60
   5  -1  -4   82.40    2.62
   5   1   4   81.68    2.62
   5  -1  -4   83.75    2.56
  -5   1  -4   85.43    2.65
   5  -1  -4   84.40    2.54
   5   1   4   84.19    2.64
   5   1   4   84.43    2.60
  -5   1  -4   86.50    2.66
   5   1   4   82.90    2.76
   5   1  -5    0.70    0.16
   5   1  -5    0.66    0.18
   5  -1   5    0.85    0.18
  -5  -1  -5    0.51    0.18
   5  -1   5    0.81    0.18
   5   1  -5    0.75    0.18
   5  -1   5    0.64    0.17
  -5   1   5    0.79    0.20
   5  -1   5    0.47    0.15
  -5  -1  -5    0.41    0.15
   5  -1  -5    1.00    0.15
  -5   1  -5    0.68    0.18
   5  -1  -5    1.07    0.16
   5   1   5    0.57    0.16
  -5   1  -5    0.39    0.19
   5   1   5    0.92    0.19
   5   1   5    0.52    0.18
   5   1   5    0.54    0.19
   5  -1  -5    0.78    0.19
   5   1  -6  117.91    3.59
   5  -1   6  118.93    3.61
  -5   1   6  117.35    3.56
   5  -1   6  118.76    3.64
  -5  -1  -6  118.79    3.65
   5   1  -6  114.78    3.60
   5  -1   6  109.50    3.62
  -5   1   6  118.15    3.55
   5   1  -6  116.80    3.58
  -5   1  -6  118.20    3.67
   5   1   6  116.97    3.62
   5  -1  -6  118.28    3.63
   5   1   6  117.90    3.65
   5   1   6  110.60    3.63
   5  -1  -6  118.46    3.56
  -5   1  -6  118.14    3.65
   5   1   6  115.46    3.60
   5  -1  -6  121.29    3.56
   5  -1   7   -0.15    0.15
   5   1  -7    0.09    0.19
   5   1  -7    0.27    0.18
  -5  -1  -7    0.00    0.19
  -5  -1  -7   -0.05    0.18
  -5   1   7    0.19    0.17
   5  -1   7    0.16    0.19
  -5   1   7    0.08    0.09
  -5   1   7    0.17    0.16
   5  -1   7    0.12    0.34
  -5   1   7    0.27    0.09
   5  -1   7   -0.23    0.19
   5   1   7   -0.08    0.15
   5  -1  -7   -0.05    0.15
   5   1   7    0.31    0.22
   5   1   7   -0.05    0.23
   5   1   7   -0.05    0.20
   5  -1  -7   -0.13    0.20
  -5   1  -7    0.12    0.21
   5  -1  -7    0.27    0.17
  -5   1  -7    0.00    0.15
   5   1  -8   20.42    0.85
   5  -1   8   19.66    0.84
   5   1  -8   21.05    0.83
   5  -1   8   20.02    0.82
   5   1  -8   20.78    0.82
  -5   1   8   19.70    0.78
   5  -1   8   20.84    0.88
  -5  -1  -8   20.24    0.88
  -5   1   8   19.20    0.67
  -5  -1  -8   18.96    0.84
  -5   1   8   19.96    0.78
  -5   1   8   19.47    0.67
   5  -1   8   19.85    0.84
  -5  -1   8   20.04    0.81
   5  -1  -8   19.36    0.78
   5   1   8   21.08    0.89
  -5  -1   8   20.24    0.81
   5   1   8   20.70    0.85
   5   1   8   20.70    0.86
   5  -1  -8   20.41    0.78
  -5   1  -8   21.00    0.92
   5  -1  -8   19.66    0.88
   5   1   8   19.47    0.84
  -5   1  -8   19.52    0.84
  -5   1   9    0.61    0.14
   5  -1   9    0.70    0.26
   5   1  -9    0.82    0.27
  -5   1   9    0.63    0.14
   5   1  -9    0.40    0.24
   5  -1   9    0.48    0.26
  -5  -1  -9    1.46    0.23
  -5   1   9    0.57    0.22
  -5   1   9    0.46    0.22
   5  -1   9    0.46    0.21
   5   1  -9    0.68    0.25
  -5  -1  -9    0.52    0.28
   5  -1   9    0.72    0.28
   5  -1  -9    0.45    0.22
  -5  -1   9    0.48    0.12
  -5  -1   9    0.43    0.23
  -5  -1   9    0.44    0.24
  -5   1  -9    0.91    0.19
   5   1   9    0.88    0.23
   5  -1  -9    0.67    0.23
   5  -1  -9    0.31    0.26
  -5  -1   9    0.68    0.15
  -5   1  -9    0.98    0.31
   5   1   9    0.57    0.27
   5   1   9    0.59    0.27
   5   1   9    0.69    0.28
  -5   1  10    7.06    0.50
  -5   1  10    7.08    0.37
   5  -1  10    7.90    0.62
   5  -1  10    6.28    0.50
   5  -1  10    7.80    0.58
   5  -1  10    7.30    0.55
   5   1 -10    7.17    0.51
  -5  -1 -10    8.12    0.64
   5   1 -10    7.57    0.55
  -5   1  10    7.16    0.39
   5   1 -10    7.00    0.59
  -5   1  10    7.27    0.50
  -5  -1  10    7.51    0.52
   5   1  10    6.78    0.53
   5   1  10    6.86    0.58
  -5  -1  10    7.16    0.34
   5  -1 -10    6.86    0.61
  -5  -1  10    7.46    0.35
  -5  -1  10    7.83    0.54
  -5   1 -10    7.61    0.65
   5   1  10    7.49    0.60
   5  -1 -10    7.05    0.51
   5   1  10    6.39    0.61
   5   1 -11    0.21    0.26
  -5   1  11    0.37    0.16
   5  -1  11   -0.08    0.28
   5   1 -11    0.52    0.28
  -5   1  11    0.35    0.25
  -5   1  11    0.56    0.26
   5   1 -11    0.28    0.31
  -5  -1 -11    0.06    0.31
   5  -1  11    0.07    0.30
  -5  -1 -11    0.09    0.21
   5  -1  11    0.31    0.30
  -5   1  11    0.71    0.19
   5  -1  11   -0.11    0.19
   5   1  11    0.29    0.30
  -5   1 -11    0.11    0.33
  -5  -1  11    0.58    0.29
   5  -1 -11    0.52    0.33
  -5   1 -11    0.32    0.22
   5   1  11   -0.08    0.21
   5   1  11    0.10    0.27
  -5  -1  11    0.03    0.28
  -5  -1  11    0.42    0.15
  -5  -1  11    0.16    0.16
   5   1  11    0.22    0.31
   5   1 -12   39.59    1.48
  -5   1  12   43.01    1.49
  -5   1  12   41.20    1.46
  -5  -1 -12   42.15    1.63
   5  -1  12   41.87    1.58
   5  -1  12   40.61    1.55
  -5   1  12   39.05    1.34
   5   1 -12   42.19    1.59
   5  -1  12   39.61    1.52
  -5   1  12   41.03    1.47
  -5  -1 -12   38.99    1.54
   5   1  12   35.44    1.51
  -5  -1  12   41.08    1.50
  -5  -1  12   40.18    1.32
  -5  -1  12   37.97    1.56
   5   1  12   40.44    1.59
   5   1  12   41.17    1.56
  -5  -1  12   42.96    1.52
   5   1  12   42.23    1.54
  -5   1 -12   41.12    1.63
  -5   1  13   -0.03    0.18
  -5  -1 -13    0.19    0.37
  -5   1  13   -0.06    0.21
   5  -1  13    0.16    0.34
   5  -1  13   -0.09    0.37
   5  -1  13    0.06    0.35
   5   1 -13    0.65    0.38
  -5   1  13    0.20    0.34
  -5   1  13    0.01    0.29
   5   1  13    0.03    0.33
  -5  -1  13    0.11    0.16
  -5  -1  13   -0.04    0.30
   5   1  13    0.03    0.37
  -5   1 -13    0.48    0.39
  -5  -1  13    0.05    0.21
   5   1  13   -0.46    0.34
  -5  -1  13    0.29    0.33
   5  -1 -13   -0.41    0.36
  -5   1  14    9.71    0.71
  -5  -1 -14   10.03    0.87
   5  -1  14   10.01    0.81
   5  -1  14   10.06    0.84
   5  -1  14    9.61    0.85
  -5   1  14   10.06    0.59
  -5   1  14    9.53    0.73
  -5   1  14    9.51    0.52
   5   1 -14    9.77    0.83
  -5  -1  14    9.12    0.49
   5   1  14    9.81    0.77
  -5  -1  14    9.04    0.75
   5  -1 -14    9.76    0.88
  -5   1 -14   10.32    0.88
   5   1  14    9.59    0.84
   5   1  14    9.26    0.79
  -5  -1  14    9.43    0.55
  -5  -1  14   10.57    0.73
  -5   1  15    3.08    0.31
  -5   1  15    2.74    0.44
   5  -1  15    3.10    0.52
   5   1 -15    3.75    0.57
  -5   1  15    3.50    0.48
   5  -1  15    2.83    0.51
  -5  -1 -15    3.60    0.59
   5  -1  15    2.18    0.51
  -5   1  15    2.90    0.35
  -5   1 -15    2.70    0.55
   5   1  15    3.68    0.56
  -5  -1  15    3.33    0.35
  -5  -1  15    3.70    0.50
   5   1  15    2.79    0.52
   5   1  15    2.95    0.54
  -5  -1  15    2.84    0.48
   5  -1 -15    2.95    0.55
  -5  -1  15    2.82    0.28
   5   1 -16    1.76    0.52
  -5  -1 -16    0.85    0.49
  -5   1  16    1.03    0.41
   5  -1  16    0.66    0.44
  -5   1  16    1.12    0.25
  -5   1  16    0.99    0.31
   5  -1  16    0.91    0.49
   5  -1  16    1.65    0.49
  -5   1  16    1.79    0.44
   5   1  16    1.28    0.49
  -5  -1  16    1.51    0.44
   5  -1 -16    0.55    0.49
  -5   1 -16    1.56    0.53
  -5  -1  16    2.03    0.45
  -5  -1  16    0.72    0.23
   5   1  16    1.74    0.48
   5   1  16    1.12    0.48
  -5  -1  16    1.42    0.31
  -5   1  17    0.70    0.42
  -5   1  17    0.43    0.28
  -5   1  17    0.27    0.30
  -5   1  17   -0.09    0.44
   5  -1  17    0.54    0.50
   5  -1  17   -0.89    0.40
   5  -1  17    0.54    0.49
  -5  -1 -17   -0.56    0.45
  -5   1 -17    0.14    0.49
   5   1  17    0.65    0.48
   5   1  17    0.54    0.50
  -5  -1  17    0.27    0.73
   5   1  17   -0.12    0.44
  -5  -1  17   -0.33    0.40
   5  -1 -17   -0.53    0.47
  -5  -1  17    0.17    0.29
   5  -1  18    7.64    0.78
  -5   1  18    9.55    0.90
  -5   1  18    8.30    0.54
  -5  -1 -18    9.34    0.90
   5   1 -18    9.14    0.86
   5  -1  18    9.61    0.97
  -5   1  18    9.28    0.86
   5  -1  18    8.61    0.82
  -5   1  18    9.13    0.68
  -5  -1  18    8.91    0.65
   5   1  18    9.30    0.97
  -5  -1  18    9.00    0.76
   5   1  18    9.61    0.85
  -5  -1  18    9.45    0.78
  -5   1 -18    9.22    0.90
   5  -1 -18    8.18    0.85
   5   1  18    8.03    0.81
  -5  -1  18    8.76    0.54
   5  -1  19    0.89    0.51
  -5   1  19    1.41    0.53
  -5  -1 -19    0.99    0.59
  -5   1  19    1.11    0.48
  -5   1  19    0.56    0.34
   5   1 -19    1.75    0.61
   5  -1  19    1.65    0.63
   5  -1  19    0.84    0.58
   5   1  19    0.82    0.56
  -5  -1  19    1.29    0.54
   5   1  19    1.21    0.61
  -5  -1  19    0.93    0.34
  -5   1 -19    1.08    0.59
   5  -1 -19    0.99    0.59
   5   1  19    0.98    0.52
  -5  -1  19    0.50    0.51
   5  -1  20    1.75    0.63
  -5   1  20    1.90    0.55
   5   1 -20    1.70    0.64
  -5   1  20    1.48    0.42
  -5   1  20    1.98    0.59
  -5  -1  20    1.26    0.57
  -5  -1  20    2.70    0.60
  -5  -1  20    1.96    0.40
   5   1  20    1.84    0.60
   5  -1 -20    0.75    0.62
   6   1   0    0.09    0.15
   6  -1   0   -0.16    0.10
  -6  -1   0   -0.15    0.10
   6  -1   0    0.01    0.09
   6   1   0   -0.04    0.13
  -6   1   0    0.18    0.10
  -6   1   0   -0.12    0.16
  -6  -1   0    0.22    0.11
   6  -1   0    0.06    0.13
   6   1   0   -0.25    0.13
  -6   1   0    0.14    0.08
  -6   1   0    0.00    0.09
   6   1   0    0.11    0.11
  -6  -1   0    0.03    0.12
  -6   1   1    1.72    0.19
   6   1  -1    1.65    0.22
  -6   1   1    2.04    0.18
  -6   1   1    1.67    0.18
   6  -1   1    1.66    0.21
   6  -1   1    1.21    0.15
   6   1  -1    2.04    0.19
   6   1  -1    1.46    0.22
  -6  -1  -1    1.71    0.20
  -6  -1  -1    1.66    0.19
  -6   1   1    1.77    0.26
  -6   1   1    1.75    0.17
  -6  -1  -1    1.64    0.18
   6   1  -1    1.40    0.16
   6  -1   1    1.25    0.18
  -6  -1   1    1.87    0.20
   6  -1  -1    1.61    0.17
  -6   1  -1    1.61    0.19
   6   1   1    1.75    0.23
  -6  -1   1    1.96    0.23
  -6  -1   1    1.59    0.17
   6   1   1    1.13    0.15
  -6   1  -1    1.90    0.20
  -6   1  -1    1.76    0.16
  -6   1  -1    2.05    0.26
   6  -1  -1    1.54    0.16
   6   1   1    1.28    0.22
   6  -1  -1    1.28    0.18
   6   1   1    1.46    0.22
  -6   1   2   23.01    0.83
   6  -1   2   24.97    0.88
  -6   1   2   23.18    0.85
  -6   1   2   25.82    0.83
   6   1  -2   25.50    0.88
   6  -1   2   24.42    0.88
   6   1  -2   23.40    0.83
   6   1  -2   24.32    0.80
  -6  -1  -2   26.72    0.88
  -6  -1  -2   26.08    0.91
  -6  -1  -2   26.32    1.11
   6  -1   2   23.69    0.85
  -6   1   2   25.15    0.94
   6   1  -2   25.41    0.92
   6   1   2   23.22    0.90
  -6  -1   2   23.38    0.84
  -6   1  -2   24.91    0.94
   6  -1  -2   24.89    0.81
  -6  -1   2   26.46    0.83
  -6  -1   2   25.48    0.89
  -6  -1   2   24.78    0.83
  -6   1  -2   26.10    0.91
   6  -1  -2   24.89    0.86
   6   1   2   24.27    0.93
  -6   1  -2   25.62    0.89
   6   1   2   25.00    0.89
   6  -1  -2   24.59    0.80
  -6  -1  -3    6.06    0.37
   6  -1   3    6.34    0.38
  -6   1   3    6.04    0.40
   6   1  -3    6.80    0.35
   6  -1   3    6.71    0.34
  -6  -1  -3    6.71    0.37
  -6   1   3    6.34    0.29
  -6   1   3    6.15    0.30
  -6   1   3    6.71    0.29
  -6  -1  -3    5.98    0.40
   6  -1   3    6.75    0.38
   6   1  -3    5.86    0.39
  -6  -1   3    6.36    0.29
  -6  -1   3    6.82    0.37
   6  -1  -3    6.95    0.34
   6  -1  -3    6.70    0.30
   6   1   3    6.83    0.40
  -6   1  -3    6.36    0.42
  -6   1  -3    6.47    0.40
  -6   1  -3    6.10    0.36
   6   1   3    6.39    0.38
   6   1   3    6.00    0.41
  -6  -1   3    6.12    0.29
  -6  -1  -4  251.75    7.43
  -6   1   4  248.20    7.44
  -6   1   4  253.98    7.32
   6  -1   4  249.07    7.43
   6   1  -4  249.64    7.38
   6   1  -4  247.85    7.41
   6  -1   4  245.57    7.41
   6   1  -4  244.53    7.39
   6  -1   4  240.28    7.38
  -6   1   4  244.35    7.31
   6   1   4  253.22    7.45
   6  -1  -4  245.35    7.34
  -6  -1   4  241.65    7.39
   6  -1  -4  248.65    7.36
  -6  -1   4  251.03    7.31
  -6   1  -4  253.72    7.46
   6   1   4  244.98    7.42
   6   1   4  248.39    7.44
  -6  -1   4  234.30    7.31
   6  -1  -4  245.94    7.43
  -6   1  -4  253.16    7.47
  -6   1   5    6.69    0.44
   6  -1   5    6.23    0.39
  -6  -1  -5    6.34    0.42
   6   1  -5    6.65    0.38
   6  -1   5    6.90    0.45
   6   1  -5    6.49    0.41
  -6   1   5    6.22    0.26
  -6   1   5    6.56    0.27
   6   1  -5    6.36    0.38
   6  -1   5    6.71    0.47
   6  -1  -5    6.35    0.34
   6   1   5    7.15    0.47
  -6  -1   5    6.44    0.39
   6   1   5    6.51    0.43
   6  -1  -5    7.07    0.36
   6  -1  -5    6.50    0.43
   6   1   5    6.56    0.44
  -6   1  -5    6.61    0.45
  -6   1   6   15.11    0.60
   6  -1   6   14.97    0.69
  -6  -1  -6   15.65    0.70
  -6  -1  -6   15.21    0.71
   6   1  -6   16.03    0.67
   6  -1   6   14.87    0.66
   6   1  -6   15.14    0.64
   6  -1   6   15.75    0.71
   6   1  -6   15.32    0.66
   6  -1  -6   15.87    0.62
   6   1   6   16.03    0.73
  -6   1  -6   16.05    0.73
   6   1   6   14.82    0.67
   6   1   6   16.44    0.72
   6  -1  -6   16.25    0.61
  -6   1  -6   14.39    0.70
   6  -1   7   13.35    0.66
   6   1  -7   12.47    0.71
   6  -1   7   13.18    0.61
  -6   1   7   13.25    0.56
   6   1  -7   12.67    0.61
   6   1  -7   13.16    0.59
   6  -1   7   12.04    0.96
  -6  -1  -7   13.71    0.66
  -6   1   7   13.41    0.57
  -6  -1  -7   14.05    0.68
  -6   1  -7   14.29    0.70
   6  -1  -7   13.64    0.56
   6   1   7   12.70    0.65
  -6   1  -7   13.00    0.66
   6   1   7   12.02    0.63
   6  -1  -7   11.91    0.65
   6  -1  -7   11.58    0.56
   6   1   7   11.80    0.77
  -6   1   8  171.71    5.22
   6  -1   8  172.12    5.32
  -6  -1  -8  167.19    5.32
   6   1  -8  175.32    5.24
  -6   1   8  172.00    5.21
   6  -1   8  170.02    5.28
   6  -1   8  175.35    5.26
   6   1  -8  167.83    5.28
  -6  -1  -8  178.97    5.34
   6   1  -8  170.51    5.25
  -6   1  -8  173.00    5.36
  -6  -1   8  175.60    5.26
  -6   1  -8  168.38    5.33
   6   1   8  175.61    5.34
   6  -1  -8  166.85    5.30
   6  -1  -8  173.34    5.22
   6   1   8  171.11    5.30
   6  -1  -8  170.51    5.21
   6   1   8  177.68    5.28
   6  -1   9   12.36    0.72
  -6   1   9   12.06    0.46
   6   1  -9   11.88    0.64
   6  -1   9   12.49    0.70
  -6   1   9   12.30    0.60
   6   1  -9   11.62    0.63
  -6  -1  -9   11.99    0.66
   6   1  -9   12.22    0.68
  -6   1   9   11.74    0.46
  -6  -1  -9   12.88    0.73
  -6   1   9   12.14    0.59
   6  -1   9   12.41    0.66
  -6   1  -9   12.00    0.72
  -6  -1   9   12.33    0.62
   6  -1  -9   11.66    0.70
   6   1   9   12.18    0.73
   6   1   9   12.83    0.70
  -6  -1   9   12.66    0.65
   6  -1  -9   13.40    0.61
   6   1   9   12.27    0.70
   6  -1  -9   12.13    0.60
  -6   1  -9   12.12    0.66
   6   1 -10  112.10    3.51
  -6   1  10  110.84    3.37
  -6   1  10  109.47    3.49
   6   1 -10  110.03    3.51
   6  -1  10  115.89    3.61
  -6   1  10  111.09    3.49
  -6   1  10  106.94    3.36
  -6  -1 -10  108.84    3.58
   6  -1  10  117.47    3.96
   6  -1  10  113.25    3.54
  -6  -1 -10  114.81    3.63
   6   1 -10  109.92    3.57
   6  -1  10  113.24    3.57
  -6  -1  10  112.13    3.53
   6   1  10  112.29    3.58
   6  -1 -10  111.49    3.49
   6   1  10  111.61    3.55
   6  -1 -10  110.61    3.60
  -6  -1  10  113.09    3.52
  -6  -1  10  112.58    3.34
   6  -1 -10  110.52    3.49
  -6   1 -10  111.98    3.64
   6   1  10  113.62    3.62
  -6   1 -10  109.73    3.58
  -6  -1  10  112.85    3.34
  -6  -1 -11   29.81    1.26
   6  -1  11   28.75    1.31
   6  -1  11   28.16    1.18
  -6   1  11   28.96    1.11
  -6   1  11   28.77    1.11
  -6   1  11   29.18    0.97
   6  -1  11   28.41    1.22
   6   1 -11   28.76    1.13
   6   1 -11   28.27    1.13
   6  -1  11   24.54    1.15
   6   1 -11   29.41    1.21
   6   1  11   28.48    1.38
   6  -1 -11   27.20    1.22
  -6   1 -11   27.59    1.37
  -6  -1  11   28.56    0.93
   6   1  11   26.78    1.17
  -6  -1  11   29.27    1.15
   6   1  11   30.68    1.25
  -6  -1  11   28.06    1.14
  -6  -1  11   29.21    0.94
   6   1 -12   25.52    1.10
  -6   1  12   24.81    0.89
   6   1 -12   25.34    1.16
   6  -1  12   25.48    1.12
   6  -1  12   27.96    1.21
   6  -1  12   25.96    1.15
  -6   1  12   27.37    0.92
  -6   1  12   25.83    1.06
   6   1 -12   26.29    1.09
   6  -1  12   22.55    1.10
  -6  -1 -12   24.52    1.10
  -6  -1 -12   27.36    1.21
  -6   1  12   27.45    1.06
  -6  -1  12   24.73    0.94
   6   1  12   21.92    1.14
  -6  -1  12   26.17    1.10
   6   1  12   25.86    1.15
   6   1  12   25.90    1.19
  -6   1 -12   25.68    1.10
   6  -1 -12   26.03    1.43
  -6   1 -12   27.29    1.25
  -6  -1  12   25.74    0.86
   6   1  12   26.34    1.13
  -6  -1  12   25.36    1.13
  -6   1  13    0.63    0.32
  -6  -1 -13    0.27    0.38
  -6   1  13    0.94    0.23
   6  -1  13    0.85    0.41
   6   1 -13    0.50    0.33
   6  -1  13    1.09    0.39
   6  -1  13    1.00    0.40
   6   1 -13    1.00    0.40
  -6   1  13    0.91    0.19
  -6  -1  13    1.02    0.17
   6   1  13    1.32    0.41
   6   1  13    0.77    0.42
  -6  -1  13    0.98    0.21
   6   1  13    0.84    0.37
  -6  -1  13    0.78    0.34
  -6   1 -13    0.97    0.43
   6  -1 -13    1.09    0.43
  -6  -1  13    1.10    0.36
  -6   1  14   29.17    1.04
   6  -1  14   29.12    1.27
   6   1 -14   27.11    1.30
   6  -1  14   29.23    1.33
   6  -1  14   27.71    1.33
  -6   1  14   27.78    1.19
  -6   1  14   27.34    1.18
  -6  -1 -14   28.95    1.37
  -6   1  14   26.50    0.99
  -6   1 -14   27.56    1.38
   6   1  14   28.35    1.35
   6   1  14   28.26    1.30
  -6  -1  14   27.53    0.97
   6   1  14   27.24    1.32
   6  -1 -14   28.06    1.35
  -6  -1  14   28.93    1.24
  -6  -1  14   29.12    1.03
  -6  -1  14   29.85    1.24
  -6   1  15    3.21    0.34
   6  -1  15    2.86    0.53
  -6   1  15    3.14    0.29
  -6   1  15    3.19    0.46
   6   1 -15    3.17    0.55
   6  -1  15    2.87    0.54
  -6   1  15    2.93    0.47
  -6  -1 -15    2.74    0.56
   6  -1  15    3.06    0.53
  -6   1 -15    3.91    0.61
   6   1  15    3.14    0.56
  -6  -1  15    2.85    0.46
  -6  -1  15    3.30    0.33
   6   1  15    3.65    0.54
   6   1  15    3.72    0.57
  -6  -1  15    3.40    0.50
   6  -1 -15    3.14    0.58
  -6  -1  15    3.32    0.33
  -6   1  16    3.28    0.50
   6  -1  16    1.85    0.58
   6  -1  16    2.54    0.55
   6   1 -16    2.87    0.58
  -6  -1 -16    1.33    0.59
  -6   1  16    2.58    0.34
   6  -1  16    1.83    0.84
  -6   1  16    2.29    0.46
  -6   1 -16    4.15    1.05
  -6  -1  16    2.65    0.49
   6   1  16    3.33    0.88
  -6  -1  16    1.63    0.47
  -6  -1  16    2.08    0.29
   6  -1 -16    2.54    0.57
   6   1  16    2.42    0.55
   6   1  16    1.82    0.59
  -6  -1  16    2.40    0.32
  -6   1  17    2.61    0.29
   6   1 -17    3.11    0.94
   6  -1  17    2.50    0.53
  -6   1  17    2.06    0.72
  -6   1  17    3.00    0.37
  -6  -1 -17    3.05    0.62
   6  -1  17    2.39    0.60
   6  -1  17    2.34    0.55
  -6   1  17    2.23    0.48
  -6  -1  17    3.52    0.64
  -6  -1  17    2.03    0.26
   6   1  17    2.49    0.54
  -6  -1  17    2.83    0.35
   6   1  17    2.19    0.57
  -6   1 -17    2.73    0.61
   6   1  17    2.17    0.56
  -6  -1  17    1.88    0.59
   6  -1 -17    1.26    0.55
  -6  -1 -18    6.72    0.80
  -6   1  18    5.45    0.56
   6  -1  18    6.09    0.75
   6  -1  18    6.19    0.77
  -6   1  18    5.76    0.44
  -6   1  18    5.31    0.64
  -6   1  18    4.62    0.60
   6   1 -18    5.69    0.75
   6  -1  18    4.72    0.68
  -6  -1  18    5.03    0.51
   6   1  18    5.76    0.69
   6   1  18    5.52    0.71
   6   1  18    5.52    0.74
   6  -1 -18    5.65    0.75
  -6  -1  18    4.08    0.41
  -6  -1  18    5.83    0.67
  -6  -1  18    6.72    0.68
  -6   1 -18    6.17    0.78
  -6   1  19    1.55    0.53
   6   1 -19    1.27    0.60
   6  -1  19    1.31    0.62
  -6   1  19    1.08    0.32
   6  -1  19    2.30    0.60
  -6  -1 -19    0.83    0.57
  -6   1  19    1.81    0.51
   6  -1  19    1.12    0.58
   6  -1 -19    0.91    0.60
  -6  -1  19    1.26    0.30
   6   1  19    0.62    0.59
  -6  -1  19    2.04    0.54
  -6  -1  19    1.72    0.56
  -6   1 -19    1.31    0.60
  -6  -1  19    1.16    0.24
   6   1  19    1.30    0.56
   6   1  19    1.58    0.60
   6   1 -20    1.84    0.64
  -6  -1 -20    1.17    0.62
   6  -1  20    1.54    0.61
   6  -1  20    2.04    0.66
  -6   1  20    1.19    0.54
   6  -1  20    1.27    1.08
  -6   1  20    1.12    0.51
   6   1  20    0.15    0.99
  -6  -1  20    1.80    0.61
  -6  -1  20    1.09    0.49
  -6  -1  20    0.35    0.51
   6   1  20    0.46    0.65
   6   1  20    0.63    0.59
  -6   1 -20    1.92    0.63
  -7  -1   0  454.61   12.70
   7  -1   0  415.51   12.72
  -7   1   0  442.52   12.68
  -7   1   0  434.25   12.80
   7  -1   0  417.23   12.66
   7   1   0  407.58   12.74
  -7  -1   0  440.32   12.69
   7   1   0  428.33   12.68
  -7   1   0  446.16   12.69
   7  -1   0  409.99   12.69
  -7  -1   0  417.89   12.70
   7   1   0  413.41   12.75
  -7   1   0  431.99   12.64
  -7   1   1   32.21    1.06
  -7  -1  -1   31.75    1.10
  -7  -1  -1   34.14    1.13
   7   1  -1   32.78    1.11
   7  -1   1   29.61    1.12
   7   1  -1   29.88    1.14
   7  -1   1   29.13    1.10
  -7   1   1   31.99    1.06
  -7  -1  -1   33.89    1.11
   7   1  -1   29.52    1.15
  -7   1   1   31.57    1.21
  -7   1   1   33.95    1.08
  -7  -1   1   30.65    1.13
  -7   1  -1   33.11    1.19
   7  -1  -1   31.34    1.06
  -7  -1   1   33.72    1.08
  -7   1  -1   33.74    1.12
  -7  -1   1   33.08    1.07
   7  -1  -1   31.64    1.05
   7   1   1   31.56    1.16
  -7   1  -1   32.98    1.10
   7  -1  -1   29.56    1.11
   7   1   1   31.44    1.17
  -7  -1  -2    1.11    0.21
  -7  -1  -2    0.86    0.18
   7   1  -2    1.15    0.25
   7   1  -2    0.52    0.17
   7   1  -2    1.13    0.13
   7  -1   2    0.95    0.19
  -7   1   2    0.80    0.24
   7  -1   2    0.86    0.17
  -7   1   2    1.21    0.15
  -7  -1  -2    1.01    0.18
   7  -1   2    1.00    0.21
  -7   1   2    0.96    0.15
   7  -1  -2    1.08    0.13
  -7   1  -2    1.17    0.21
  -7   1  -2    1.12    0.16
  -7   1  -2    1.22    0.23
   7  -1  -2    1.23    0.16
  -7  -1   2    1.59    0.17
   7  -1  -2    0.94    0.19
  -7  -1   2    1.11    0.15
   7   1   2    1.28    0.20
  -7  -1   2    1.08    0.21
   7   1   2    1.01    0.22
   7   1   2    1.23    0.24
  -7   1   3    0.45    0.13
   7   1  -3    0.21    0.18
   7  -1   3    0.23    0.18
   7   1  -3    0.13    0.15
  -7   1   3    0.04    0.10
   7  -1   3    0.31    0.16
   7  -1   3    0.13    0.15
  -7  -1  -3    0.14    0.15
  -7  -1  -3    0.21    0.15
  -7  -1  -3    0.10    0.16
  -7   1   3    0.20    0.20
  -7  -1   3    0.34    0.18
  -7   1  -3    0.49    0.19
   7   1   3    0.17    0.15
   7   1   3    0.18    0.20
   7   1   3    0.47    0.19
   7  -1  -3    0.41    0.12
  -7   1  -3    0.48    0.20
   7  -1  -3    0.20    0.15
  -7  -1   3    0.10    0.11
  -7  -1   3    0.06    0.11
  -7   1  -3    0.24    0.13
  -7   1   4  279.95    8.36
   7   1  -4  270.74    8.30
   7  -1   4  276.48    8.33
  -7  -1  -4  290.11    8.34
  -7   1   4  280.09    8.23
  -7   1   4  273.90    8.22
   7   1  -4  277.60    8.33
   7  -1   4  272.03    8.29
   7  -1   4  275.55    8.34
   7   1  -4  280.95    8.30
   7   1   4  269.21    8.33
  -7  -1   4  260.61    8.22
  -7  -1   4  279.89    8.23
  -7   1  -4  287.26    8.38
   7  -1  -4  276.68    8.24
  -7  -1   4  274.55    8.31
   7  -1  -4  277.12    8.28
   7   1   4  300.71    8.74
   7   1   4  278.81    8.36
  -7   1  -4  277.23    8.38
   7   1  -5    0.16    0.18
  -7  -1  -5    0.13    0.16
  -7   1   5    0.03    0.09
  -7   1   5    0.38    0.21
  -7  -1  -5    0.24    0.19
   7   1  -5    0.14    0.17
   7  -1   5    0.18    0.19
   7  -1   5   -0.13    0.18
   7  -1   5   -0.32    0.18
   7   1  -5    0.31    0.18
  -7   1   5    0.01    0.09
  -7  -1   5    0.05    0.09
   7   1   5   -0.03    0.19
  -7  -1   5    0.07    0.09
   7  -1  -5    0.10    0.14
  -7   1  -5    0.12    0.19
   7  -1  -5   -0.17    0.18
  -7  -1   5    0.02    0.18
   7   1   5    0.31    0.20
  -7   1  -5   -0.05    0.20
   7  -1  -5    0.09    0.15
   7   1   5    0.10    0.22
  -7   1   6    0.16    0.09
   7   1  -6    0.18    0.23
  -7  -1  -6    0.88    0.23
  -7   1   6    0.03    0.09
   7   1  -6    0.34    0.20
   7  -1   6    0.15    0.20
  -7   1   6    0.12    0.22
   7  -1   6    0.15    0.20
   7  -1   6    0.07    0.21
  -7  -1  -6    0.16    0.20
   7  -1  -6    0.09    0.16
   7   1   6    0.30    0.24
   7  -1  -6    0.26    0.16
   7   1   6    0.05    0.20
   7  -1  -6    0.28    0.22
   7   1   6    0.03    0.21
  -7  -1   6    0.52    0.21
  -7   1  -6    0.39    0.21
  -7   1  -6    0.00    0.22
  -7   1   7    6.93    0.44
   7   1  -7    6.86    0.48
   7  -1   7    7.31    0.54
   7  -1   7    6.48    0.62
  -7   1   7    6.09    0.51
   7  -1   7    7.68    0.51
  -7  -1  -7    7.12    0.52
  -7  -1  -7    7.74    0.54
   7   1  -7    7.46    0.46
   7   1  -7    6.83    0.47
   7   1   7    7.01    0.56
   7  -1  -7    7.23    0.52
   7  -1  -7    7.35    0.43
   7   1   7    6.97    0.53
  -7   1  -7    7.34    0.53
   7   1   7    7.59    0.54
  -7   1  -7    6.75    0.55
  -7  -1   7    6.47    0.49
   7  -1  -7    6.39    0.45
   7  -1   8    0.53    0.27
   7   1  -8    0.74    0.26
   7   1  -8    0.86    0.25
   7  -1   8    0.49    0.29
  -7  -1  -8    1.55    0.31
  -7   1   8    0.84    0.22
  -7   1   8    0.93    0.30
  -7  -1  -8    1.20    0.27
   7  -1   8    1.09    0.28
  -7   1   8    0.93    0.22
   7   1  -8    0.82    0.26
  -7   1  -8    0.66    0.31
   7  -1  -8    0.91    0.23
   7   1   8    1.06    0.29
   7  -1  -8    1.39    0.23
   7   1   8    1.09    0.30
   7   1   8    0.61    0.29
   7  -1  -8    0.87    0.29
   7  -1   9   -0.21    0.27
  -7   1   9    0.02    0.21
   7   1  -9    0.03    0.24
   7  -1   9   -0.20    0.26
  -7  -1  -9    0.05    0.22
   7   1  -9    0.11    0.24
   7   1  -9    0.19    0.25
  -7   1   9    0.36    0.30
  -7   1   9    0.31    0.22
  -7  -1  -9   -0.13    0.26
   7  -1   9   -0.19    0.26
  -7   1  -9   -0.47    0.27
   7  -1  -9    0.20    0.21
  -7   1  -9   -0.12    0.22
   7   1   9    0.17    0.27
   7   1   9   -0.24    0.27
  -7  -1   9   -0.04    0.24
  -7  -1   9   -0.43    0.21
   7  -1  -9   -0.27    0.26
   7  -1  -9    0.28    0.22
   7   1   9   -0.07    0.28
   7   1 -10   11.76    0.73
   7  -1  10   13.05    0.79
   7  -1  10   14.09    0.78
  -7   1  10   12.99    0.65
  -7  -1 -10   12.98    0.80
   7   1 -10   12.86    0.70
  -7   1  10   13.55    0.66
   7   1 -10   12.27    0.69
   7  -1  10   13.37    0.76
   7   1  10   12.73    0.75
  -7   1 -10   13.25    0.89
  -7  -1  10   13.51    0.68
  -7  -1  10   12.42    0.71
   7  -1 -10   13.09    0.67
   7   1  10   12.40    0.80
   7  -1 -10   12.38    0.79
  -7   1 -10   13.17    0.81
   7  -1 -10   12.34    0.65
   7   1  10   14.18    0.83
   7   1 -11    3.82    0.40
   7  -1  11    2.85    0.44
  -7   1  11    3.59    0.30
  -7   1  11    3.63    0.38
  -7  -1 -11    4.16    0.46
   7   1 -11    4.02    0.46
   7  -1  11    4.06    0.49
  -7   1  11    3.94    0.39
   7   1 -11    3.22    0.40
   7  -1 -11    3.34    0.47
  -7   1 -11    3.48    0.51
  -7  -1  11    3.89    0.42
   7  -1 -11    3.72    0.39
   7   1  11    3.29    0.50
  -7  -1  11    3.61    0.41
  -7   1 -11    3.51    0.42
   7   1  11    3.79    0.49
   7   1  11    3.26    0.45
   7  -1  12    8.58    0.74
  -7   1  12   10.18    0.63
  -7   1  12    8.48    0.44
  -7   1  12    9.75    0.65
   7   1 -12    8.68    0.66
   7  -1  12    8.45    0.69
  -7   1  12    7.98    0.39
   7   1 -12    8.58    0.72
   7  -1  12    9.65    0.80
  -7  -1 -12    9.22    0.79
   7   1  12    9.26    0.78
   7  -1 -12    9.44    0.77
   7   1  12    9.22    0.79
  -7   1 -12    9.49    0.78
  -7  -1  12    9.90    0.68
   7   1  12    9.65    0.77
  -7   1  13    0.09    0.19
   7  -1  13    0.60    0.42
   7  -1  13   -0.19    0.36
  -7  -1 -13   -0.38    0.36
  -7   1  13    0.47    0.32
  -7   1  13    0.18    0.15
   7   1 -13    0.24    0.34
   7  -1  13   -0.09    0.37
   7   1 -13   -0.01    0.38
  -7   1 -13   -0.22    0.38
  -7  -1  13    0.02    0.33
   7   1  13   -0.05    0.40
   7   1  13    0.18    0.39
   7  -1 -13   -0.35    0.37
  -7  -1  13   -0.06    0.16
  -7  -1  13   -0.13    0.33
   7   1  13   -0.38    0.33
   7  -1  14   52.97    2.00
   7  -1  14   52.39    2.03
   7   1 -14   51.04    1.98
  -7   1  14   51.45    1.68
   7  -1  14   51.09    1.93
  -7   1  14   51.29    1.87
  -7   1  14   50.21    1.64
  -7  -1 -14   51.11    2.03
  -7   1  14   54.30    1.88
  -7  -1  14   51.81    1.66
  -7   1 -14   55.56    2.09
   7  -1 -14   53.98    2.02
  -7  -1  14   50.79    1.62
  -7  -1  14   53.36    1.90
   7   1  14   51.96    1.97
   7   1  14   52.90    2.01
   7   1  14   50.28    2.01
  -7  -1  14   50.59    1.89
   7  -1  15   -0.10    0.40
   7   1 -15    0.58    0.44
  -7   1  15   -0.03    0.36
  -7   1  15    0.18    0.22
   7  -1  15    0.26    0.44
  -7  -1 -15    0.41    0.46
  -7   1  15    0.27    0.36
   7  -1  15    0.20    0.47
  -7  -1  15    0.34    0.20
   7  -1 -15    0.56    0.45
  -7   1 -15    0.40    0.45
  -7  -1  15    0.33    0.16
   7   1  15    0.10    0.41
  -7  -1  15    0.07    0.37
   7   1  15    0.03    0.43
   7   1  15    0.45    0.48
  -7  -1  15    1.00    0.40
  -7   1  16    4.67    0.45
   7  -1  16    4.35    0.65
  -7   1  16    4.29    0.53
   7  -1  16    3.87    0.79
   7   1 -16    3.90    0.61
  -7  -1 -16    4.61    0.80
   7  -1  16    5.64    0.68
  -7   1  16    3.49    0.52
  -7   1  16    4.40    0.35
   7   1  16    5.44    0.69
  -7  -1  16    4.57    0.42
  -7  -1  16    3.44    0.33
   7  -1 -16    4.94    0.67
  -7  -1  16    4.90    0.58
  -7   1 -16    3.98    0.67
   7   1  16    3.88    0.64
  -7  -1  16    4.63    0.57
   7   1  16    4.26    0.64
  -7  -1 -17    0.82    0.51
  -7   1  17    0.19    0.18
   7   1 -17    0.61    0.49
  -7   1  17    0.13    0.39
  -7   1  17    0.35    0.24
   7  -1  17   -0.46    0.43
   7  -1  17    0.15    0.50
   7  -1  17    0.10    0.53
  -7  -1  17   -0.12    0.17
   7   1  17    0.30    0.47
  -7   1 -17   -0.37    0.49
   7   1  17   -0.12    0.50
   7  -1 -17    0.31    0.51
  -7  -1  17   -0.08    0.41
   7   1  17    0.37    0.51
  -7  -1  17   -0.07    0.21
  -7   1  18   24.31    0.98
   7  -1  18   25.29    1.45
  -7   1  18   24.65    1.23
   7   1 -18   25.86    1.38
  -7  -1 -18   28.71    1.48
   7  -1  18   26.17    1.40
   7  -1  18   26.81    1.46
  -7   1  18   26.48    1.30
  -7   1  18   25.00    0.91
  -7  -1  18   24.15    0.95
   7   1  18   26.81    1.45
  -7  -1  18   23.46    1.27
  -7   1 -18   25.69    1.47
  -7  -1  18   25.36    1.30
   7   1  18   27.35    1.45
   7   1  18   26.76    1.37
  -7  -1  18   24.10    0.90
   7  -1 -18   25.04    1.42
  -7   1  19    0.00    0.52
   7   1 -19   -0.12    0.52
   7  -1  19   -0.11    0.54
  -7   1  19   -0.17    0.24
   7  -1  19    0.46    0.58
  -7  -1 -19   -0.15    0.54
   7  -1  19    0.59    0.55
  -7   1  19    0.04    0.44
  -7   1  19    0.66    0.48
   7   1  19    0.84    0.58
  -7  -1  19   -0.61    0.46
   7  -1 -19    0.88    0.57
  -7  -1  19   -0.11    0.45
  -7  -1  19    0.28    0.19
   7   1  19   -0.25    0.52
  -7  -1  19   -0.11    0.22
  -7   1 -19   -0.30    0.53
   7   1  19   -0.32    0.57
   8  -1   0    0.05    0.16
   8   1   0   -0.34    0.19
   8   1   0    0.06    0.21
   8   1   0    0.13    0.12
  -8   1   0    0.37    0.13
  -8  -1   0    0.14    0.15
   8  -1   0    0.19    0.19
  -8   1   0    0.15    0.15
  -8   1   0    0.16    0.23
  -8  -1   0    0.24    0.17
   8  -1   0    0.11    0.12
  -8  -1   0    0.12    0.13
   8   1  -1    0.66    0.23
   8  -1   1    0.95    0.22
   8   1  -1    1.26    0.25
   8  -1   1    0.56    0.20
  -8   1   1    0.75    0.15
  -8   1   1    0.76    0.19
  -8  -1  -1    0.90    0.18
  -8  -1  -1    1.03    0.20
   8   1  -1    1.01    0.16
  -8  -1  -1    0.94    0.21
  -8   1   1    0.84    0.26
   8   1   1    1.02    0.25
  -8   1  -1    0.54    0.17
  -8  -1   1    0.92    0.19
   8  -1  -1    0.98    0.22
   8   1   1    0.69    0.23
  -8   1  -1    1.03    0.18
   8  -1  -1    0.89    0.18
  -8   1  -1    1.18    0.26
  -8  -1   1    1.27    0.23
  -8  -1   1    0.88    0.16
  -8   1   2   70.51    2.18
   8  -1   2   66.52    2.22
  -8   1   2   68.27    2.33
  -8  -1  -2   73.42    2.27
   8   1  -2   68.57    2.23
  -8  -1  -2   72.42    2.23
  -8  -1  -2   72.50    2.26
   8  -1   2   66.90    2.26
   8  -1   2   67.39    2.22
   8   1  -2   69.20    2.30
  -8  -1   2   74.11    2.19
   8  -1  -2   67.65    2.18
  -8  -1   2   68.37    2.19
  -8  -1   2   69.68    2.27
   8   1   2   70.84    2.24
   8  -1  -2   68.15    2.24
  -8   1  -2   69.91    2.23
  -8   1  -2   71.39    2.30
   8   1   2   68.76    2.31
   8   1   2   65.08    2.27
  -8   1  -2   73.66    2.27
   8  -1  -2   69.62    2.16
  -8  -1  -3    1.36    0.22
   8  -1   3    1.57    0.27
   8  -1   3    1.42    0.24
  -8   1   3    1.77    0.19
  -8  -1  -3    1.60    0.23
  -8  -1  -3    1.64    0.26
  -8   1   3    1.65    0.18
   8  -1   3    0.94    0.19
   8   1  -3    1.92    0.25
  -8   1   3    1.86    0.30
   8   1  -3    1.51    0.27
  -8  -1   3    2.05    0.27
  -8   1  -3    1.50    0.27
  -8   1  -3    1.80    0.27
   8  -1  -3    1.75    0.23
  -8  -1   3    1.43    0.18
   8   1   3    1.24    0.22
   8   1   3    1.55    0.27
  -8  -1   3    1.72    0.18
   8  -1  -3    1.69    0.18
   8   1   3    1.16    0.31
  -8   1  -3    2.73    0.41
  -8  -1  -4    1.16    0.23
   8  -1   4    0.70    0.26
   8   1  -4    1.24    0.22
  -8   1   4    1.18    0.27
   8  -1   4    1.02    0.22
   8  -1   4    1.11    0.22
  -8   1   4    1.15    0.15
   8   1  -4    1.34    0.26
  -8   1   4    1.20    0.15
  -8  -1  -4    0.86    0.24
  -8  -1   4    1.17    0.15
  -8  -1   4    1.20    0.17
  -8  -1   4    1.16    0.23
   8   1   4    1.13    0.27
  -8   1  -4    1.14    0.27
   8  -1  -4    1.13    0.21
  -8   1  -4    0.92    0.22
   8  -1  -4    1.11    0.17
   8   1   4    1.13    0.23
   8   1  -5    3.48    0.30
   8  -1   5    3.24    0.33
  -8   1   5    3.00    0.23
  -8   1   5    3.19    0.41
  -8  -1  -5    3.94    0.39
  -8   1   5    3.88    0.24
   8  -1   5    3.26    0.35
  -8  -1  -5    3.31    0.35
   8  -1   5    2.91    0.36
   8   1  -5    3.28    0.31
  -8  -1   5    3.58    0.33
  -8   1  -5    3.11    0.36
   8   1   5    2.66    0.31
   8  -1  -5    3.68    0.30
  -8   1  -5    3.84    0.37
  -8  -1   5    3.21    0.24
   8   1   5    3.02    0.36
   8   1   5    3.42    0.36
  -8  -1   5    3.20    0.24
   8  -1  -5    3.33    0.33
   8  -1   6   46.24    1.62
   8   1  -6   45.50    1.54
  -8   1   6   47.83    1.63
   8  -1   6   46.81    1.58
  -8   1   6   45.92    1.43
  -8  -1  -6   44.67    1.65
   8   1  -6   46.31    1.58
  -8   1   6   45.12    1.43
   8  -1   6   45.66    1.63
  -8  -1  -6   46.25    1.61
   8   1  -6   46.44    1.58
  -8   1  -6   47.50    1.66
   8  -1  -6   47.08    1.53
   8   1   6   46.45    1.64
   8  -1  -6   44.81    1.50
  -8  -1   6   44.61    1.67
   8  -1  -6   45.26    1.61
  -8  -1   6   46.15    1.42
   8   1   6   48.42    1.66
   8   1   6   45.89    1.61
  -8  -1   6   44.87    1.42
  -8   1  -6   47.77    1.66
  -8  -1  -7   -0.04    0.22
   8  -1   7   -0.06    0.25
   8   1  -7    0.13    0.21
  -8   1   7    0.06    0.10
   8  -1   7   -0.25    0.23
  -8   1   7    0.11    0.26
   8  -1   7    0.06    0.25
   8   1  -7    0.21    0.23
   8   1  -7    0.14    0.22
  -8  -1  -7   -0.11    0.22
   8   1   7    0.18    0.27
  -8  -1   7   -0.07    0.23
   8   1   7   -0.05    0.24
  -8   1  -7    0.24    0.24
  -8   1  -7    0.39    0.27
   8   1   7   -0.27    0.25
   8  -1  -7    0.08    0.25
   8  -1  -7   -0.10    0.21
   8  -1   8   28.99    1.15
  -8   1   8   28.73    1.06
   8   1  -8   29.41    1.10
   8   1  -8   29.23    1.14
  -8   1   8   29.78    1.08
  -8   1   8   28.30    1.18
  -8  -1  -8   27.48    1.20
  -8  -1  -8   30.28    1.20
   8  -1   8   27.58    1.19
   8  -1   8   28.87    1.17
   8   1  -8   29.80    1.13
  -8  -1   8   29.59    1.15
   8  -1  -8   29.38    1.07
  -8   1  -8   30.52    1.24
   8   1   8   30.35    1.21
   8  -1  -8   29.28    1.07
   8  -1  -8   30.45    1.19
   8   1   8   30.24    1.18
   8   1   8   31.09    1.23
  -8   1   9    0.53    0.23
   8   1  -9    0.65    0.27
  -8  -1  -9    0.89    0.32
  -8  -1  -9    0.73    0.29
   8   1  -9    0.50    0.28
   8  -1   9    0.41    0.31
   8  -1   9    0.65    0.30
  -8   1   9    0.78    0.25
   8  -1   9    0.57    0.33
  -8   1   9    0.75    0.33
   8   1  -9    0.68    0.30
   8  -1  -9    0.50    0.24
  -8   1  -9    0.98    0.34
   8   1   9    0.41    0.34
  -8   1  -9    0.73    0.29
   8  -1  -9    0.99    0.25
   8   1   9    0.39    0.32
   8  -1  -9    0.79    0.32
  -8  -1   9    0.91    0.32
   8   1   9    0.44    0.30
  -8   1  10    0.36    0.34
   8   1 -10    0.36    0.29
   8  -1  10    0.49    0.31
  -8  -1 -10    0.34    0.27
   8   1 -10    0.52    0.31
   8   1 -10    0.56    0.30
  -8   1  10    0.57    0.26
   8  -1  10    0.54    0.35
  -8  -1 -10    0.58    0.34
  -8   1  10    0.28    0.26
   8  -1  10    0.56    0.33
  -8  -1  10    0.97    0.29
   8  -1 -10    0.32    0.25
   8   1  10    0.32    0.38
   8   1  10    0.21    0.34
   8   1  10    0.08    0.31
   8  -1 -10    0.32    0.25
  -8  -1  10    0.51    0.28
  -8   1 -10    0.11    0.34
  -8   1 -10    0.12    0.25
   8  -1 -10    1.06    0.35
   8  -1  11    1.19    0.41
   8  -1  11    1.75    0.40
  -8   1  11    1.65    0.43
  -8   1  11    1.62    0.32
   8   1 -11    1.46    0.35
  -8  -1 -11    1.87    0.42
  -8  -1 -11    2.12    0.37
   8   1 -11    1.54    0.35
   8  -1  11    1.84    0.40
   8   1 -11    1.86    0.39
  -8   1  11    1.63    0.32
  -8   1 -11    1.55    0.42
   8   1  11    1.14    0.38
   8   1  11    1.54    0.41
   8  -1 -11    1.20    0.39
  -8  -1  11    1.29    0.34
   8  -1 -11    1.47    0.32
   8   1  11    2.45    0.44
   8  -1 -11    1.60    0.32
  -8   1 -11    1.74    0.37
  -8  -1  11    1.97    0.36
  -8   1  12   36.58    1.42
  -8   1  12   39.59    1.44
  -8   1  12   37.73    1.59
   8   1 -12   40.33    1.58
  -8  -1 -12   40.71    1.57
   8  -1  12   37.24    1.51
   8  -1  12   39.34    1.79
  -8  -1 -12   40.54    1.62
   8  -1  12   39.10    1.57
  -8  -1  12   38.51    1.61
  -8   1 -12   37.50    1.54
  -8   1 -12   40.70    1.65
   8  -1 -12   38.79    1.57
   8   1  12   37.72    1.62
   8   1  12   38.97    1.57
   8   1  12   39.67    1.56
   8  -1  13    0.14    0.41
  -8   1  13    0.01    0.30
   8  -1  13    0.20    0.37
  -8   1  13    0.09    0.30
  -8  -1 -13    0.28    0.40
   8   1 -13    0.29    0.35
  -8   1  13    0.06    0.41
   8  -1  13    0.11    0.41
   8   1 -13   -0.07    0.38
   8   1 -13    0.48    0.35
   8  -1 -13   -0.25    0.37
   8   1  13    0.03    0.41
  -8  -1  13    0.13    0.35
   8   1  13    0.38    0.43
   8   1  13    0.13    0.38
  -8  -1  13    0.08    0.34
  -8   1 -13    0.24    0.42
  -8  -1 -14    1.23    0.47
   8   1 -14    0.51    0.42
   8  -1  14    0.21    0.41
  -8   1  14    0.38    0.44
  -8   1  14    0.55    0.34
   8  -1  14    0.41    0.45
   8   1 -14    0.69    0.37
   8  -1  14    1.19    0.46
  -8   1  14   -0.11    0.33
  -8  -1  14   -0.05    0.36
  -8   1 -14    0.31    0.44
   8   1  14    1.25    0.47
   8  -1 -14    1.10    0.46
   8   1  14    0.92    0.45
  -8  -1  14    0.57    0.37
   8   1  14    0.52    0.44
  -8  -1 -15    3.32    0.59
   8  -1  15    3.87    0.58
  -8   1  15    3.85    0.48
   8  -1  15    4.00    0.61
   8  -1  15    2.99    0.57
  -8   1  15    3.12    0.59
   8   1 -15    4.77    0.62
  -8   1  15    3.78    0.48
  -8   1 -15    3.62    0.61
   8   1  15    2.81    0.57
   8   1  15    3.42    0.61
   8  -1 -15    3.29    0.59
  -8  -1  15    3.45    0.50
  -8  -1  15    3.62    0.52
   8   1  15    4.19    0.61
  -8   1  16   10.38    0.77
   8  -1  16    9.72    0.96
   8  -1  16   10.27    0.98
   8  -1  16   10.78    0.97
  -8   1  16   10.49    0.95
  -8   1  16    9.64    0.79
  -8  -1 -16   10.61    0.99
   8   1 -16   11.11    0.93
   8  -1 -16    9.09    0.84
   8   1  16    8.17    0.82
   8   1  16    8.93    0.81
  -8  -1  16   10.94    0.86
  -8  -1  16   10.39    0.85
  -8   1 -16   10.33    0.99
   8   1  16   10.78    1.00
   8  -1  17    2.53    0.64
  -8   1  17    2.75    0.59
   8  -1  17    1.81    0.56
   8  -1  17    2.82    0.60
  -8  -1 -17    2.72    0.62
   8   1 -17    1.30    0.53
  -8   1  17    1.53    0.57
  -8   1  17    2.03    0.46
  -8  -1  17    1.72    0.49
   8  -1 -17    1.41    0.56
   8   1  17    2.68    0.63
   8   1  17    1.26    0.51
   8   1  17    3.14    0.62
  -8   1 -17    1.87    0.60
  -8  -1  17    1.94    0.50
  -8   1  18    3.14    0.65
   8   1 -18    2.66    0.61
  -8   1  18    3.18    0.53
  -8   1  18    1.64    0.50
   8  -1  18    3.68    0.70
   8  -1  18    2.64    0.63
  -8  -1 -18    2.79    0.66
   8  -1  18    3.70    0.67
  -8  -1  18    2.80    0.54
   8   1  18    2.81    0.65
   8  -1 -18    4.02    0.68
   8   1  18    3.22    0.66
   8   1  18    3.09    0.70
  -8   1 -18    2.51    0.66
  -8  -1  18    3.80    0.60
  -8   1  19   -0.49    0.53
  -8  -1 -19    0.53    0.59
  -8   1  19   -0.12    0.47
   8  -1  19   -0.70    0.63
  -8   1  19   -0.24    0.41
   8  -1  19   -0.02    0.53
   8  -1  19   -0.51    0.55
   8   1 -19    0.09    0.52
  -8  -1  19    0.07    0.46
  -8   1 -19   -0.57    0.59
  -8  -1  19   -0.83    0.46
  -8  -1  19   -0.34    0.50
   8   1  19   -0.35    0.56
   8   1  19    0.22    0.66
   8   1  19   -0.25    0.51
   8  -1 -19   -0.65    0.53
   9  -1   0    6.02    0.48
   9   1   0    7.39    0.50
  -9   1   0    6.42    0.52
  -9   1   0    6.67    0.40
   9   1   0    6.04    0.51
   9  -1   0    5.96    0.44
   9   1   0    6.68    0.40
  -9  -1   0    6.26    0.44
  -9  -1   0    6.63    0.41
   9  -1   0    6.60    0.39
  -9   1   0    6.51    0.43
  -9  -1   0    7.13    0.45
   9   1  -1   39.22    1.33
  -9   1   1   42.18    1.37
  -9   1   1   39.30    1.35
   9  -1   1   37.94    1.44
  -9  -1  -1   41.76    1.40
   9  -1   1   41.62    1.42
  -9  -1  -1   42.20    1.42
   9   1  -1   39.62    1.47
  -9  -1  -1   41.93    1.39
   9   1  -1   40.26    1.44
  -9   1   1   38.27    1.49
  -9   1  -1   41.78    1.39
   9   1   1   36.83    1.74
   9  -1  -1   37.54    1.42
   9  -1  -1   40.00    1.33
  -9   1  -1   42.13    1.41
  -9   1  -1   41.92    1.48
  -9  -1   1   40.14    1.42
   9   1   1   40.43    1.46
   9  -1  -1   38.19    1.35
  -9  -1   1   42.96    1.38
  -9  -1   1   40.53    1.36
  -9   1   2   45.11    1.72
  -9  -1  -2   50.13    1.61
   9   1  -2   46.26    1.62
   9  -1   2   44.43    1.62
  -9  -1  -2   50.43    1.67
   9  -1   2   47.71    1.61
  -9   1   2   51.07    1.57
  -9  -1  -2   50.91    1.64
   9   1  -2   45.66    1.69
   9  -1   2   45.93    1.67
  -9   1  -2   47.01    1.61
   9  -1  -2   46.28    1.64
  -9   1  -2   46.83    1.73
  -9  -1   2   50.93    1.58
   9   1   2   49.54    1.72
   9  -1  -2   47.42    1.54
  -9  -1   2   47.49    1.58
  -9   1  -2   50.06    1.69
   9   1   2   45.77    1.68
   9   1   2   49.55    1.62
  -9  -1   2   45.44    1.65
   9  -1   3    4.73    0.48
  -9   1   3    4.60    0.32
   9  -1   3    4.68    0.40
  -9   1   3    4.55    0.31
  -9  -1  -3    4.64    0.51
   9  -1   3    3.52    0.38
  -9   1   3    4.61    0.46
  -9  -1  -3    5.00    0.40
   9   1  -3    3.97    0.41
  -9  -1  -3    5.07    0.50
   9   1  -3    4.12    0.39
   9  -1  -3    4.43    0.41
   9   1   3    3.62    0.44
  -9   1  -3    4.38    0.44
  -9  -1   3    4.87    0.34
  -9  -1   3    4.43    0.31
   9  -1  -3    4.38    0.31
  -9  -1   3    4.08    0.39
   9   1   3    4.37    0.44
   9   1   3    4.17    0.40
  -9   1  -3    4.35    0.45
  -9   1   4    0.89    0.17
   9  -1   4    1.05    0.26
  -9   1   4    0.87    0.16
   9  -1   4    0.87    0.28
   9   1  -4    1.45    0.24
  -9   1   4    1.09    0.35
  -9  -1  -4    0.69    0.24
   9  -1   4    1.25    0.26
  -9   1  -4    1.20    0.26
   9   1   4    0.99    0.27
  -9  -1   4    1.20    0.27
  -9  -1   4    1.00    0.17
   9  -1  -4    1.14    0.23
  -9  -1   4    1.32    0.18
   9   1   4    0.95    0.23
  -9   1  -4    0.70    0.25
   9  -1  -4    1.22    0.19
   9   1   4    0.45    0.27
  -9   1   5    0.43    0.14
  -9   1   5    0.16    0.25
  -9   1   5    0.32    0.13
  -9  -1  -5    0.23    0.22
   9   1  -5    0.37    0.24
  -9  -1  -5    0.38    0.25
   9  -1   5    0.33    0.23
   9  -1   5    0.27    0.27
   9  -1   5    0.34    0.24
   9  -1  -5    0.56    0.20
  -9  -1   5    0.37    0.15
  -9   1  -5   -0.03    0.22
  -9   1  -5    0.67    0.27
   9   1   5    0.80    0.30
   9  -1  -5    0.29    0.16
  -9  -1   5    0.26    0.23
  -9  -1   5    0.37    0.13
   9   1   5    0.27    0.26
   9   1   5    0.43    0.22
  -9   1   6  130.66    3.92
   9   1  -6  124.28    4.06
   9  -1   6  128.23    4.06
  -9   1   6  130.47    3.92
  -9  -1  -6  131.31    4.10
   9   1  -6  133.19    4.07
  -9   1   6  134.26    4.12
  -9  -1  -6  128.92    4.15
   9  -1   6  130.17    4.11
   9  -1   6  126.09    4.10
   9   1  -6  134.62    4.03
  -9  -1   6  128.30    3.92
   9  -1  -6  133.02    3.98
  -9   1  -6  134.28    4.16
  -9  -1   6  133.30    3.92
   9   1   6  126.64    4.09
   9  -1  -6  130.56    4.01
  -9  -1   6  129.97    4.08
   9   1   6  128.71    4.13
  -9   1  -6  136.71    4.16
   9   1   6  130.72    4.12
   9  -1   7    0.16    0.24
  -9   1   7    0.31    0.29
  -9  -1  -7    0.16    0.27
  -9   1   7    0.19    0.12
   9  -1   7    0.46    0.32
  -9  -1  -7    0.46    0.25
   9   1  -7    0.13    0.22
   9  -1   7    0.66    0.27
   9   1  -7    0.17    0.25
   9   1  -7    0.32    0.24
  -9   1   7    0.25    0.12
   9   1   7   -0.16    0.29
   9  -1  -7    0.29    0.22
   9   1   7    0.21    0.30
   9   1   7   -0.02    0.23
  -9  -1   7    0.12    0.12
  -9   1  -7    0.36    0.26
   9  -1  -7    0.26    0.28
  -9  -1   7    0.21    0.12
  -9   1  -7    0.10    0.28
  -9  -1   7    0.22    0.25
   9  -1  -7    0.34    0.21
   9  -1   8   47.23    1.74
  -9   1   8   45.90    1.72
   9  -1   8   46.81    1.68
   9   1  -8   45.83    1.67
  -9   1   8   46.05    1.58
  -9  -1  -8   49.93    1.74
  -9   1   8   48.17    1.46
   9   1  -8   47.99    1.66
  -9  -1  -8   48.10    1.77
   9  -1   8   50.13    1.75
   9   1  -8   48.26    1.64
   9   1   8   47.71    1.71
  -9   1  -8   47.43    1.77
   9   1   8   47.79    1.75
   9  -1  -8   47.65    1.72
  -9  -1   8   47.45    1.70
   9  -1  -8   46.46    1.59
   9   1   8   47.75    1.75
   9  -1  -8   46.07    1.60
  -9   1   9    0.21    0.23
   9   1  -9    0.09    0.27
  -9  -1  -9    0.18    0.31
  -9  -1  -9    0.04    0.26
  -9   1   9    0.19    0.23
   9  -1   9    0.13    0.29
   9   1  -9    0.19    0.28
   9  -1   9   -0.04    0.34
   9  -1   9    0.00    0.32
  -9   1   9    0.26    0.32
   9   1  -9    0.18    0.27
   9  -1  -9    0.34    0.25
  -9  -1   9    0.24    0.30
  -9   1  -9    0.00    0.24
   9   1   9    0.15    0.36
   9  -1  -9   -0.12    0.30
  -9   1  -9    0.21    0.32
   9   1   9   -0.12    0.31
   9  -1  -9    0.37    0.24
   9   1   9    0.23    0.30
   9  -1  10   37.23    1.47
   9   1 -10   36.05    1.37
  -9   1  10   37.32    1.33
   9   1 -10   36.12    1.41
   9   1 -10   37.03    1.36
   9  -1  10   37.13    1.50
  -9   1  10   37.66    1.32
  -9  -1 -10   35.33    1.47
  -9   1  10   37.23    1.48
   9  -1  10   34.57    1.39
  -9  -1 -10   37.18    1.48
  -9   1 -10   35.16    1.47
  -9  -1  10   35.97    1.38
   9  -1 -10   36.14    1.31
   9  -1 -10   35.08    1.44
   9   1  10   34.89    1.47
  -9  -1  10   34.67    1.43
   9  -1 -10   37.12    1.33
   9   1  10   37.52    1.49
  -9  -1  10   36.71    1.35
  -9  -1 -11    1.11    0.40
   9   1 -11    1.03    0.34
  -9  -1 -11    1.22    0.34
   9  -1  11    1.05    0.39
  -9   1  11    0.90    0.30
   9  -1  11    0.95    0.39
  -9   1  11    1.03    0.30
   9   1 -11    1.77    0.40
   9   1 -11    1.30    0.35
   9  -1  11    1.37    0.43
   9   1  11    0.84    0.43
   9   1  11    1.25    0.38
  -9   1 -11    1.30    0.37
   9  -1 -11    1.41    0.32
  -9   1 -11    1.15    0.43
   9  -1 -11    1.53    0.33
  -9  -1  11    1.76    0.35
   9   1  11    0.79    0.41
  -9  -1  11    1.37    0.36
   9  -1 -11    1.56    0.67
  -9  -1  11    1.06    0.40
   9  -1  12   34.64    1.48
   9   1 -12   32.90    1.40
  -9  -1 -12   34.18    1.43
  -9   1  12   33.07    1.30
   9   1 -12   34.59    1.34
   9  -1  12   32.70    2.10
   9   1 -12   32.91    1.35
  -9   1  12   34.66    1.47
  -9  -1 -12   33.46    1.47
  -9   1  12   35.39    1.31
   9  -1  12   32.36    1.39
   9   1  12   32.82    1.67
  -9  -1  12   35.00    1.35
   9   1  12   35.70    1.48
  -9   1 -12   33.63    1.45
  -9  -1  12   32.44    1.45
  -9   1 -12   34.94    1.52
   9  -1 -12   33.64    1.45
   9   1  12   35.59    1.44
  -9  -1  12   34.24    1.35
   9  -1  13    4.83    0.61
   9   1 -13    4.23    0.54
  -9   1  13    5.37    0.62
  -9   1  13    5.30    0.51
   9  -1  13    3.42    0.54
   9   1 -13    5.66    0.54
   9  -1  13    4.96    0.60
  -9   1  13    5.69    0.50
  -9  -1 -13    4.80    0.61
   9   1 -13    5.16    0.52
   9   1  13    5.30    0.63
  -9  -1  13    5.01    0.52
   9   1  13    3.89    0.54
  -9   1 -13    5.14    0.63
  -9  -1  13    6.17    0.63
   9   1  13    3.97    0.58
   9  -1 -13    5.00    0.60
  -9  -1  13    5.22    0.53
  -9   1  14    0.20    0.44
  -9   1  14    0.18    0.33
   9   1 -14    0.26    0.37
   9   1 -14    0.56    0.40
  -9  -1 -14   -0.11    0.41
   9  -1  14   -0.37    0.38
   9  -1  14   -0.44    0.42
  -9   1  14   -0.32    0.33
   9  -1  14    0.26    0.42
  -9  -1  14    0.34    0.44
   9   1  14    0.37    0.45
  -9  -1  14    0.40    0.37
  -9   1 -14    0.21    0.45
  -9  -1  14    0.29    0.38
   9   1  14   -0.19    0.41
   9  -1 -14   -0.13    0.41
   9   1  14   -0.10    0.46
  -9   1  15    0.86    0.37
   9  -1  15    0.10    0.43
  -9   1  15    0.44    0.36
   9  -1  15    0.14    0.47
   9   1 -15    0.17    0.43
  -9  -1 -15    0.73    0.47
  -9   1  15   -0.14    0.47
  -9  -1  15    0.04    0.46
  -9  -1  15    0.55    0.40
   9   1  15   -0.32    0.42
  -9  -1  15    0.31    0.38
   9  -1 -15    0.71    0.47
   9   1  15   -0.12    0.52
   9  -1  16    0.55    0.49
  -9   1  16   -0.20    0.37
   9  -1  16    0.34    0.54
  -9  -1 -16   -0.06    0.45
   9   1 -16   -0.50    0.42
  -9   1  16    0.04    0.37
   9  -1  16   -0.10    0.45
  -9  -1  16    0.19    0.39
  -9  -1  16    0.06    0.48
   9   1  16    0.43    0.51
  -9   1 -16   -0.14    0.49
  -9  -1  16    0.42    0.40
   9   1  16   -0.04    0.43
   9   1  16    0.14    0.54
   9  -1  17   -0.15    0.56
   9  -1  17   -0.15    0.47
  -9  -1 -17    0.36    0.51
  -9   1  17    0.15    0.47
  -9   1  17    0.54    0.52
   9   1 -17   -0.01    0.46
   9  -1  17    1.00    0.55
  -9   1  17    0.44    0.40
   9   1  17    0.09    0.53
   9   1  17   -0.21    0.53
  -9  -1  17    0.60    0.51
   9  -1 -17    0.19    0.49
  -9  -1  17    0.13    0.43
   9   1  17   -1.27    0.39
  -9   1 -17    0.05    0.51
  -9  -1  17    0.24    0.42
  -9  -1 -18    2.10    0.64
   9  -1  18    2.17    0.66
   9  -1  18    1.89    0.62
  -9   1  18    1.19    0.46
  -9   1  18    2.87    0.65
  -9   1  18    1.75    0.49
   9  -1  18    2.26    0.63
   9   1 -18    2.06    0.58
   9  -1 -18    2.17    0.63
  -9  -1  18    1.28    0.56
   9   1  18    2.25    0.66
   9   1  18    1.76    0.59
  -9  -1  18    0.75    0.45
  -9  -1  18    1.35    0.51
   9   1  18    1.74    0.63
  -9   1 -18    0.84    0.60
   9  -1  19    1.14    0.73
   9  -1  19    0.77    0.57
  -9   1  19    1.35    0.58
  -9   1  19    1.53    0.51
   9   1 -19    0.98    0.57
  -9   1  19    1.33    0.49
  -9   1 -19    1.14    0.75
   9  -1 -19    1.34    0.61
   9   1  19    0.92    0.69
   9   1  19   -0.46    0.94
  -9  -1  19    0.86    0.55
  -9  -1  19    1.21    0.53
   9   1  19    0.74    0.60
  -9  -1  19    0.65    0.48
 -10   1   0    0.09    0.15
  10   1   0    0.25    0.16
 -10   1   0    0.05    0.19
  10  -1   0    0.07    0.24
  10   1   0    0.16    0.26
 -10  -1   0   -0.04    0.20
  10  -1   0    0.27    0.22
  10   1   0   -0.55    0.23
 -10  -1   0    0.19    0.17
  10  -1   0    0.45    0.16
 -10  -1   0    0.01    0.19
  10  -1   1    6.33    0.49
  10   1  -1    5.97    0.37
 -10  -1  -1    6.62    0.45
 -10   1   1    6.54    0.43
 -10   1   1    6.29    0.59
  10  -1   1    6.17    0.54
  10   1  -1    5.69    0.54
 -10  -1  -1    6.67    0.44
 -10  -1  -1    6.48    0.51
 -10   1   1    6.01    0.40
  10   1  -1    6.21    0.51
  10  -1  -1    5.68    0.36
  10  -1  -1    6.61    0.52
 -10  -1   1    6.18    0.47
 -10  -1   1    6.77    0.46
  10   1   1    6.39    0.54
  10   1   1    5.65    0.54
 -10   1  -1    7.19    0.58
 -10   1  -1    5.91    0.42
  10  -1  -1    6.52    0.43
 -10   1  -1    6.24    0.46
 -10  -1   1    6.84    0.42
 -10  -1  -2   25.92    0.98
 -10  -1  -2   24.35    0.95
  10  -1   2   24.18    1.01
  10  -1   2   24.05    0.95
 -10  -1  -2   25.55    1.02
  10  -1   2   25.58    1.06
 -10   1   2   24.48    0.91
  10   1  -2   25.61    0.99
  10   1  -2   23.09    1.05
 -10   1   2   26.21    1.13
  10  -1  -2   24.64    0.89
  10   1   2   23.71    0.95
 -10   1  -2   26.14    1.03
 -10  -1   2   22.62    0.98
  10   1   2   25.22    1.08
 -10   1  -2   25.34    1.00
 -10  -1   2   22.61    0.99
  10  -1  -2   22.86    0.99
 -10  -1   2   25.03    0.93
 -10  -1  -3    0.15    0.23
 -10   1   3   -0.02    0.14
 -10   1   3    0.29    0.29
 -10   1   3    0.10    0.16
  10   1  -3    0.58    0.28
  10  -1   3    0.50    0.26
  10  -1   3    0.30    0.28
  10   1  -3    0.43    0.22
 -10  -1  -3    0.31    0.24
  10  -1   3    0.26    0.20
 -10  -1   3    0.12    0.16
 -10   1  -3    0.49    0.24
  10  -1  -3   -0.06    0.15
 -10  -1   3    0.35    0.18
 -10  -1   3    0.67    0.28
  10   1   3    0.59    0.32
  10   1   3    0.00    0.18
 -10   1  -3   -0.08    0.23
  10  -1  -3    0.02    0.22
  10   1   3    0.73    0.30
 -10   1   4   50.00    1.85
 -10   1   4   53.20    1.65
  10   1  -4   50.00    1.78
 -10   1   4   52.38    1.66
  10  -1   4   51.95    1.77
  10   1  -4   50.56    1.78
  10  -1   4   50.05    1.82
  10  -1   4   52.85    1.78
 -10  -1  -4   51.26    1.75
 -10  -1   4   48.88    1.78
  10   1   4   50.33    1.77
 -10   1  -4   52.03    1.81
  10   1   4   46.68    1.83
  10  -1  -4   50.40    1.64
 -10  -1   4   53.04    1.66
 -10   1  -4   54.20    1.82
  10  -1  -4   51.65    1.72
  10   1   4   49.39    1.80
 -10  -1   4   51.31    1.65
 -10  -1  -5    3.96    0.39
  10  -1   5    3.57    0.38
 -10  -1  -5    3.73    0.40
  10   1  -5    4.05    0.41
  10  -1   5    3.59    0.39
  10   1  -5    3.97    0.36
 -10   1   5    3.96    0.44
 -10   1   5    4.02    0.31
 -10   1   5    3.67    0.31
  10  -1   5    4.46    0.45
 -10   1  -5    4.28    0.44
 -10  -1   5    4.19    0.33
 -10  -1   5    4.17    0.32
  10   1   5    4.65    0.49
  10   1   5    3.33    0.42
  10   1   5    4.20    0.47
 -10   1  -5    3.84    0.46
  10  -1  -5    4.24    0.40
  10  -1  -5    3.80    0.34
 -10   1   6    0.13    0.14
 -10   1   6   -0.18    0.28
  10  -1   6    0.64    0.29
 -10  -1  -6   -0.36    0.23
  10  -1   6   -0.16    0.29
  10  -1   6    0.09    0.24
  10   1  -6    0.17    0.26
 -10  -1  -6   -0.13    0.23
 -10   1   6    0.22    0.15
  10   1  -6    0.33    0.23
 -10   1  -6   -0.08    0.24
  10   1   6    0.11    0.26
 -10   1  -6    0.03    0.27
  10   1   6    0.40    0.33
  10   1   6    0.23    0.30
 -10  -1   6    0.03    0.13
  10  -1  -6    0.39    0.23
 -10  -1   6    0.05    0.15
 -10  -1   6   -0.03    0.25
  10  -1  -6   -0.03    0.18
 -10   1   7    0.11    0.13
 -10   1   7    0.43    0.14
 -10  -1  -7    0.23    0.28
  10  -1   7    0.37    0.34
  10   1  -7    0.30    0.28
  10  -1   7    0.26    0.28
  10   1  -7    0.23    0.24
 -10   1   7    0.23    0.30
 -10  -1  -7    0.19    0.27
  10  -1   7    0.62    0.31
  10  -1  -7    0.53    0.22
 -10   1  -7    0.50    0.29
  10   1   7    0.71    0.36
  10   1   7    0.53    0.34
  10   1   7    0.32    0.28
 -10   1  -7    0.35    0.30
 -10  -1   7    0.35    0.29
 -10  -1   7    0.32    0.14
 -10  -1   7    0.31    0.15
  10  -1  -7    0.41    0.24
  10   1  -8   48.98    1.70
 -10   1   8   48.71    1.54
  10  -1   8   49.21    1.81
  10  -1   8   52.05    1.78
 -10   1   8   49.08    1.53
  10   1  -8   48.53    1.74
 -10   1   8   49.40    1.82
  10  -1   8   49.03    1.82
 -10  -1  -8   49.83    1.84
 -10  -1  -8   49.34    1.79
 -10   1   8   50.25    1.65
  10   1  -8   49.47    1.73
 -10  -1   8   47.62    1.76
  10   1   8   49.02    1.80
 -10   1  -8   49.76    1.83
  10   1   8   49.63    1.82
  10  -1  -8   47.18    1.64
 -10  -1   8   49.73    1.53
  10   1   8   52.53    1.87
  10  -1  -8   51.16    1.80
  10  -1  -8   48.05    1.67
  10  -1   9    1.78    0.41
 -10  -1  -9    1.64    0.37
  10   1  -9    1.47    0.34
  10  -1   9    0.89    0.43
 -10   1   9    1.70    0.29
  10  -1   9    1.34    0.38
 -10  -1  -9    1.48    0.38
  10   1  -9    1.38    0.35
 -10   1   9    1.37    0.30
 -10   1   9    1.46    0.40
  10   1  -9    1.75    0.33
  10   1   9    1.89    0.41
  10   1   9    0.85    0.47
 -10   1  -9    1.64    0.40
 -10  -1   9    1.78    0.38
  10  -1  -9    1.51    0.38
  10   1   9    1.67    0.39
  10  -1  -9    1.55    0.31
  10  -1  -9    1.94    0.31
 -10   1  -9    1.80    0.37
 -10  -1 -10   37.64    1.60
  10   1 -10   34.04    1.41
  10  -1  10   35.87    1.49
 -10   1  10   36.42    1.32
 -10   1  10   37.77    1.50
 -10   1  10   36.31    1.31
  10  -1  10   34.76    1.49
  10   1 -10   35.66    1.38
  10   1 -10   37.08    1.36
 -10  -1 -10   33.98    1.47
  10   1  10   35.36    1.50
 -10   1 -10   35.31    1.49
  10  -1 -10   35.54    1.32
  10  -1 -10   33.96    1.45
 -10   1 -10   35.84    1.51
  10  -1 -10   35.67    1.31
 -10  -1  10   35.52    1.44
 -10  -1  10   37.11    1.35
  10   1  10   35.50    1.45
  10   1  10   35.95    1.50
 -10  -1  10   36.63    1.38
  10  -1  11    1.79    0.43
  10  -1  11    1.81    0.44
 -10   1  11    1.98    0.47
 -10   1  11    2.70    0.35
  10   1 -11    1.86    0.38
  10  -1  11    1.22    0.47
 -10   1  11    1.44    0.33
 -10  -1 -11    2.66    0.48
  10   1 -11    1.89    0.42
  10   1 -11    1.98    0.39
 -10  -1 -11    2.19    0.43
 -10   1 -11    2.00    0.46
  10   1  11    1.89    0.47
 -10  -1  11    1.62    0.36
  10  -1 -11    1.51    0.34
  10  -1 -11    2.05    0.35
  10   1  11    1.21    0.48
  10  -1 -11    1.64    0.44
  10   1  11    2.31    0.45
 -10   1 -11    1.46    0.40
 -10  -1  11    1.64    0.38
 -10  -1  11    1.92    0.45
 -10  -1 -12    1.68    0.46
  10  -1  12    0.52    0.78
  10   1 -12    2.17    0.42
  10  -1  12    2.37    0.52
  10   1 -12    1.39    0.41
 -10  -1 -12    0.79    0.34
 -10   1  12    2.59    0.42
 -10   1  12    1.73    0.35
  10  -1  12    1.28    0.46
  10   1 -12    1.60    0.38
 -10   1  12    1.96    0.48
 -10   1 -12    1.36    0.41
  10   1  12    1.19    0.47
  10  -1 -12    1.57    0.36
  10  -1 -12    1.74    0.36
  10  -1 -12    1.42    0.45
  10   1  12    1.53    0.51
 -10  -1  12    1.49    0.38
 -10   1 -12    1.48    0.48
 -10  -1  12    1.36    0.43
 -10  -1  12    1.71    0.39
  10  -1  13    1.46    0.46
  10   1 -13    1.13    0.40
 -10  -1 -13    0.64    0.44
 -10   1  13    1.47    0.50
 -10   1  13    0.78    0.34
  10   1 -13    1.02    0.43
  10  -1  13    0.96    0.49
  10  -1  13    1.06    0.46
 -10   1  13    0.74    0.34
  10   1 -13    0.25    0.36
  10   1  13    2.15    0.55
 -10  -1  13    1.24    0.39
 -10  -1  13    1.09    0.39
 -10   1 -13    0.25    0.44
 -10  -1  13    0.78    0.44
  10   1  13    1.24    0.44
  10   1  13    0.73    0.47
  10  -1 -13    1.09    0.45
  10   1 -14   16.74    0.95
  10   1 -14   16.74    1.02
  10  -1  14   16.83    1.10
  10   1 -14   17.03    0.97
  10  -1  14   16.63    1.12
  10  -1  14   17.68    1.09
 -10   1  14   16.01    0.88
 -10  -1 -14   16.59    1.08
 -10   1  14   17.40    1.12
 -10   1  14   15.75    0.89
 -10  -1  14   16.66    0.96
  10   1  14   17.10    1.13
 -10  -1  14   16.14    1.10
 -10   1 -14   16.30    1.11
 -10  -1  14   15.93    0.94
  10  -1 -14   16.00    1.05
  10   1  14   18.01    1.17
  10   1  14   16.79    1.10
  10   1 -15    0.26    0.44
 -10   1  15    0.14    0.34
  10  -1  15   -0.53    0.48
 -10  -1 -15    0.30    0.59
  10  -1  15    0.32    0.44
 -10   1  15   -0.27    0.33
 -10   1  15    0.08    0.47
 -10  -1  15   -0.34    0.44
 -10  -1  15   -0.39    0.36
  10   1  15    0.90    0.54
 -10  -1  15    0.23    0.38
  10   1  15    0.69    0.48
  10  -1 -15    0.08    0.46
  10   1  15    0.28    0.49
 -10   1 -15    0.36    0.48
  10  -1  16    9.27    0.83
  10  -1  16   10.83    1.02
 -10  -1 -16    8.30    0.83
 -10   1  16    8.01    0.76
  10   1 -16    8.55    1.01
 -10   1  16   10.52    1.06
  10  -1  16    9.76    1.01
 -10   1  16    8.84    0.78
 -10   1 -16   10.56    1.06
 -10  -1  16    8.30    0.79
  10  -1 -16    9.88    0.96
  10   1  16    8.95    0.99
  10   1  16    8.46    0.82
  10   1  16    8.27    0.87
 -10  -1  16   10.30    1.04
 -10   1  17    0.64    0.42
  10  -1  17    1.09    0.58
  10  -1  17    1.07    0.54
  10  -1  17    0.90    0.59
 -10   1  17    0.98    0.58
 -10   1  17    0.54    0.52
 -10  -1 -17    1.13    0.57
  10   1 -17    0.76    0.49
 -10  -1  17    0.89    0.45
  10   1  17    0.78    0.61
  10   1  17    0.54    0.49
  10  -1 -17    1.33    0.54
 -10  -1  17    1.19    0.54
 -10   1 -17    1.09    0.58
 -10  -1  17    0.53    0.42
  10   1  17    1.34    0.57
 -10   1  18    1.94    0.49
  10  -1  18    1.45    0.62
  10  -1  18    2.64    0.64
  10  -1  18    1.57    0.65
 -10   1  18    1.97    0.48
 -10   1  18    3.06    0.67
 -10  -1 -18    2.15    0.65
  10   1 -18    2.28    0.58
 -10  -1  18    1.91    0.51
  10  -1 -18    2.78    0.63
  10   1  18    2.27    0.65
 -10  -1  18    2.95    0.63
  10   1  18    2.95    0.65
 -10   1 -18    1.79    0.65
 -10  -1  18    1.49    0.50
  10   1  18    3.38    0.75
 -11   1   0  185.97    5.51
  11   1   0  180.11    5.60
  11  -1   0  168.96    5.44
 -11   1   0  176.08    5.48
  11   1   0  176.10    5.66
 -11   1   0  177.85    5.58
  11  -1   0  191.58    5.52
 -11  -1   0  180.05    5.50
  11   1   0  165.34    5.50
 -11  -1   0  191.50    5.52
 -11  -1   0  182.08    5.50
 -11   1   1    0.75    0.21
  11   1  -1    0.45    0.31
  11  -1   1    0.47    0.30
 -11   1   1    1.28    0.26
  11   1  -1    1.21    0.20
  11  -1   1    0.87    0.21
 -11  -1  -1    1.12    0.24
  11   1  -1    0.83    0.30
  11  -1   1    1.28    0.30
 -11   1   1    0.57    0.31
 -11  -1  -1    1.34    0.30
 -11  -1  -1    1.25    0.27
  11   1   1    1.76    0.36
  11  -1  -1    1.39    0.32
 -11   1  -1    0.76    0.29
  11  -1  -1    1.13    0.26
 -11  -1   1    1.16    0.26
 -11  -1   1    0.88    0.26
  11  -1  -1    1.03    0.19
 -11   1  -1    1.28    0.28
  11   1   1    0.86    0.37
 -11   1  -1    1.18    0.24
 -11  -1   1    1.39    0.23
  11   1   1    0.97    0.21
 -11  -1  -2    1.21    0.28
  11  -1   2    0.74    0.33
  11  -1   2    0.91    0.21
  11   1  -2    0.55    0.33
 -11   1   2    0.80    0.33
 -11   1   2    0.73    0.22
 -11  -1  -2    0.33    0.18
  11   1  -2    0.40    0.27
  11  -1   2    0.64    0.29
 -11   1   2    1.08    0.32
 -11  -1   2    0.67    0.27
 -11   1  -2    0.82    0.29
  11   1   2    0.47    0.33
  11  -1  -2    0.28    0.27
  11   1   2    0.96    0.21
  11  -1  -2    0.89    0.22
 -11   1  -2    1.06    0.25
 -11   1  -2    0.83    0.27
  11   1   2    1.05    0.34
 -11  -1   2    0.82    0.26
 -11  -1   2    0.72    0.23
 -11   1   3    4.07    0.38
  11  -1   3    4.35    0.50
 -11   1   3    4.71    0.51
 -11  -1  -3    3.88    0.38
 -11   1   3    3.82    0.35
  11   1  -3    3.34    0.44
 -11  -1  -3    4.06    0.41
 -11   1  -3    4.41    0.44
  11   1   3    3.34    0.46
 -11  -1   3    3.87    0.43
 -11  -1   3    4.28    0.40
 -11   1  -3    4.21    0.41
  11  -1  -3    3.55    0.34
  11   1   3    3.54    0.45
 -11  -1   3    3.60    0.36
  11  -1  -3    4.05    0.41
  11   1   3    3.94    0.47
  11  -1   4   82.28    2.85
  11   1  -4   85.53    2.78
  11   1  -4   86.20    2.87
 -11   1   4   89.83    2.96
  11  -1   4   86.46    2.85
 -11   1   4   87.51    2.74
  11  -1   4   85.91    2.92
 -11   1   4   86.75    2.73
 -11  -1  -4   90.67    2.84
 -11  -1   4   92.66    2.76
  11   1   4   84.86    2.84
  11   1   4   85.43    2.91
 -11   1  -4   90.69    2.90
  11  -1  -4   87.56    2.72
 -11   1  -4   90.60    2.90
  11   1   4   85.13    2.94
 -11  -1   4   91.06    2.75
 -11   1   5    0.70    0.19
 -11  -1  -5    0.09    0.27
  11  -1   5    0.73    0.36
  11  -1   5    0.38    0.26
  11  -1   5    0.53    0.31
 -11   1   5    0.85    0.18
  11   1  -5    1.07    0.32
 -11  -1  -5    0.74    0.28
  11   1  -5    0.54    0.24
 -11   1   5    0.74    0.36
  11   1   5    0.18    0.26
  11   1   5    0.83    0.37
  11  -1  -5    0.72    0.25
 -11   1  -5    0.65    0.30
 -11  -1   5    0.89    0.19
 -11  -1   5    0.62    0.20
 -11   1  -5    0.50    0.28
  11  -1  -5    0.73    0.21
  11   1   5    0.51    0.33
 -11  -1   5    0.71    0.32
 -11  -1  -6    1.42    0.33
  11  -1   6    1.10    0.35
 -11   1   6    1.27    0.20
 -11   1   6    0.82    0.18
 -11   1   6    0.94    0.38
 -11  -1  -6    0.98    0.33
  11   1  -6    1.18    0.28
  11   1  -6    1.25    0.33
  11  -1   6    1.12    0.37
  11  -1   6    1.33    0.32
 -11   1  -6    0.70    0.29
 -11  -1   6    1.41    0.21
 -11   1  -6    0.86    0.34
  11   1   6    1.36    0.41
  11   1   6    1.06    0.37
  11   1   6    1.06    0.31
  11  -1  -6    1.19    0.28
 -11  -1   6    1.74    0.36
 -11  -1   6    0.78    0.19
  11   1  -7    8.72    0.55
  11   1  -7    8.32    0.63
  11  -1   7    8.23    0.66
  11  -1   7    8.55    0.70
 -11   1   7    8.64    0.71
  11  -1   7    7.44    0.66
 -11   1   7    8.43    0.42
 -11  -1  -7    7.78    0.68
 -11  -1  -7    7.60    0.63
 -11   1   7    7.75    0.40
  11   1   7    8.88    0.71
 -11   1  -7    8.26    0.70
  11  -1  -7    8.40    0.54
 -11  -1   7    7.16    0.63
  11   1   7    6.64    0.64
 -11   1  -7    7.20    0.66
  11   1   7    6.26    0.65
  11  -1  -7    8.15    0.50
 -11  -1   7    7.67    0.40
 -11   1   8    0.46    0.15
 -11   1   8    0.33    0.22
  11  -1   8    0.52    0.39
  11  -1   8    0.39    0.34
 -11   1   8    0.43    0.35
  11   1  -8    0.65    0.31
  11   1  -8    0.40    0.27
  11  -1   8    0.09    0.31
 -11  -1  -8    0.75    0.32
 -11   1   8    0.53    0.16
  11  -1  -8    0.50    0.27
 -11   1  -8    0.53    0.35
  11   1   8    0.71    0.33
 -11  -1   8    0.43    0.16
 -11  -1   8    0.40    0.14
  11   1   8    0.84    0.40
  11  -1  -8    0.09    0.23
  11   1   8    0.45    0.49
 -11  -1   8    0.80    0.33
  11   1  -9   -0.07    0.30
  11  -1   9   -0.04    0.35
 -11   1   9   -0.29    0.34
  11  -1   9    0.17    0.33
 -11   1   9    0.08    0.13
  11  -1   9   -0.15    0.37
 -11   1   9    0.17    0.15
  11   1  -9   -0.29    0.30
 -11  -1  -9    0.44    0.34
 -11   1   9   -0.05    0.22
  11   1  -9   -0.12    0.27
 -11   1   9   -0.09    0.24
 -11  -1  -9   -0.08    0.29
 -11   1  -9   -0.07    0.34
  11   1   9    0.51    0.41
 -11  -1   9    0.04    0.32
 -11   1  -9    0.07    0.29
  11   1   9    0.09    0.34
  11  -1  -9    0.13    0.27
  11  -1  -9   -0.18    0.24
  11  -1  10    4.19    0.58
  11  -1  10    4.10    0.52
  11   1 -10    3.84    0.48
  11  -1  10    3.64    0.50
  11   1 -10    5.62    0.51
 -11  -1 -10    3.41    0.45
 -11   1  10    5.38    0.51
 -11  -1 -10    4.90    0.54
 -11   1  10    3.58    0.60
 -11   1  10    4.94    0.47
  11   1 -10    3.94    0.45
  11   1  10    4.53    0.55
 -11  -1  10    4.80    0.44
  11  -1 -10    4.40    0.43
 -11  -1  10    4.37    0.51
 -11   1 -10    4.70    0.56
  11  -1 -10    3.84    0.51
  11   1  10    5.46    0.63
 -11   1 -10    3.83    0.48
  11   1  10    3.83    0.54
  11  -1 -10    5.14    0.49
 -11   1  11    0.52    0.30
  11   1 -11    1.02    0.44
 -11   1  11    0.96    0.43
  11  -1  11    0.89    0.43
 -11  -1 -11    0.20    0.38
 -11   1  11    0.81    0.31
  11  -1  11    0.85    0.41
  11   1 -11    0.66    0.55
  11  -1  11    0.64    0.46
 -11  -1 -11    0.37    0.34
  11   1  11    0.59    0.45
 -11  -1  11    0.61    0.60
 -11   1 -11    0.71    0.36
  11  -1 -11    0.84    0.33
  11   1  11    0.79    0.41
  11  -1 -11    1.01    0.32
  11  -1 -11    1.36    0.43
 -11   1 -11    0.73    0.42
  11   1  11    0.35    0.43
 -11  -1  11    0.48    0.63
  11  -1  12    4.32    0.64
 -11  -1 -12    4.93    0.61
  11  -1  12    4.29    0.58
  11   1 -12    4.35    0.48
  11  -1  12    4.09    0.62
 -11  -1 -12    4.70    0.59
 -11   1  12    4.46    0.61
  11   1 -12    4.53    0.55
  11   1 -12    3.77    0.49
  11  -1 -12    4.64    0.54
  11   1  12    5.30    0.62
  11   1  12    4.90    0.64
 -11   1 -12    6.01    0.66
 -11   1 -12    5.61    0.62
  11  -1 -12    4.14    0.56
 -11  -1  12    4.50    0.48
 -11  -1  12    5.00    0.52
 -11  -1  12    3.92    0.56
  11   1  12    4.63    1.04
  11  -1  13    1.32    0.55
 -11   1  13    1.13    0.35
 -11  -1 -13    0.11    0.42
  11   1 -13    0.67    0.43
  11   1 -13    0.63    0.37
  11  -1  13    1.36    0.49
 -11   1  13    1.59    0.51
  11   1 -13    0.77    0.40
  11  -1  13    1.31    0.47
 -11   1  13    1.54    0.38
 -11  -1  13    0.71    0.46
 -11   1 -13    1.06    0.49
  11   1  13    0.44    0.52
  11   1  13    1.47    0.47
  11  -1 -13    0.79    0.45
 -11  -1  13    0.62    0.37
 -11  -1  13    1.00    0.39
  11   1  13    0.99    0.49
 -11  -1 -14   18.15    1.14
  11  -1  14   19.02    1.18
 -11   1  14   17.89    0.92
  11   1 -14   16.88    1.00
 -11   1  14   19.60    1.21
 -11   1  14   19.48    0.96
  11  -1  14   17.69    1.13
  11   1 -14   18.82    1.09
  11   1 -14   18.03    0.99
  11   1  14   17.13    1.16
  11   1  14   19.24    1.18
  11  -1 -14   18.78    1.15
 -11  -1  14   18.35    0.99
 -11  -1  14   17.91    1.00
 -11   1 -14   18.30    1.19
 -11  -1  14   18.08    1.13
  11  -1  15   -0.39    0.49
  11  -1  15    0.71    0.56
  11  -1  15    0.13    0.45
 -11  -1 -15    0.50    0.48
 -11   1  15    0.20    0.51
  11   1 -15    0.53    0.46
 -11   1  15    0.48    0.36
 -11   1  15    0.16    0.35
  11   1  15    0.81    0.45
  11   1  15    0.22    0.52
 -11  -1  15    0.31    0.38
  11   1  15    0.24    0.51
 -11  -1  15    0.14    0.38
 -11   1 -15    0.47    0.51
  11  -1 -15   -0.28    0.46
 -11  -1  15    0.71    0.49
  11  -1  16    0.16    0.54
  11  -1  16    0.21    0.59
  11   1 -16    0.52    0.54
  11  -1  16    1.28    0.80
 -11   1  16    0.85    0.40
 -11  -1 -16    1.12    0.55
 -11   1  16    1.11    0.39
 -11   1  16    1.41    0.58
 -11  -1  16    0.77    0.48
  11  -1 -16    0.92    0.53
  11   1  16    1.11    0.62
 -11   1 -16    0.64    0.55
  11   1  16    1.74    0.60
 -11  -1  16    0.57    0.55
  11   1  16    0.30    0.91
  11  -1  17    0.37    0.52
  11  -1  17    0.17    0.57
 -11  -1 -17    0.04    0.51
 -11   1  17    0.53    0.54
  11  -1  17    0.02    0.54
  11   1 -17   -0.61    0.42
 -11   1  17   -0.21    0.38
 -11   1  17    0.82    0.40
  11   1  17    0.27    0.49
 -11  -1  17    0.81    0.45
  11   1  17    1.11    0.58
  11   1  17    0.67    0.63
  11  -1 -17    0.56    0.52
 -11   1 -17    1.02    0.56
 -11  -1  17   -0.26    0.40
 -11  -1  17    0.74    0.52
 -11  -1 -18   14.12    1.25
 -11   1  18   12.50    0.92
  11  -1  18   14.50    1.23
 -11   1  18   14.94    1.24
 -11   1  18   15.72    0.98
  11   1 -18   15.80    1.14
  11  -1  18   14.93    1.19
 -11  -1  18   13.67    1.16
 -11  -1  18   14.48    1.01
 -11  -1  18   14.72    1.03
  11  -1 -18   13.39    1.16
  11   1  18   13.70    1.32
 -11   1 -18   19.21    1.91
  11   1  18   16.36    1.27
  12   1   0    0.30    0.32
  12   1   0    0.41    0.35
 -12  -1   0    0.01    0.26
  12   1   0    0.20    0.18
 -12  -1   0    0.39    0.20
 -12   1   0    0.26    0.29
  12  -1   0    0.30    0.18
 -12   1   0    0.37    0.18
  12  -1   0    0.26    0.30
  12  -1   0    0.06    0.26
 -12   1   0    0.07    0.23
 -12  -1  -1    3.01    0.34
 -12   1   1    2.48    0.41
  12   1  -1    2.03    0.42
 -12   1   1    2.53    0.32
 -12   1   1    3.18    0.33
  12  -1   1    3.04    0.44
 -12  -1  -1    2.52    0.34
 -12  -1  -1    2.30    0.33
  12   1  -1    3.00    0.39
  12  -1   1    3.51    0.42
  12  -1   1    2.65    0.29
  12   1   1    2.31    0.29
  12   1   1    2.66    0.43
  12   1   1    2.45    0.44
 -12  -1   1    2.26    0.35
  12  -1  -1    2.87    0.33
  12  -1  -1    2.74    0.42
 -12  -1   1    2.06    0.29
 -12   1  -1    2.48    0.35
 -12   1  -1    2.23    0.27
 -12   1  -1    2.62    0.39
 -12  -1   1    2.53    0.33
 -12   1   2   57.15    2.10
  12  -1   2   57.74    2.02
 -12  -1  -2   54.03    1.89
 -12   1   2   56.90    1.86
  12   1  -2   57.49    1.91
 -12  -1  -2   57.83    1.95
 -12   1   2   50.16    1.99
  12  -1   2   52.04    2.02
 -12  -1  -2   56.38    1.88
  12   1  -2   55.24    2.01
  12  -1  -2   53.94    1.94
 -12  -1   2   58.48    1.88
 -12   1  -2   51.55    1.87
 -12   1  -2   56.39    1.95
  12   1   2   56.03    2.02
  12  -1  -2   54.60    1.80
 -12  -1   2   50.28    1.94
 -12   1  -2   55.24    1.93
  12   1   2   56.35    2.00
  12  -1   3   -0.01    0.21
  12   1  -3    0.07    0.25
  12   1  -3   -0.11    0.30
 -12  -1  -3    0.05    0.27
 -12  -1  -3    0.38    0.25
  12  -1   3    0.16    0.33
 -12   1   3    0.20    0.33
 -12   1   3   -0.02    0.17
  12  -1   3    0.08    0.30
 -12   1   3    0.35    0.22
 -12  -1   3    0.03    0.17
 -12   1  -3   -0.18    0.26
 -12   1  -3    0.02    0.26
 -12  -1   3    0.14    0.22
  12  -1  -3    0.07    0.19
  12   1   3   -0.07    0.33
  12   1   3    0.00    0.31
  12   1   3    0.18    0.20
  12  -1  -3    0.18    0.28
 -12  -1   3    0.38    0.31
 -12  -1  -4    0.66    0.27
  12  -1   4    0.16    0.24
 -12   1   4    0.44    0.36
 -12   1   4    0.74    0.22
  12   1  -4    0.36    0.25
  12  -1   4    0.03    0.35
  12   1  -4    0.30    0.31
  12  -1   4    0.45    0.34
 -12   1   4    0.58    0.20
  12  -1  -4    0.43    0.20
  12  -1  -4    0.82    0.29
 -12  -1   4    0.14    0.31
  12   1   4    0.83    0.39
  12   1   4    0.82    0.37
  12   1   4    0.68    0.28
 -12   1  -4    0.39    0.28
 -12   1  -4    0.51    0.31
 -12  -1   4    0.56    0.23
 -12  -1   4    0.68    0.20
  12  -1   5    0.14    0.32
  12  -1   5    0.03    0.36
 -12   1   5    0.50    0.18
 -12   1   5    0.50    0.21
  12  -1   5    0.26    0.26
 -12   1   5    0.01    0.36
 -12  -1  -5    0.01    0.26
 -12  -1  -5    0.75    0.29
  12   1  -5    0.65    0.26
  12   1  -5    0.03    0.29
  12   1   5    0.32    0.24
 -12   1  -5    0.34    0.28
  12   1   5    0.63    0.40
 -12  -1   5    0.29    0.33
  12  -1  -5    0.30    0.26
 -12  -1   5    0.30    0.18
 -12   1  -5    0.25    0.30
  12  -1  -5    0.52    0.21
  12   1   5    0.64    0.38
 -12  -1   5    0.45    0.22
  12  -1   6   31.12    1.30
 -12  -1  -6   31.55    1.34
 -12   1   6   32.51    1.11
 -12   1   6   31.76    1.10
  12  -1   6   30.38    1.30
  12   1  -6   32.67    1.29
  12  -1   6   35.43    1.42
 -12   1   6   31.66    1.38
 -12  -1  -6   30.92    1.27
  12   1  -6   31.47    1.19
  12   1   6   28.74    1.37
 -12  -1   6   32.37    1.15
  12   1   6   31.14    1.30
 -12  -1   6   32.32    1.12
 -12   1  -6   30.93    1.32
  12  -1  -6   31.96    1.12
  12   1   6   30.16    1.35
 -12   1  -6   31.20    1.33
  12  -1  -6   31.57    1.19
 -12  -1   6   30.23    1.31
 -12  -1  -7    0.97    0.34
  12   1  -7    1.29    0.31
  12  -1   7    1.02    0.34
  12   1  -7    1.00    0.35
 -12   1   7    1.28    0.20
 -12   1   7    1.42    0.43
  12  -1   7    0.34    0.35
 -12   1   7    1.19    0.25
  12  -1   7    1.29    0.44
 -12  -1  -7    1.20    0.33
  12   1   7    0.88    0.44
 -12   1  -7    1.01    0.35
 -12  -1   7    0.92    0.19
  12   1   7    0.69    0.29
  12   1   7    0.84    0.39
  12  -1  -7    1.26    0.26
  12  -1  -7    1.01    0.29
 -12   1  -7    1.51    0.39
 -12  -1   7    0.75    0.36
 -12   1   8   17.59    1.03
  12  -1   8   19.13    1.14
  12   1  -8   18.18    0.86
 -12   1   8   18.23    0.70
  12  -1   8   19.25    0.99
 -12   1   8   19.12    0.70
 -12   1   8   18.31    0.78
  12  -1   8   18.58    1.00
 -12  -1  -8   20.01    1.03
 -12  -1  -8   18.29    0.96
  12   1  -8   17.86    0.92
  12   1   8   18.94    1.05
  12   1   8   18.95    1.01
 -12  -1   8   18.60    0.70
  12  -1  -8   17.22    0.79
  12   1   8   19.75    1.10
 -12  -1   8   18.32    0.96
  12  -1  -8   18.94    0.85
 -12  -1   8   18.52    0.68
 -12   1   9    0.47    0.39
 -12  -1  -9    0.05    0.31
 -12   1   9   -0.13    0.14
 -12  -1  -9    0.00    0.33
 -12   1   9   -0.09    0.23
  12  -1   9    0.32    0.35
  12  -1   9    0.61    0.43
  12   1  -9    0.13    0.33
 -12   1   9    0.28    0.16
  12   1  -9    0.09    0.30
 -12  -1   9    0.01    0.34
  12   1   9    0.48    0.43
 -12  -1   9    0.16    0.13
 -12   1  -9    0.09    0.36
  12  -1  -9    0.22    0.28
  12  -1  -9    0.71    0.27
  12   1   9    0.23    0.44
  12   1   9    0.44    0.36
 -12   1  -9    0.34    0.32
 -12  -1   9    0.09    0.15
 -12   1  10    0.36    0.39
  12  -1  10   -0.18    0.42
  12   1 -10    0.16    0.34
 -12  -1 -10    0.39    0.36
  12   1 -10   -0.45    0.29
  12  -1  10    0.21    0.40
 -12  -1 -10    0.88    0.40
 -12   1  10    0.36    0.26
 -12   1  10    0.05    0.26
  12  -1  10   -0.15    0.36
 -12   1 -10    0.05    0.36
  12   1  10    0.18    0.38
 -12  -1  10    0.00    0.37
 -12  -1  10    0.03    0.28
  12   1  10   -0.66    0.39
  12  -1 -10   -0.09    0.25
  12  -1 -10   -0.49    0.26
  12   1  10    0.09    0.46
 -12   1 -10    0.20    0.41
 -12  -1 -11    0.83    0.41
 -12   1  11    0.98    0.32
 -12  -1 -11    0.21    0.40
  12  -1  11    0.43    0.43
  12  -1  11    0.49    0.47
 -12   1  11    1.10    0.32
  12  -1  11    0.21    0.39
 -12   1  11    0.67    0.43
  12   1 -11    0.81    0.36
  12   1 -11    0.96    0.38
  12  -1 -11    0.83    0.34
 -12   1 -11    0.54    0.40
 -12  -1  11    0.73    0.36
 -12  -1  11    1.46    0.36
 -12  -1  11    1.41    0.45
  12   1  11    0.55    0.48
 -12   1 -11    1.33    0.47
  12   1  11    1.20    0.51
  12   1  11    0.71    0.41
  12  -1 -11    0.51    0.31
  12   1 -12   26.95    1.21
  12   1 -12   25.54    1.14
  12  -1  12   26.88    1.36
  12  -1  12   25.04    1.34
 -12  -1 -12   27.30    1.33
  12  -1  12   29.70    1.33
 -12  -1 -12   25.95    1.35
 -12   1  12   27.17    1.11
  12   1 -12   25.39    1.25
 -12   1  12   26.76    1.13
 -12   1  12   26.17    1.34
 -12  -1  12   27.07    1.16
  12  -1 -12   26.54    1.12
 -12   1 -12   28.76    1.38
 -12   1 -12   26.47    1.36
  12   1  12   28.20    1.36
  12   1  12   27.08    1.39
 -12  -1  12   25.65    1.30
  12  -1 -12   26.67    1.13
 -12  -1  12   25.54    1.18
  12   1  12   27.73    1.40
 -12  -1 -13   -0.18    0.40
  12  -1  13    0.17    0.50
 -12   1  13   -0.20    0.32
  12   1 -13   -0.83    0.37
  12   1 -13   -0.41    0.34
  12  -1  13    0.12    0.42
 -12   1  13    0.03    0.46
  12  -1  13    0.68    0.47
  12   1 -13    0.03    0.36
 -12   1  13    0.22    0.32
  12   1  13    0.18    0.53
 -12  -1  13   -0.25    0.34
 -12  -1  13    0.58    0.45
 -12   1 -13    0.05    0.46
 -12  -1  13    0.34    0.37
  12   1  13   -0.15    0.47
  12  -1 -13    0.38    0.45
  12   1  13    0.54    0.46
  12   1 -14    0.87    0.39
  12   1 -14   -0.10    0.40
  12   1 -14    0.59    0.40
 -12   1  14    0.47    0.36
 -12   1  14   -0.33    0.46
 -12   1  14   -0.01    0.32
  12  -1  14    0.24    0.80
  12  -1  14   -0.09    0.54
  12  -1  14    0.23    0.44
 -12  -1  14    0.14    0.35
  12   1  14    0.39    0.57
  12   1  14   -0.18    0.53
 -12  -1  14   -0.50    0.42
 -12  -1  14   -0.26    0.36
 -12   1 -14   -0.04    0.47
  12  -1 -14   -0.28    0.44
  12   1  14    0.42    0.46
 -12   1  15    0.04    0.35
 -12   1  15    0.33    0.83
 -12   1  15    0.09    0.34
  12   1 -15    0.19    0.45
  12  -1  15    0.50    0.53
  12  -1  15   -0.50    0.42
  12  -1  15    1.29    0.61
 -12  -1 -15    0.18    0.46
 -12  -1  15    0.14    0.48
 -12  -1  15    0.32    0.40
  12   1  15    0.87    0.54
 -12   1 -15    0.75    0.53
 -12  -1  15    0.17    0.36
  12   1  15    0.05    0.55
  12   1  15    0.48    0.44
  12  -1  16    7.75    0.80
  12  -1  16    8.16    0.88
 -12  -1 -16    8.66    0.85
 -12   1  16    8.28    0.92
  12   1 -16    8.77    0.89
  12  -1  16    8.93    0.86
 -12   1  16    8.30    0.73
 -12   1  16    8.40    0.85
 -12  -1  16    7.81    0.80
 -12  -1  16    8.50    0.81
 -12  -1  16    8.07    0.68
  12  -1 -16    7.12    0.77
 -12   1 -16    8.08    0.85
  12   1  16    7.62    0.88
  12   1  16    7.58    0.81
  12   1  16    9.20    0.88
 -12  -1 -17   -0.45    0.50
 -12   1  17   -0.11    0.37
  12  -1  17    0.15    0.62
 -12   1  17    1.19    0.58
  12  -1  17    0.33    0.51
 -12   1  17   -0.14    0.36
  12  -1  17    0.25    0.59
  12   1 -17   -0.34    0.45
  12   1  17   -0.24    0.56
 -12  -1  17    0.08    0.41
 -12   1 -17    0.09    0.54
  12   1  17   -0.01    0.63
  12   1  17    0.11    0.50
  12  -1 -17    0.00    0.50
 -12  -1  17    0.26    0.52
 -12  -1  17    0.21    0.41
 -13   1   0    1.49    0.34
  13   1   0    1.82    0.39
  13  -1   0    1.33    0.40
 -13  -1   0    1.14    0.28
 -13  -1   0    1.17    0.23
  13  -1   0    1.23    0.23
 -13  -1   0    1.44    0.32
 -13   1   0    0.91    0.22
  13   1   0    1.02    0.22
  13  -1   0    1.45    0.33
  13   1   0    1.10    0.39
 -13   1   0    1.30    0.31
 -13  -1  -1    9.27    0.57
 -13  -1  -1    9.28    0.66
  13   1  -1   10.27    0.70
  13   1  -1    8.03    0.75
 -13   1   1    9.52    0.61
 -13  -1  -1    7.56    0.55
  13  -1   1    8.52    0.72
 -13   1   1    8.17    0.52
  13  -1   1    8.48    0.53
 -13   1   1    8.81    0.67
 -13  -1   1    7.30    0.51
 -13   1  -1    8.23    0.55
  13   1   1    8.25    0.73
 -13   1  -1    9.09    0.65
  13  -1  -1    7.71    0.71
 -13   1  -1    8.25    0.63
 -13  -1   1    9.05    0.64
  13   1   1    7.43    0.73
  13   1   1    8.45    0.54
  13  -1  -1    8.60    0.56
 -13  -1   1    7.97    0.58
  13  -1   2   13.32    0.86
  13  -1   2   16.19    0.85
 -13  -1  -2   12.31    0.71
 -13  -1  -2   13.65    0.71
 -13   1   2   13.79    0.91
 -13  -1  -2   13.40    0.80
 -13   1   2   15.10    0.73
  13   1  -2   13.19    0.75
  13   1  -2   12.90    0.86
 -13   1   2   13.21    0.84
 -13   1  -2   13.79    0.72
  13   1   2   16.87    0.91
 -13  -1   2   13.18    0.75
 -13  -1   2   15.19    0.76
  13  -1  -2   13.74    0.82
 -13   1  -2   13.63    0.78
  13  -1  -2   14.21    0.65
  13   1   2   13.18    0.88
 -13  -1   2   12.69    0.78
 -13   1  -2   13.17    0.80
  13  -1   3    6.24    0.53
  13   1  -3    8.60    0.72
  13   1  -3    6.75    0.58
  13  -1   3    6.84    0.62
 -13  -1  -3    7.52    0.55
 -13   1   3    7.03    0.53
  13  -1   3    6.23    0.64
 -13   1   3    6.21    0.47
 -13   1   3    6.61    0.61
 -13  -1   3    7.12    0.49
  13   1   3    8.49    0.73
 -13  -1   3    5.80    0.58
  13  -1  -3    6.29    0.63
  13   1   3    6.44    0.53
 -13   1  -3    8.38    0.61
  13  -1  -3    6.98    0.46
 -13   1  -3    7.04    0.65
 -13  -1   3    7.33    0.55
  13   1   3    7.26    0.66
  13   1  -4    6.12    0.53
  13  -1   4    4.69    0.52
  13   1  -4    4.69    0.52
 -13  -1  -4    4.90    0.49
 -13   1   4    5.41    0.43
 -13   1   4    5.12    0.59
 -13  -1  -4    5.50    0.51
  13  -1   4    5.60    0.56
 -13   1   4    5.28    0.53
  13  -1   4    4.60    0.58
  13   1   4    4.74    0.60
  13   1   4    4.64    0.57
 -13  -1   4    4.94    0.47
 -13  -1   4    5.85    0.44
 -13   1  -4    4.39    0.48
 -13  -1   4    5.41    0.53
  13  -1  -4    4.89    0.41
  13  -1  -4    5.05    0.48
 -13   1  -4    4.81    0.49
  13   1   4    4.14    0.41
  13   1  -5    1.87    0.40
 -13   1   5    1.17    0.26
 -13  -1  -5    1.42    0.38
 -13   1   5    1.53    0.25
 -13  -1  -5    1.66    0.33
 -13   1   5    2.10    0.46
  13   1  -5    1.94    0.33
  13  -1   5    1.74    0.43
  13  -1   5    2.10    0.36
  13  -1   5    1.64    0.47
 -13  -1   5    1.40    0.27
  13  -1  -5    1.62    0.34
 -13  -1   5    1.50    0.39
 -13   1  -5    1.84    0.38
  13   1   5    1.43    0.45
 -13   1  -5    1.78    0.37
 -13  -1   5    1.71    0.24
  13   1   5    1.41    0.48
  13   1   5    1.53    0.32
  13  -1   6   96.61    3.30
 -13   1   6  100.19    3.03
 -13   1   6   96.60    3.30
  13   1  -6   97.24    3.18
  13   1  -6   91.70    3.08
  13  -1   6   94.60    3.22
 -13  -1  -6  101.89    3.27
 -13   1   6   94.38    3.02
  13  -1   6   95.17    3.19
 -13  -1  -6   97.83    3.17
  13   1   6   95.58    3.27
  13   1   6   96.69    3.20
  13  -1  -6   91.63    3.01
  13   1   6  100.57    3.37
 -13  -1   6   96.16    3.23
  13  -1  -6   96.70    3.10
 -13   1  -6   99.65    3.26
 -13   1  -6  100.17    3.23
 -13   1   7    3.53    0.56
 -13  -1  -7    2.27    0.42
  13   1  -7    3.12    0.45
  13  -1   7    2.62    0.43
 -13  -1  -7    3.10    0.43
  13   1  -7    3.05    0.38
 -13   1   7    3.19    0.29
 -13   1   7    3.19    0.29
  13  -1   7    3.17    0.50
 -13  -1   7    3.12    0.34
  13  -1  -7    2.94    0.32
  13  -1  -7    3.33    0.40
 -13  -1   7    3.26    0.31
 -13  -1   7    3.21    0.48
 -13   1  -7    2.70    0.46
  13   1   7    3.25    0.54
  13   1   7    3.24    0.57
  13   1   7    1.91    0.34
 -13   1  -7    3.31    0.48
 -13   1   8   33.99    1.48
  13  -1   8   33.09    1.43
 -13   1   8   32.42    1.14
  13  -1   8   33.56    1.43
 -13   1   8   33.88    1.15
  13   1  -8   32.40    1.36
 -13  -1  -8   33.37    1.46
  13  -1   8   32.80    1.49
 -13  -1  -8   33.95    1.63
  13   1  -8   32.07    1.27
  13   1   8   34.39    1.54
  13  -1  -8   31.43    1.20
 -13   1  -8   34.82    1.45
 -13   1  -8   35.41    1.46
 -13  -1   8   34.30    1.13
 -13  -1   8   31.91    1.41
 -13  -1   8   34.00    1.15
  13  -1  -8   32.45    1.27
  13   1   8   34.37    1.48
  13   1   8   32.66    1.42
 -13  -1  -9    0.31    0.36
 -13  -1  -9    0.71    0.40
  13  -1   9    0.68    0.44
  13  -1   9    0.67    0.49
  13   1  -9    0.87    0.32
 -13   1   9    0.81    0.19
 -13   1   9    0.46    0.26
  13  -1   9    0.46    0.37
  13   1  -9    0.18    0.36
 -13   1   9    0.32    0.17
  13   1   9    1.40    0.54
  13  -1  -9    0.41    0.27
 -13  -1   9    1.05    0.42
  13   1   9    0.14    0.38
  13  -1  -9    0.64    0.31
 -13  -1   9    0.40    0.18
 -13   1  -9    0.49    0.37
 -13  -1   9    0.44    0.16
 -13   1  -9    0.52    0.39
  13   1   9    0.01    0.45
 -13   1  10   33.65    1.52
  13   1 -10   35.42    1.51
  13  -1  10   35.13    1.49
 -13  -1 -10   33.23    1.47
 -13  -1 -10   34.66    1.53
  13  -1  10   34.79    1.51
  13   1 -10   31.58    1.32
 -13   1  10   33.02    1.13
 -13   1  10   35.25    1.31
 -13   1  10   34.12    1.26
  13  -1  10   36.09    1.59
  13   1  10   33.70    1.51
  13  -1 -10   34.52    1.27
 -13  -1  10   33.18    1.48
  13   1  10   33.49    1.53
  13   1  10   33.72    1.59
 -13   1 -10   36.03    1.54
 -13  -1  10   34.21    1.32
  13  -1 -10   33.08    1.31
 -13   1 -10   35.43    1.51
 -13  -1 -11    3.04    0.52
 -13   1  11    2.88    0.38
  13   1 -11    2.15    0.44
 -13   1  11    3.08    0.43
  13  -1  11    1.91    0.53
 -13   1  11    1.74    0.52
  13  -1  11    2.74    0.59
  13  -1  11    3.01    0.52
 -13  -1 -11    2.37    0.50
  13   1 -11    3.36    0.44
 -13  -1  11    2.75    0.41
  13  -1 -11    2.58    0.41
  13   1  11    2.18    0.59
  13   1  11    2.27    0.52
 -13   1 -11    3.21    0.55
  13  -1 -11    2.99    0.39
 -13   1 -11    2.50    0.48
 -13  -1  11    2.67    0.52
  13   1  11    2.37    0.58
 -13  -1  11    3.62    0.46
 -13  -1 -12   21.71    1.46
  13  -1  12   19.56    1.20
  13  -1  12   20.38    1.23
  13  -1  12   20.22    1.18
 -13  -1 -12   21.06    1.18
  13   1 -12   20.34    1.06
 -13   1  12   21.83    0.95
 -13   1  12   20.55    0.97
  13   1 -12   20.26    1.00
 -13   1  12   20.43    1.21
 -13  -1  12   22.89    1.19
  13   1  12   20.45    1.22
 -13   1 -12   20.97    1.20
 -13  -1  12   20.06    1.04
  13   1  12   20.09    1.25
  13  -1 -12   20.42    0.96
  13   1  12   22.53    1.27
  13  -1 -12   20.49    0.99
 -13  -1  12   21.34    1.00
 -13  -1 -13    0.41    0.43
 -13   1  13    0.19    0.34
  13  -1  13   -0.51    0.45
 -13   1  13    0.35    0.47
  13  -1  13   -0.13    0.43
  13   1 -13    0.15    0.34
  13   1 -13   -0.04    0.36
  13  -1  13   -0.18    0.89
 -13   1  13    0.29    0.32
 -13  -1  13   -0.03    0.35
 -13   1 -13    0.52    0.51
 -13  -1  13   -0.07    0.34
  13   1  13   -0.48    0.42
  13   1  13   -0.17    0.53
  13   1  13    0.50    0.54
  13  -1 -13   -0.25    0.34
 -13  -1  13    0.27    0.44
  13  -1  14    1.22    0.49
 -13   1  14    2.02    0.38
  13  -1  14    1.92    0.57
 -13   1  14    2.02    0.58
  13   1 -14    1.45    0.44
 -13  -1 -14    1.48    0.53
  13  -1  14    1.23    0.60
 -13   1  14    1.90    0.42
  13   1 -14    1.79    0.44
  13   1  14    1.37    0.49
 -13  -1  14    0.78    0.51
 -13   1 -14    1.63    0.55
  13   1  14    1.88    0.63
 -13  -1  14    1.34    0.40
 -13  -1  14    1.26    0.43
  13   1  14    1.75    0.63
 -13   1  15    0.67    0.36
 -13   1  15    0.03    0.32
 -13  -1 -15    0.43    0.50
  13  -1  15    0.85    0.62
  13  -1  15   -0.07    0.51
 -13   1  15   -0.10    0.50
  13  -1  15    0.75    0.50
 -13  -1  15    0.27    0.38
 -13   1 -15   -0.24    0.47
  13   1  15    0.34    0.48
 -13  -1  15    0.36    0.42
 -13  -1  15    0.12    0.80
  13   1  15   -0.02    0.58
  13   1  15    0.38    0.58
 -13  -1 -16    1.25    0.54
 -13   1  16    1.01    0.57
  13  -1  16   -0.09    0.60
  13   1 -16    0.61    0.48
  13  -1  16    0.38    0.51
 -13   1  16    1.18    0.47
  13  -1  16    2.01    0.62
  13   1  16    0.07    0.50
 -13  -1  16    0.19    0.38
 -13   1 -16    0.46    0.53
 -13  -1  16    0.16    0.51
  13   1  16    1.41    0.65
  13   1  16    1.28    0.63
 -13  -1  16    1.36    0.44
 -13   1  17    1.08    0.41
  13  -1  17    0.02    0.49
 -13  -1 -17    0.33    0.56
 -13   1  17    0.09    0.57
 -13   1  17    0.92    0.40
  13  -1  17    1.14    0.63
  13   1 -17   -0.13    0.47
 -13  -1  17    0.94    0.55
 -13   1 -17    0.71    0.61
 -13  -1  17   -0.22    0.40
  13   1  17    0.76    0.52
  13   1  17    0.87    0.65
 -13  -1  17    0.61    0.42
 -14   1   0    0.04    0.29
 -14   1   0    0.01    0.20
 -14   1   0   -0.38    0.26
  14  -1   0    0.50    0.38
 -14  -1   0   -0.03    0.23
 -14  -1   0   -0.19    0.20
  14   1   0    0.65    0.40
  14   1   0    0.55    0.35
  14  -1   0    0.03    0.20
 -14  -1   0    0.43    0.31
  14  -1   0   -0.35    0.42
 -14   1   1   16.69    0.78
  14  -1   1   15.57    0.78
 -14   1   1   15.30    0.88
 -14  -1  -1   16.24    0.80
  14  -1   1   18.18    0.98
 -14  -1  -1   17.11    0.90
 -14  -1  -1   17.06    0.80
  14   1  -1   15.57    0.99
 -14   1   1   16.30    0.92
  14   1  -1   17.34    0.90
  14  -1   1   19.06    0.91
  14  -1  -1   15.51    0.83
  14   1   1   14.98    1.03
 -14  -1   1   15.71    0.80
 -14   1  -1   16.81    0.90
  14   1   1   17.82    1.01
  14  -1  -1   17.48    0.98
 -14   1  -1   15.64    0.86
 -14  -1   1   15.80    0.77
 -14  -1   1   16.53    0.96
  14   1   1   19.30    1.00
 -14   1  -1   16.36    0.82
 -14   1   2   56.08    2.19
 -14  -1  -2   64.18    2.11
 -14  -1  -2   56.21    2.11
  14   1  -2   60.24    2.25
  14  -1   2   61.54    2.18
  14   1  -2   63.71    2.12
 -14   1   2   60.56    2.12
  14  -1   2   66.78    2.21
 -14   1   2   62.62    2.37
  14  -1   2   65.05    2.27
 -14   1  -2   65.85    2.20
  14   1   2   57.80    2.08
 -14  -1   2   56.75    2.19
 -14  -1   2   57.83    2.10
  14   1   2   67.65    2.30
  14  -1  -2   59.17    2.02
  14   1   2   70.79    2.29
  14  -1  -2   65.55    2.22
 -14  -1   2   64.76    2.14
 -14   1  -2   57.24    2.11
 -14   1  -2   63.53    2.17
 -14  -1  -3    2.44    0.36
  14   1  -3    1.49    0.45
  14  -1   3    1.61    0.44
  14  -1   3    1.59    0.31
 -14   1   3    1.94    0.43
  14   1  -3    2.06    0.37
 -14   1   3    2.10    0.30
  14  -1   3    2.16    0.49
 -14   1   3    2.32    0.36
 -14   1  -3    2.48    0.41
 -14  -1   3    2.67    0.36
  14   1   3    2.27    0.31
 -14  -1   3    2.45    0.31
  14   1   3    2.00    0.49
  14  -1  -3    2.62    0.33
  14  -1  -3    2.01    0.41
  14   1   3    1.97    0.47
 -14   1  -3    2.55    0.40
 -14  -1   3    2.44    0.40
 -14  -1  -4    8.02    0.71
 -14  -1  -4    7.69    0.59
 -14   1   4    7.78    0.77
  14  -1   4    6.24    0.61
 -14   1   4    8.15    0.56
  14   1  -4    8.02    0.60
  14  -1   4    8.95    0.79
  14   1  -4    8.17    0.72
  14  -1   4    7.63    0.73
 -14   1   4    7.88    0.51
 -14   1  -4    9.16    0.66
 -14  -1   4    7.65    0.51
  14   1   4    8.61    0.84
  14  -1  -4    6.68    0.65
  14   1   4    8.39    0.77
 -14   1  -4    7.95    0.73
  14   1   4    7.09    0.60
 -14  -1   4    6.42    0.65
 -14  -1   4    8.54    0.59
  14  -1   5    0.21    0.40
  14  -1   5    0.60    0.46
 -14  -1  -5    0.56    0.29
  14   1  -5    0.00    0.34
 -14   1   5    0.05    0.39
  14   1  -5    0.12    0.27
 -14   1   5    0.61    0.22
 -14   1   5    0.34    0.25
  14  -1   5    0.95    0.31
 -14  -1  -5    0.28    0.30
  14  -1  -5    0.47    0.32
 -14   1  -5    0.66    0.35
  14  -1  -5    0.17    0.22
  14   1   5    0.08    0.41
  14   1   5    0.60    0.30
 -14  -1   5    0.45    0.22
 -14   1  -5    0.28    0.33
 -14  -1   5    0.73    0.34
 -14  -1  -6    7.22    0.63
 -14   1   6    7.27    0.52
 -14  -1  -6    7.03    0.73
  14   1  -6    6.40    0.61
  14  -1   6    7.68    0.68
 -14   1   6    6.65    0.69
  14   1  -6    5.86    0.55
  14  -1   6    6.73    0.67
  14  -1  -6    6.54    0.59
  14  -1  -6    6.62    0.47
 -14  -1   6    6.50    0.63
  14   1   6    7.09    0.75
 -14   1  -6    6.88    0.62
  14   1   6    7.42    0.73
  14   1   6    6.43    0.65
 -14   1  -6    5.76    0.59
 -14  -1   6    7.08    0.48
  14  -1   7    0.78    0.35
 -14   1   7    0.63    0.24
  14   1  -7    0.67    0.31
 -14  -1  -7    0.52    0.33
  14  -1   7    0.86    0.50
 -14   1   7    0.64    0.21
  14   1  -7    1.55    0.41
 -14   1   7    0.32    0.44
  14  -1   7    0.36    0.43
 -14  -1  -7    0.62    0.40
  14  -1  -7    0.59    0.31
 -14  -1   7    0.76    0.22
 -14  -1   7    0.99    0.25
 -14  -1   7    0.50    0.39
  14  -1  -7    1.01    0.27
  14   1   7    0.78    0.52
  14   1   7    0.39    0.31
 -14   1  -7    0.32    0.37
  14   1  -8    5.38    0.56
 -14   1   8    5.21    0.40
  14  -1   8    4.66    0.54
  14  -1   8    5.31    0.82
 -14   1   8    5.70    0.45
 -14   1   8    5.83    0.43
  14  -1   8    4.07    0.64
  14   1  -8    6.08    0.57
 -14   1   8    5.21    0.65
 -14  -1  -8    6.61    0.66
 -14  -1  -8    4.96    0.52
 -14  -1   8    5.19    0.39
 -14  -1   8    5.00    0.42
  14   1   8    4.52    0.54
 -14  -1   8    5.84    0.63
  14   1   8    4.24    0.67
  14   1   8    5.37    0.66
  14  -1  -8    4.62    0.46
  14  -1  -8    5.00    0.47
 -14   1  -8    5.38    0.60
 -14   1  -8    5.15    0.58
 -14  -1  -9    2.73    0.52
 -14   1   9    2.35    0.26
  14  -1   9    2.80    0.50
 -14  -1  -9    2.52    0.46
 -14   1   9    2.90    0.28
  14  -1   9    3.22    0.55
 -14   1   9    2.08    0.53
 -14   1   9    2.95    0.34
  14  -1   9    2.57    0.60
  14   1  -9    2.44    0.39
  14   1   9    2.75    0.62
 -14  -1   9    2.28    0.48
  14   1   9    2.13    0.41
 -14   1  -9    2.75    0.50
  14   1   9    1.59    0.53
  14  -1  -9    2.56    0.37
 -14  -1   9    2.43    0.27
 -14  -1   9    2.43    0.25
 -14   1  -9    3.59    0.57
  14  -1  -9    2.72    0.36
 -14   1  10    6.52    0.54
 -14   1  10    7.40    0.73
 -14   1  10    7.48    0.60
 -14  -1 -10    6.73    0.64
  14  -1  10    6.14    0.66
 -14  -1 -10    7.43    0.77
  14  -1  10    5.76    0.74
  14   1 -10    7.25    0.72
  14  -1  10    6.42    0.70
  14   1  10    4.98    0.74
 -14   1 -10    6.88    0.67
  14   1  10    7.52    0.81
 -14  -1  10    6.91    0.80
  14  -1 -10    6.99    0.55
 -14   1 -10    6.13    0.66
  14   1  10    6.83    0.73
 -14  -1  10    7.42    0.64
  14  -1 -10    6.81    0.60
  14   1 -11    0.15    0.33
 -14  -1 -11    0.88    0.43
  14   1 -11    0.08    0.37
 -14  -1 -11   -0.05    0.39
  14  -1  11    0.10    0.53
 -14   1  11    0.18    0.31
 -14   1  11    0.09    0.29
  14  -1  11    0.36    0.41
 -14   1  11    0.58    0.47
  14  -1  11   -0.13    0.47
  14  -1 -11    0.05    0.35
  14  -1 -11   -0.12    0.28
 -14  -1  11    0.46    0.35
 -14   1 -11    0.05    0.39
 -14   1 -11    0.44    0.43
  14   1  11   -0.14    0.52
 -14  -1  11   -0.09    0.43
  14   1  11    0.65    0.43
  14   1  11   -0.08    0.49
 -14  -1  11    0.29    0.32
  14   1 -12    1.19    0.39
  14  -1  12    1.46    0.57
 -14   1  12    1.69    0.35
 -14  -1 -12    1.76    0.48
 -14   1  12    2.06    0.39
 -14   1  12    0.95    0.50
  14  -1  12    0.80    0.57
  14   1 -12    2.07    0.46
  14  -1  12    1.10    0.47
 -14  -1  12    1.18    0.50
  14   1  12    2.20    0.60
  14   1  12    1.29    0.47
 -14  -1  12    0.83    0.37
 -14   1 -12    1.27    0.50
 -14  -1  12    1.57    0.41
  14  -1 -12    1.47    0.35
  14  -1 -12    1.06    0.37
  14  -1  13   -0.12    0.44
  14   1 -13   -0.31    0.34
  14  -1  13    0.30    0.67
 -14   1  13    0.23    0.50
  14   1 -13    0.48    0.40
  14  -1  13    0.49    0.54
 -14   1  13    0.17    0.34
 -14   1  13    0.27    0.32
  14   1  13   -0.08    0.57
  14   1  13    0.50    0.57
  14   1  13   -0.06    0.42
 -14  -1  13    0.31    0.36
 -14  -1  13   -0.06    0.35
 -14   1 -13   -0.06    0.46
 -14  -1  13    0.26    0.47
  14  -1 -13    0.38    0.36
  14  -1  14    8.27    0.87
 -14   1  14    6.74    0.64
  14  -1  14    9.24    0.87
  14   1 -14    8.10    0.73
  14  -1  14    7.09    0.81
  14   1 -14    7.59    0.67
 -14  -1 -14    8.47    0.78
 -14   1  14    7.55    0.68
 -14   1 -14    9.04    0.87
  14   1  14    9.26    0.89
 -14  -1  14    7.71    0.70
  14   1  14    8.44    0.91
 -14  -1  14    8.51    0.82
  14   1  14    8.71    0.93
 -14  -1  14    7.92    0.66
  14  -1  15    0.08    0.49
 -14   1  15    0.41    0.35
 -14  -1 -15    0.71    0.51
  14  -1  15   -0.69    0.53
  14  -1  15    0.12    0.60
 -14   1  15   -0.33    0.50
 -14   1  15    0.75    0.35
 -14  -1  15   -0.10    0.38
  14   1  15    0.40    0.64
 -14  -1  15   -0.52    0.46
  14   1  15    0.78    0.62
 -14   1 -15    1.39    0.57
  14   1  15    0.44    0.47
 -14  -1  15    1.10    0.47
  14  -1  16   11.07    1.05
 -14   1  16   13.80    1.17
 -14   1  16   10.79    0.80
  14  -1  16   11.94    1.11
 -14   1  16   11.08    0.81
  14  -1  16   12.65    1.17
 -14  -1 -16   12.46    1.06
  14   1  16   11.41    1.06
 -14  -1  16   11.37    0.86
 -14   1 -16   10.87    1.09
  14   1  16   13.57    1.12
  14   1  16   10.26    1.03
 -14  -1  16   11.53    0.83
 -14  -1  16   13.15    1.10
  15  -1   0   28.53    1.28
  15   1   0   26.73    1.30
 -15  -1   0   23.07    1.07
  15   1   0   28.58    1.22
 -15   1   0   26.96    1.16
  15  -1   0   26.53    1.09
 -15  -1   0   25.13    1.06
 -15   1   0   25.58    1.15
 -15   1   0   25.00    1.08
 -15   1   1    0.33    0.33
 -15   1   1    0.41    0.24
  15   1  -1   -0.31    0.32
  15  -1   1    0.24    0.33
 -15   1   1   -0.13    0.29
 -15  -1  -1    0.15    0.26
  15  -1   1    0.13    0.22
  15   1  -1   -0.25    0.42
  15  -1   1    0.54    0.42
 -15  -1  -1    0.34    0.27
 -15  -1   1    0.41    0.23
  15   1   1   -0.14    0.37
  15   1   1    0.10    0.23
  15   1   1   -0.30    0.41
 -15  -1   1   -0.18    0.27
  15  -1  -1   -0.19    0.25
 -15  -1   1    0.10    0.27
 -15   1  -1    0.40    0.30
  15  -1  -1    0.65    0.42
 -15   1  -1    0.12    0.31
  15   1  -2    0.48    0.44
  15  -1   2    0.44    0.26
 -15   1   2    0.09    0.28
 -15  -1  -2   -0.09    0.26
 -15   1   2    0.09    0.31
  15  -1   2    0.97    0.45
  15  -1   2    0.34    0.37
 -15   1   2    0.68    0.34
  15   1  -2    0.28    0.32
  15   1   2    0.32    0.44
  15  -1  -2    0.90    0.39
 -15  -1   2    0.75    0.30
 -15  -1   2    0.04    0.29
  15   1   2    0.24    0.24
 -15  -1   2    0.16    0.27
  15   1   2   -0.01    0.40
 -15   1  -2   -0.15    0.30
  15  -1  -2    0.87    0.27
  15  -1   3    0.70    0.40
  15   1  -3    0.53    0.30
 -15  -1  -3    0.33    0.37
 -15   1   3   -0.46    0.18
 -15  -1  -3   -0.13    0.26
  15  -1   3    0.44    0.45
  15   1  -3    0.17    0.40
  15  -1   3    0.50    0.21
 -15   1   3    0.18    0.28
 -15   1   3    0.22    0.35
  15  -1  -3    0.09    0.35
  15   1   3    0.47    0.26
  15  -1  -3   -0.07    0.22
 -15   1  -3    0.12    0.32
 -15  -1   3   -0.58    0.19
  15   1   3   -0.16    0.42
  15   1   3    0.51    0.44
 -15  -1   3   -0.09    0.26
 -15   1  -3   -0.19    0.29
 -15   1   4    9.12    0.58
  15  -1   4   10.61    0.94
  15   1  -4    9.61    0.65
  15   1  -4    9.92    0.85
 -15   1   4    7.79    0.79
 -15  -1  -4   10.09    0.66
  15  -1   4   11.05    0.83
 -15  -1  -4    9.60    0.80
 -15   1   4   10.06    0.65
  15   1   4   10.11    0.73
 -15   1  -4    9.43    0.79
 -15  -1   4    9.14    0.59
  15   1   4    9.03    0.91
  15  -1  -4    9.29    0.54
 -15   1  -4    9.21    0.72
 -15  -1   4    9.39    0.72
  15  -1  -4   10.19    0.74
  15   1   4   10.81    0.90
  15   1  -5    0.39    0.40
 -15   1   5    0.66    0.24
  15  -1   5    0.54    0.30
  15  -1   5    0.29    0.43
 -15   1   5   -0.18    0.39
 -15   1   5    0.11    0.26
 -15  -1  -5    0.75    0.32
 -15  -1  -5    0.43    0.38
  15   1  -5    0.31    0.28
 -15   1  -5    0.49    0.36
  15  -1  -5    0.56    0.33
 -15  -1   5    0.63    0.36
  15  -1  -5    0.45    0.23
  15   1   5    0.20    0.45
  15   1   5    0.15    0.45
  15   1   5    0.52    0.34
 -15   1  -5    0.64    0.38
 -15  -1   5    0.70    0.23
  15  -1   6    5.10    0.70
 -15   1   6    4.32    0.43
 -15   1   6    4.43    0.62
 -15  -1  -6    4.10    0.49
  15   1  -6    3.51    0.52
  15   1  -6    4.29    0.43
  15  -1   6    3.79    0.47
  15  -1   6    5.59    0.66
 -15   1   6    4.05    0.39
 -15  -1  -6    3.86    0.48
 -15   1  -6    4.13    0.52
 -15  -1   6    4.23    0.55
 -15   1  -6    3.51    0.52
  15  -1  -6    4.01    0.36
  15   1   6    4.28    0.54
 -15  -1   6    3.97    0.43
  15   1   6    3.58    0.73
 -15  -1   6    4.14    0.40
  15  -1  -6    4.06    0.45
  15   1   6    4.24    0.68
  15  -1   7    7.91    0.76
 -15   1   7    8.71    0.55
  15   1  -7    7.92    0.62
 -15   1   7    8.45    0.78
  15   1  -7    6.91    0.64
 -15   1   7    7.92    0.50
 -15  -1  -7    7.72    0.81
  15  -1   7    8.81    0.84
  15  -1   7    8.64    0.76
 -15  -1  -7    8.18    0.67
  15   1   7    8.94    0.83
 -15  -1   7    7.55    0.55
  15  -1  -7    7.13    0.63
 -15  -1   7    7.59    0.71
 -15   1  -7    8.22    0.79
  15  -1  -7    7.84    0.53
 -15   1  -7    7.93    0.75
  15   1   7    8.53    0.76
  15   1   7    8.89    0.87
 -15  -1   7    9.16    0.52
  15  -1   8    1.62    0.52
 -15   1   8    1.49    0.27
  15  -1   8    2.09    0.45
 -15   1   8    1.39    0.25
 -15   1   8    1.61    0.27
 -15  -1  -8    1.21    0.39
  15   1  -8    1.34    0.35
  15  -1   8    1.59    0.57
 -15   1   8    0.77    0.48
 -15  -1  -8    1.13    0.45
 -15  -1   8    0.98    0.23
  15  -1  -8    1.28    0.36
 -15   1  -8    2.01    0.47
  15   1   8    1.76    0.62
  15  -1  -8    1.51    0.30
 -15   1  -8    1.65    0.44
 -15  -1   8    1.35    0.27
  15   1   8    1.39    0.43
 -15  -1   8    0.75    0.44
  15   1   8    1.62    0.56
  15   1  -9    0.51    0.38
  15  -1   9    0.34    0.38
 -15   1   9    0.14    0.48
 -15   1   9   -0.07    0.18
  15  -1   9   -0.30    0.44
 -15  -1  -9   -0.15    0.36
 -15   1   9    0.30    0.25
 -15   1   9   -0.19    0.19
 -15  -1  -9    0.03    0.37
  15  -1   9   -0.10    0.54
  15   1  -9    0.36    0.31
  15  -1  -9    0.20    0.32
  15   1   9    0.07    0.35
 -15   1  -9    0.04    0.38
  15  -1  -9   -0.07    0.26
 -15  -1   9   -0.78    0.46
 -15  -1   9   -0.18    0.18
  15   1   9   -0.29    0.52
 -15   1  -9   -0.59    0.35
  15   1   9    0.01    0.50
 -15  -1   9   -0.19    0.20
 -15   1  10    0.29    0.19
  15   1 -10    0.02    0.37
  15  -1  10    0.67    0.49
 -15   1  10    0.27    0.48
  15  -1  10    0.08    0.54
  15  -1  10    0.13    0.39
  15   1 -10    0.03    0.33
 -15   1  10    0.31    0.18
 -15  -1 -10    0.48    0.40
 -15   1  10    0.67    0.29
 -15  -1 -10   -0.36    0.39
 -15  -1  10   -0.06    0.18
  15   1  10    0.58    0.57
 -15   1 -10   -0.01    0.39
 -15  -1  10    0.00    0.16
  15  -1 -10    0.56    0.28
  15  -1 -10   -0.45    0.34
  15   1  10   -0.02    0.39
 -15  -1  10    0.33    0.30
  15   1  10   -0.26    0.50
 -15  -1  10    0.75    0.45
 -15   1 -10    0.27    0.35
 -15   1  11   -0.66    0.45
  15  -1  11    0.90    0.49
  15  -1  11    1.18    0.59
 -15   1  11    0.61    0.32
 -15  -1 -11    0.96    0.46
  15   1 -11   -0.24    0.37
  15   1 -11    0.45    0.36
 -15  -1 -11    0.70    0.43
  15  -1  11    1.08    0.54
  15   1  11    0.77    0.54
  15  -1 -11    0.76    0.35
  15   1  11    0.21    0.41
 -15  -1  11    0.63    0.47
 -15  -1  11    0.08    0.31
 -15   1 -11    0.58    0.45
 -15  -1  11    0.76    0.37
 -15   1 -11    0.95    0.46
  15   1  11    1.11    0.69
  15   1 -12    2.49    0.49
 -15  -1 -12    2.48    0.53
 -15   1  12    2.53    0.38
  15  -1  12    2.81    0.63
  15   1 -12    2.73    0.43
  15  -1  12    2.67    0.69
  15  -1  12    3.14    0.62
 -15   1  12    2.07    0.57
 -15   1  12    2.45    0.41
  15  -1 -12    2.41    0.39
 -15  -1  12    3.49    0.45
 -15  -1  12    3.39    0.60
  15  -1 -12    1.89    0.41
  15   1  12    2.92    0.70
  15   1  12    3.09    0.76
 -15  -1  12    1.97    0.43
  15   1  12    3.26    0.62
  15   1 -13    0.57    0.36
  15   1 -13    0.17    0.38
 -15   1  13    0.78    0.33
 -15   1  13    0.92    0.54
 -15  -1 -13    0.99    0.49
  15  -1  13    0.86    0.55
 -15   1  13    0.49    0.34
  15  -1  13    0.54    0.45
  15  -1  13    0.80    0.62
  15   1  13    1.12    0.51
 -15   1 -13   -0.32    0.46
  15   1  13    1.21    0.58
  15  -1 -13    0.31    0.36
 -15  -1  13   -0.10    0.46
 -15  -1  13    0.97    0.36
  15   1  13   -0.12    0.60
 -15  -1  13    0.11    0.34
  15  -1  14    2.77    0.72
  15   1 -14    0.42    0.39
 -15   1  14    3.36    0.66
 -15   1  14    2.23    0.40
  15  -1  14    2.59    0.58
  15  -1  14    1.81    0.62
 -15   1  14    2.31    0.42
 -15  -1 -14    2.79    0.58
  15   1 -14    1.94    0.47
 -15   1 -14    2.17    0.58
  15   1  14    1.56    0.74
 -15  -1  14    3.42    0.55
 -15  -1  14    2.81    0.60
  15   1  14    2.55    0.60
  15   1  14    3.38    0.70
 -15  -1  14    2.83    0.44
 -15   1  15   -0.45    0.34
 -15   1  15    0.10    0.35
 -15   1  15   -0.17    0.52
  15  -1  15    0.06    0.60
  15  -1  15    0.39    0.65
 -15  -1 -15    0.39    0.50
 -15  -1  15    0.28    0.36
  15   1  15   -0.45    0.58
 -15  -1  15   -0.42    0.36
 -15   1 -15   -0.79    0.47
 -15  -1  15   -0.63    0.47
  15   1  15   -1.10    0.60
  15   1  15   -2.21    0.80
  15  -1  16   -0.38    0.47
  15  -1  16    0.07    0.61
  15  -1  16   -0.51    0.83
 -15   1  16    0.65    0.58
 -15  -1 -16    0.18    0.50
  15   1  16    2.09    0.76
  15   1  16    0.02    0.53
 -15  -1  16    0.06    0.39
  15   1  16    0.62    0.68
 -15  -1  16    1.14    0.56
 -15  -1  16   -0.49    0.36
 -16   1   0   -0.29    0.32
  16   1   0    0.50    0.38
 -16   1   0   -0.20    0.30
 -16  -1   0    0.06    0.25
  16   1   0    0.41    0.46
  16  -1   0    0.18    0.29
  16  -1   0    0.05    0.42
  16   1  -1    0.73    0.49
 -16  -1  -1    0.57    0.28
 -16   1   1    0.22    0.28
 -16   1   1    0.62    0.34
 -16   1   1    0.40    0.33
  16   1  -1    0.10    0.35
  16  -1   1    1.10    0.37
  16  -1   1    0.59    0.47
 -16  -1  -1    1.04    0.38
 -16  -1   1    0.65    0.26
  16  -1  -1    0.83    0.47
  16   1   1    0.78    0.43
  16  -1  -1    0.48    0.28
  16   1   1    0.84    0.48
 -16  -1   1    0.69    0.29
 -16   1  -1    0.25    0.35
 -16   1  -1    0.99    0.36
  16   1  -2   22.31    1.17
  16  -1   2   21.85    1.06
 -16  -1  -2   18.47    0.89
 -16   1   2   19.59    0.97
  16   1  -2   20.00    0.95
 -16  -1  -2   18.11    1.03
 -16   1   2   18.56    1.20
 -16   1   2   18.16    0.99
  16  -1   2   22.00    1.17
 -16  -1   2   17.08    1.03
  16  -1  -2   20.27    1.09
  16   1   2   20.57    1.11
 -16   1  -2   19.64    1.05
  16  -1  -2   18.68    0.82
 -16  -1   2   19.69    0.92
 -16   1  -2   19.20    0.96
 -16   1   3    2.36    0.34
 -16  -1  -3    3.46    0.50
  16  -1   3    2.77    0.51
  16   1  -3    3.17    0.42
 -16   1   3    2.37    0.45
 -16   1   3    2.87    0.40
 -16  -1  -3    2.90    0.38
  16  -1   3    2.68    0.57
  16   1  -3    2.33    0.54
  16  -1  -3    3.38    0.49
  16   1   3    2.44    0.57
 -16   1  -3    2.63    0.48
  16   1   3    2.98    0.56
  16  -1  -3    2.63    0.32
 -16   1  -3    2.55    0.43
 -16  -1   3    2.53    0.34
 -16  -1   3    2.57    0.39
  16   1  -4    0.24    0.30
 -16   1   4    0.75    0.40
 -16   1   4   -0.02    0.22
  16  -1   4   -0.31    0.38
 -16   1   4    0.28    0.28
  16   1  -4   -0.22    0.41
  16  -1   4    0.07    0.29
  16  -1   4    0.38    0.54
 -16  -1  -4    0.26    0.35
 -16  -1  -4   -0.11    0.28
  16   1   4    0.06    0.33
  16  -1  -4   -0.02    0.35
 -16  -1   4    0.20    0.29
 -16   1  -4    0.22    0.37
  16   1   4    0.14    0.44
  16  -1  -4    0.47    0.24
 -16  -1   4    0.01    0.28
 -16  -1   4    0.28    0.23
  16   1   4    0.43    0.49
  16   1  -5    0.95    0.43
 -16   1   5    1.06    0.27
 -16  -1  -5    1.48    0.35
  16   1  -5    1.33    0.33
 -16   1   5    1.08    0.32
 -16  -1  -5    0.74    0.43
  16  -1   5    0.08    0.26
 -16   1   5    0.75    0.43
  16  -1   5    1.23    0.54
  16  -1   5    1.35    0.49
 -16  -1   5    1.20    0.37
  16   1   5    0.89    0.51
  16  -1  -5    0.74    0.37
  16   1   5    0.54    0.31
 -16  -1   5    1.29    0.32
  16  -1  -5    1.13    0.26
 -16   1  -5    0.52    0.39
 -16   1  -5    1.40    0.39
 -16  -1   5    1.21    0.28
  16   1   5    2.23    0.61
  16   1  -6    5.74    0.64
  16   1  -6    6.11    0.51
 -16  -1  -6    6.73    0.65
  16  -1   6    5.29    0.58
  16  -1   6    6.61    0.72
 -16  -1  -6    5.55    0.67
 -16   1   6    5.40    0.67
 -16   1   6    6.84    0.50
 -16   1   6    6.87    0.57
  16  -1   6    6.00    0.77
  16  -1  -6    6.48    0.48
 -16  -1   6    5.67    0.62
 -16  -1   6    6.18    0.56
 -16  -1   6    6.02    0.51
  16   1   6    6.33    0.74
  16  -1  -6    6.51    0.63
 -16   1  -6    6.70    0.62
  16   1   6    6.34    0.70
  16   1   6    6.97    0.80
 -16   1   7    0.40    0.27
 -16  -1  -7    0.21    0.35
 -16   1   7    0.91    0.47
  16  -1   7   -0.85    0.36
 -16  -1  -7    1.54    0.83
 -16   1   7    0.45    0.22
  16   1  -7    0.44    0.31
  16  -1   7    0.02    0.54
  16  -1   7    0.16    0.48
  16   1   7   -0.07    0.50
  16  -1  -7    0.68    0.26
  16   1   7    0.47    0.56
 -16  -1   7    0.31    0.26
  16  -1  -7   -0.08    0.32
  16   1   7   -0.11    0.32
 -16  -1   7    0.95    0.40
 -16  -1   7    0.17    0.22
 -16   1  -7    0.32    0.38
  16   1  -8    3.68    0.43
  16  -1   8    3.81    0.64
  16  -1   8    2.71    0.66
 -16   1   8    2.96    0.34
 -16  -1  -8    3.93    0.50
 -16   1   8    3.13    0.33
  16   1  -8    2.99    0.49
 -16   1   8    3.27    0.33
 -16   1   8    3.06    0.62
 -16  -1  -8    2.17    0.57
  16  -1   8    2.05    0.48
 -16   1  -8    3.63    0.59
  16   1   8    3.15    0.55
 -16  -1   8    2.59    0.53
  16  -1  -8    2.84    0.34
 -16  -1   8    2.64    0.34
  16  -1  -8    3.09    0.43
 -16   1  -8    3.46    0.52
  16   1   8    2.94    0.67
  16   1   8    3.50    0.67
 -16  -1   8    3.03    0.32
  16   1  -9    0.70    0.37
  16  -1   9    0.17    0.55
 -16   1   9    1.18    0.54
 -16   1   9    0.27    0.25
  16  -1   9   -0.05    0.38
  16   1  -9    1.13    0.42
 -16  -1  -9    0.12    0.36
  16  -1   9   -0.66    0.48
 -16   1   9    0.66    0.22
 -16  -1  -9    0.85    0.42
 -16  -1   9    0.51    0.25
 -16  -1   9    0.75    0.26
 -16   1  -9    0.24    0.40
  16   1   9   -0.48    0.35
 -16   1  -9    0.92    0.43
  16   1   9   -0.52    0.53
  16  -1  -9    0.61    0.34
  16  -1  -9   -0.17    0.26
 -16  -1   9    0.63    0.46
  16   1   9    0.47    0.54
 -16   1  10    0.68    0.33
  16   1 -10    0.26    0.33
 -16   1  10    1.26    0.54
  16   1 -10    0.17    0.40
 -16   1  10    0.69    0.29
 -16   1  10    0.80    0.22
 -16   1  10    0.44    0.22
  16  -1  10    1.33    0.61
 -16  -1 -10    0.21    0.43
  16  -1  10   -0.30    0.48
  16  -1  10    0.43    0.44
 -16  -1 -10    0.07    0.37
  16   1  10   -0.12    0.40
  16  -1 -10    0.32    0.33
  16   1  10   -0.02    0.58
  16  -1 -10    0.17    0.28
  16   1  10    0.45    0.55
 -16  -1  10    0.66    0.50
 -16   1 -10    0.39    0.43
 -16  -1  10    0.13    0.21
 -16  -1  10    0.53    0.20
 -16   1 -10    0.00    0.41
 -16  -1  10    0.60    0.31
  16   1 -11    0.41    0.39
 -16  -1 -11    0.46    0.42
 -16   1  11   -0.13    0.28
 -16   1  11    0.02    0.48
  16  -1  11   -0.09    0.57
  16  -1  11    0.84    0.54
 -16   1  11   -0.18    0.30
  16   1 -11    0.09    0.33
 -16  -1 -11    0.26    0.44
  16  -1  11    0.37    0.42
 -16  -1  11   -0.49    0.31
  16   1  11   -1.04    0.51
  16  -1 -11    1.06    0.37
  16   1  11   -0.15    0.60
 -16  -1  11    0.10    0.31
  16  -1 -11    0.26    0.30
  16   1  11   -0.20    0.42
 -16   1 -11    0.57    0.47
 -16  -1  11    0.13    0.49
 -16   1 -11   -0.11    0.74
  16   1 -12    7.84    0.70
  16  -1  12    8.42    0.84
 -16   1  12   10.39    0.70
 -16   1  12   10.35    0.93
 -16   1  12    9.27    0.63
 -16  -1 -12    9.93    0.88
  16  -1  12    9.56    0.96
  16   1 -12    7.89    0.77
  16   1  12    7.07    0.74
 -16  -1  12    6.75    0.66
  16   1  12    8.59    0.91
 -16  -1  12    8.66    0.74
 -16   1 -12    9.73    0.95
  16  -1 -12    9.90    0.73
 -16  -1  12    9.69    0.94
  16   1  12    9.13    0.97
  16   1 -13   -0.26    0.35
 -16   1  13    0.39    0.32
  16   1 -13   -0.01    0.38
 -16  -1 -13   -0.15    0.41
  16  -1  13   -1.00    0.49
  16  -1  13    0.21    0.63
  16  -1  13    0.09    0.43
 -16  -1  13    0.98    0.39
  16   1  13    0.05    0.47
 -16  -1  13   -0.33    0.45
  16   1  13    0.66    0.64
  16   1  13   -0.53    0.56
  16  -1 -13    0.29    0.37
 -16  -1  13    0.54    0.35
 -16   1 -13    0.50    0.49
 -16   1  14   -0.74    0.51
  16  -1  14   -0.02    0.58
  16  -1  14   -0.44    0.64
  16   1 -14    0.10    0.43
  16   1 -14    0.70    0.43
 -16  -1 -14    0.92    0.50
  16  -1  14    0.38    0.57
  16   1  14    1.13    0.82
 -16   1 -14    0.18    0.50
 -16  -1  14   -0.12    0.35
  16   1  14    0.78    0.62
 -16  -1  14    0.48    0.54
  16   1  14   -0.68    0.62
  16  -1  15    0.59    0.78
 -16   1  15    0.85    0.59
 -16  -1 -15   -0.30    0.46
  16  -1  15   -0.27    0.58
 -16  -1  15   -1.32    0.47
 -16   1 -15    0.25    0.54
  16   1  15   -0.18    0.61
 -16  -1  15   -0.74    0.36
 -16  -1  15    0.29    0.35
  17  -1   0    0.21    0.44
 -17  -1   0    0.45    0.28
 -17   1   0    0.05    0.31
 -17  -1   0   -0.28    0.32
  17  -1   0   -0.24    0.29
 -17   1   0    0.23    0.37
  17   1   0   -0.35    0.37
  17   1   0    0.35    0.49
 -17   1   1    8.08    0.69
  17  -1   1    8.14    0.69
  17  -1   1    8.62    0.81
  17   1  -1    8.25    1.09
 -17  -1  -1    9.05    0.79
 -17  -1  -1    8.98    0.62
 -17   1   1    8.94    0.76
  17   1  -1    8.89    0.73
  17  -1  -1    9.05    0.89
  17   1   1    7.67    0.70
  17  -1  -1    8.60    0.58
 -17   1  -1    8.47    0.78
 -17  -1   1    8.49    0.74
  17   1   1    9.94    0.96
 -17   1  -1    8.23    0.68
 -17  -1   1    8.28    0.59
 -17  -1  -2    5.97    0.57
  17  -1   2    6.80    0.63
 -17   1   2    5.63    0.58
 -17   1   2    6.05    0.55
 -17  -1  -2    5.03    0.57
  17   1  -2    6.45    0.56
 -17  -1   2    6.93    0.68
  17   1   2    5.95    0.74
  17  -1  -2    6.14    0.50
  17  -1  -2    5.75    0.66
 -17   1  -2    6.33    0.62
  17   1   2    5.87    0.67
 -17  -1   2    5.80    0.56
 -17  -1  -3    0.78    0.31
 -17   1   3    0.90    0.39
  17  -1   3    1.21    0.51
 -17   1   3    0.62    0.34
 -17  -1  -3    0.80    0.42
  17   1  -3    0.35    0.32
  17  -1   3    0.80    0.43
  17  -1  -3    0.81    0.40
  17   1   3    0.45    0.46
  17  -1  -3    0.42    0.25
 -17   1  -3    0.53    0.39
  17   1   3    0.63    0.50
 -17  -1   3    0.60    0.31
 -17  -1   3    0.45    0.32
 -17   1  -3    0.54    0.34
  17   1  -4    2.02    0.69
 -17   1   4    2.56    0.39
  17   1  -4    2.34    0.39
  17  -1   4    2.60    0.54
 -17  -1  -4    2.11    0.38
  17  -1   4    3.55    0.65
 -17   1   4    2.10    0.46
 -17  -1  -4    2.69    0.51
 -17   1   4    2.16    0.39
 -17   1  -4    2.09    0.44
 -17   1  -4    2.26    0.43
  17  -1  -4    2.38    0.46
 -17  -1   4    1.86    0.32
 -17  -1   4    2.14    0.39
 -17  -1   4    1.84    0.38
  17  -1  -4    2.34    0.31
  17   1   4    2.51    0.64
  17   1   4    2.57    0.60
  17   1  -5    0.37    0.30
  17   1  -5    0.02    0.74
  17  -1   5    0.23    0.54
 -17   1   5    0.04    0.23
 -17   1   5   -0.06    0.28
  17  -1   5    0.31    0.46
 -17  -1  -5    0.45    0.32
 -17  -1  -5    0.28    0.41
  17   1   5    0.56    0.51
 -17  -1   5    0.18    0.25
  17  -1  -5   -0.08    0.34
  17   1   5    0.35    0.53
  17  -1  -5    0.23    0.24
 -17   1  -5    0.17    0.34
 -17  -1   5    0.08    0.29
 -17  -1   5   -0.40    0.29
 -17  -1  -6   43.33    1.64
  17  -1   6   46.85    1.99
 -17  -1  -6   43.69    1.82
  17  -1   6   46.97    1.95
  17   1  -6   42.23    1.72
 -17   1   6   38.44    1.79
  17   1  -6   42.84    1.56
 -17   1   6   42.41    1.54
 -17   1   6   44.85    1.58
 -17   1  -6   43.21    1.79
 -17   1  -6   43.99    1.70
 -17  -1   6   43.64    1.55
 -17  -1   6   45.38    1.59
  17   1   6   44.03    1.87
  17   1   6   46.74    1.98
 -17  -1   6   38.48    1.67
  17  -1  -6   41.07    1.62
  17  -1  -6   41.18    1.46
  17   1  -7   -0.10    0.38
 -17   1   7   -0.10    0.23
 -17  -1  -7   -0.52    0.39
  17   1  -7    0.56    0.31
 -17  -1  -7    0.18    0.33
  17  -1   7    0.56    0.52
 -17   1   7   -0.10    0.26
  17  -1   7   -0.22    0.56
 -17   1   7    0.42    0.45
 -17   1  -7    0.55    0.39
  17  -1  -7    0.29    0.33
  17   1   7   -0.34    0.55
  17   1   7    0.73    0.54
  17  -1  -7   -0.32    0.25
 -17  -1   7    0.33    0.37
 -17  -1   7    0.13    0.27
 -17   1  -7   -0.42    0.38
 -17  -1   7    0.21    0.24
  17   1  -8   16.42    0.98
 -17  -1  -8   16.86    0.94
  17  -1   8   15.95    1.26
  17  -1   8   14.60    1.17
 -17   1   8   17.29    0.74
 -17   1   8   14.13    1.12
 -17  -1  -8   16.51    1.10
  17   1  -8   14.34    0.89
 -17   1   8   16.75    0.77
 -17   1  -8   17.99    1.13
 -17  -1   8   16.04    0.75
  17  -1  -8   15.50    0.96
  17  -1  -8   16.82    0.75
 -17   1  -8   17.40    1.01
 -17  -1   8   16.52    0.89
  17   1   8   18.60    1.24
 -17  -1   8   15.79    1.13
  17   1   8   17.58    1.24
 -17   1   9    0.49    0.26
 -17   1   9    0.56    0.51
  17  -1   9    0.98    0.62
 -17   1   9    0.52    0.26
 -17   1   9    0.24    0.25
 -17  -1  -9    0.02    0.36
  17   1  -9    1.24    0.44
  17   1  -9    0.54    0.35
 -17  -1  -9    1.05    0.40
  17  -1   9   -0.02    0.53
 -17  -1   9   -0.03    0.43
 -17  -1   9    0.21    0.21
 -17   1  -9    0.55    0.41
  17  -1  -9    0.91    0.36
  17   1   9    0.13    0.61
 -17   1  -9    0.14    0.38
  17  -1  -9    0.50    0.27
 -17  -1   9    1.17    0.29
  17   1   9   -0.03    0.52
 -17  -1 -10   24.04    1.31
  17   1 -10   23.06    1.03
 -17   1  10   19.28    0.86
  17  -1  10   23.44    1.37
  17  -1  10   21.83    1.81
 -17   1  10   23.33    0.88
 -17  -1 -10   22.84    1.16
  17   1 -10   22.73    1.14
 -17   1  10   21.10    1.36
 -17   1  10   21.71    1.01
 -17   1  10   22.30    1.09
 -17  -1  10   22.41    0.88
  17   1  10   25.60    1.56
  17  -1 -10   20.76    0.92
 -17  -1  10   21.64    0.85
 -17  -1  10   22.34    0.99
 -17   1 -10   24.21    1.34
  17  -1 -10   22.45    1.03
  17   1  10   24.93    1.42
 -17   1 -10   25.68    1.22
 -17  -1  10   20.97    1.25
 -17   1  11   -0.32    0.29
  17   1 -11    0.45    0.40
 -17   1  11    0.37    0.53
  17  -1  11    0.29    0.58
  17  -1  11   -0.02    0.54
  17   1 -11    0.17    0.34
  17   1  11    0.53    0.61
 -17  -1  11   -0.19    0.45
 -17  -1  11    0.29    0.32
  17  -1 -11   -0.27    0.32
  17   1  11    0.88    0.67
 -17   1 -11   -0.02    0.43
 -17  -1  11    1.03    0.34
 -17  -1 -12    8.67    0.85
  17   1 -12    4.87    0.58
  17  -1  12    7.19    0.92
  17   1 -12    6.91    0.57
 -17   1  12    7.72    0.98
 -17   1  12    6.68    0.66
  17  -1  12    6.45    0.81
  17   1  12    6.70    0.85
 -17  -1  12    5.92    0.57
  17   1  12    6.85    0.95
 -17   1 -12    6.16    0.70
 -17  -1  12    6.87    0.64
 -17  -1  12    6.36    0.74
  17  -1 -12    6.12    0.55
  17   1 -13    0.79    0.37
  17  -1  13    0.63    0.68
 -17   1  13   -0.70    0.49
  17  -1  13   -0.20    0.57
 -17  -1 -13   -0.13    0.42
 -17  -1  13    0.29    0.33
 -17   1 -13   -0.20    0.47
  17   1  13    0.11    0.67
 -17  -1  13   -0.30    0.54
  17   1  13    0.60    0.64
  17  -1  14    0.12    0.68
  17  -1  14    1.89    0.69
  17   1 -14    0.92    0.43
 -17   1  14    0.35    0.60
 -17  -1 -14    0.74    0.51
  17   1  14    1.00    0.72
 -17  -1  14    1.53    0.63
 -17   1 -14    1.02    0.55
 -17  -1  14    1.68    0.41
  17   1  14    1.12    0.68
 -18   1   0   -0.10    0.35
 -18  -1   0    0.19    0.37
  18   1   0    0.09    0.38
 -18   1   0   -0.17    0.31
  18   1   0    0.38    0.52
 -18  -1   0    0.21    0.28
  18  -1   0    0.29    0.30
  18  -1   1   -0.03    0.50
  18   1  -1    0.22    0.51
 -18  -1  -1    0.40    0.28
 -18   1   1    0.47    0.37
  18  -1   1    0.07    0.34
 -18  -1  -1   -0.06    0.37
  18   1  -1    0.45    0.36
 -18   1   1    0.29    0.38
 -18  -1   1    0.23    0.26
  18  -1  -1    0.55    0.47
 -18  -1   1    0.20    0.37
 -18   1  -1    0.54    0.39
 -18   1  -1    0.37    0.33
  18   1   1    0.00    0.41
  18  -1  -1    0.47    0.28
  18   1   1   -0.42    0.49
  18   1  -2   34.01    1.37
 -18   1   2   32.21    1.52
 -18  -1  -2   32.67    1.32
  18  -1   2   37.60    1.44
 -18   1   2   36.46    1.46
 -18  -1  -2   35.37    1.53
  18  -1   2   40.14    1.69
  18   1  -2   34.88    1.62
  18   1   2   37.19    1.55
 -18   1  -2   34.85    1.53
  18  -1  -2   36.76    1.53
  18  -1  -2   31.90    1.25
 -18  -1   2   34.59    1.45
 -18  -1   2   31.39    1.31
 -18   1  -2   31.95    1.39
  18   1   2   39.10    1.71
  18   1  -3    1.00    0.36
 -18   1   3    1.74    0.43
 -18   1   3    1.44    0.39
 -18  -1  -3    1.03    0.45
  18   1  -3    1.48    0.53
  18  -1   3    1.44    0.58
  18  -1   3    1.73    0.46
 -18  -1  -3    1.25    0.37
  18  -1  -3    1.48    0.46
  18  -1  -3    0.71    0.27
 -18  -1   3    1.81    0.37
 -18  -1   3    1.24    0.40
 -18   1  -3    1.34    0.43
  18   1   3    1.31    0.56
 -18   1  -3    1.09    0.37
 -18  -1  -4    1.01    0.41
  18   1  -4    0.72    0.33
  18   1  -4    1.29    0.51
  18  -1   4    1.22    0.49
 -18   1   4    0.50    0.34
 -18   1   4    0.06    0.37
  18  -1   4    1.04    0.57
 -18  -1  -4    1.07    0.34
 -18   1  -4    0.53    0.36
  18   1   4    2.08    0.61
  18  -1  -4    0.48    0.25
 -18  -1   4    1.20    0.35
  18   1   4    1.13    0.54
 -18  -1   4    0.90    0.36
  18  -1  -4    1.31    0.41
  18  -1   5    0.38    0.56
 -18   1   5    0.77    0.41
 -18  -1  -5    0.35    0.32
 -18  -1  -5    0.09    0.40
  18   1  -5    0.33    0.45
  18   1  -5    0.27    0.30
 -18   1   5    0.31    0.32
  18   1   5    0.23    0.52
 -18  -1   5    0.43    0.33
 -18  -1   5    0.17    0.32
  18  -1  -5    0.23    0.36
  18   1   5    0.50    0.55
 -18   1  -5    0.12    0.35
 -18   1  -5   -0.29    0.38
  18  -1  -5    0.07    0.24
 -18  -1  -6    6.62    0.67
  18  -1   6    8.56    0.90
  18   1  -6    5.66    0.49
 -18   1   6    5.10    0.77
  18   1  -6    5.94    0.66
  18  -1   6    6.54    0.74
 -18   1   6    4.91    0.63
 -18  -1  -6    7.12    0.76
  18   1   6    6.81    0.80
  18  -1  -6    6.02    0.48
 -18   1  -6    6.92    0.73
 -18   1  -6    5.51    0.58
 -18  -1   6    5.87    0.59
  18   1   6    6.36    0.83
  18  -1  -6    5.92    0.58
  18  -1   7    1.45    0.65
 -18  -1  -7    2.05    0.55
  18   1  -7    1.18    0.34
 -18  -1  -7    1.21    0.39
 -18   1   7    1.50    0.52
  18   1  -7    0.89    0.46
  18  -1   7    1.12    0.55
  18   1   7    1.69    0.64
 -18  -1   7    1.30    0.34
 -18  -1   7    0.98    0.31
 -18   1  -7    0.46    0.38
  18   1   7    1.43    0.57
 -18   1  -7    1.03    0.41
  18  -1  -7    1.21    0.28
 -18  -1   7    0.45    0.39
 -18   1   8    0.25    0.29
  18   1  -8    0.31    0.42
 -18  -1  -8    0.20    0.41
 -18   1   8    0.25    0.24
  18  -1   8    0.36    0.61
 -18  -1  -8    0.27    0.34
  18   1  -8   -0.64    0.28
  18  -1   8    1.10    0.54
 -18   1   8    0.87    0.48
  18   1   8   -0.90    0.49
 -18  -1   8   -0.16    0.39
  18  -1  -8   -0.40    0.33
 -18  -1   8    0.11    0.23
 -18  -1   8    0.53    0.29
  18   1   8   -0.32    0.74
 -18   1  -8    0.06    0.38
 -18   1  -8    0.12    0.38
 -18  -1  -9    0.24    0.48
  18   1  -9   -0.58    0.38
 -18   1   9    0.49    0.48
 -18  -1  -9    0.11    0.38
 -18   1   9    0.02    0.22
 -18   1   9    0.11    0.27
  18   1  -9    0.20    0.33
  18  -1   9    1.49    0.84
  18  -1   9    0.87    0.57
  18  -1  -9    0.67    0.35
 -18   1  -9   -0.13    0.39
 -18   1  -9    0.01    0.38
 -18  -1   9   -0.25    0.22
  18   1   9    0.23    0.56
 -18  -1   9    0.01    0.27
  18   1   9    0.02    0.64
 -18  -1   9    0.69    0.42
 -18   1  10    2.02    0.30
  18   1 -10    1.90    0.47
 -18   1  10    2.09    0.38
  18  -1  10    2.36    0.73
 -18   1  10    1.72    0.28
  18  -1  10    1.64    0.61
 -18  -1 -10    3.13    0.59
 -18  -1 -10    2.64    0.83
  18   1 -10    1.94    0.39
 -18   1  10    1.08    0.53
 -18  -1  10    1.34    0.28
 -18  -1  10    1.45    0.33
 -18   1 -10    2.22    0.51
 -18   1 -10    2.20    0.57
  18  -1 -10    2.58    0.43
  18   1  10    1.05    0.70
 -18  -1  10    1.97    0.26
 -18  -1  10    1.90    0.51
  18   1 -11    2.09    0.40
 -18   1  11    2.13    0.27
 -18  -1 -11    2.42    0.50
 -18   1  11    1.40    0.56
 -18   1  11    1.46    0.22
  18  -1  11    2.30    0.76
  18   1 -11    1.26    0.45
  18  -1  11    1.92    0.63
 -18   1 -11    2.15    0.52
 -18  -1  11    2.09    0.53
  18   1  11    1.17    0.65
  18   1  11    0.90    0.70
 -18  -1  11    2.55    0.42
  18  -1  12    2.51    0.67
 -18  -1 -12    2.46    0.52
 -18   1  12    2.59    0.63
  18   1 -12    0.90    0.45
  18  -1  12    2.33    0.79
  18   1  12    1.04    0.65
  18   1  12    4.27    0.87
 -18   1 -12    2.14    0.55
  18   1 -13   -0.21    0.38
 -18  -1 -13   -0.15    0.45
 -18   1  13    1.42    0.63
  18  -1  13   -0.36    0.67
  18  -1  13    0.00    0.59
  18   1  13    0.97    0.73
 -18   1 -13    1.32    0.52
  18   1  13   -0.04    0.62
  19  -1   0    0.21    0.31
 -19  -1   0    1.24    0.46
  19  -1   0    0.87    0.53
 -19  -1   0    0.57    0.31
 -19   1   0    0.93    0.41
  19   1   0    1.33    0.59
  19   1   0    1.00    0.42
 -19   1   0    0.38    0.33
  19  -1   1    0.60    0.53
  19  -1   1    1.10    0.37
 -19  -1  -1    1.54    0.34
 -19   1   1    0.58    0.34
  19   1  -1    1.42    0.58
 -19   1   1    1.06    0.41
 -19  -1  -1    0.78    0.42
  19   1  -1    0.15    0.35
  19  -1  -1    0.82    0.29
  19  -1  -1    0.70    0.49
 -19   1  -1    1.11    0.38
 -19  -1   1    0.98    0.43
 -19  -1   1    0.61    0.29
 -19   1  -1    0.88    0.42
  19   1   1   -0.17    0.41
  19   1   1    0.62    0.57
  19   1  -2    0.35    0.52
 -19   1   2    0.27    0.36
 -19   1   2    1.05    0.41
 -19  -1  -2    1.29    0.49
  19   1  -2    1.03    0.36
  19  -1   2   -0.24    0.37
 -19  -1  -2    1.14    0.41
  19  -1   2    1.42    0.59
  19  -1  -2    1.00    0.48
 -19  -1   2    0.86    0.41
  19   1   2    0.79    0.54
 -19   1  -2    0.57    0.34
 -19  -1   2    0.85    0.31
  19  -1  -2    1.21    0.29
  19   1   2    1.42    0.60
  19  -1   3    1.41    0.46
 -19   1   3    1.17    0.40
 -19  -1  -3    2.01    0.38
  19  -1   3    1.70    0.62
  19   1  -3    1.06    0.35
 -19   1   3    1.19    0.51
 -19  -1  -3    1.53    0.51
  19   1  -3    1.49    0.53
 -19  -1   3    1.53    0.70
  19  -1  -3    1.56    0.48
  19   1   3    1.17    0.61
  19   1   3    1.10    0.54
  19  -1  -3    1.13    0.29
 -19  -1   3    1.35    0.34
 -19   1  -3    1.07    0.38
 -19  -1  -4    0.41    0.42
  19  -1   4    1.38    0.52
 -19   1   4   -0.16    0.34
  19   1  -4    0.19    0.31
 -19   1   4    0.21    0.33
  19   1  -4    0.68    0.49
  19  -1   4    0.22    0.51
 -19  -1  -4    0.30    0.30
 -19  -1   4    0.27    0.30
  19  -1  -4    0.25    0.38
  19   1   4    0.45    0.55
 -19   1  -4    0.94    0.37
 -19   1  -4   -0.30    0.39
 -19  -1   4    0.11    0.33
  19   1   4    0.75    0.52
  19   1  -5    0.63    0.31
  19   1  -5    0.38    0.48
 -19   1   5    0.05    0.38
 -19  -1  -5   -0.34    0.40
  19  -1   5   -0.35    0.47
 -19  -1  -5    0.33    0.33
  19  -1   5   -0.09    0.53
 -19  -1   5    0.22    0.33
 -19   1  -5    0.16    0.35
  19   1   5   -0.01    0.54
 -19   1  -5    0.14    0.40
  19  -1  -5    0.03    0.37
  19   1   5    0.11    0.55
 -19  -1   5    0.16    0.34
  19  -1   6    6.44    0.83
 -19  -1  -6    4.59    0.51
 -19  -1  -6    4.30    0.55
  19   1  -6    4.11    0.50
 -19   1   6    4.57    0.60
  19   1  -6    4.86    0.61
  19  -1   6    5.66    0.73
  19  -1  -6    3.04    0.48
  19   1   6    5.80    0.75
 -19  -1   6    4.47    0.52
 -19   1  -6    5.32    0.70
 -19  -1   6    4.90    0.49
  19   1   6    4.66    0.77
 -19   1  -6    4.93    0.54
 -19  -1  -7    1.05    0.36
 -19   1   7    1.35    0.47
  19   1  -7    1.35    0.46
  19  -1   7    0.49    0.61
  19  -1   7    1.82    0.56
 -19   1   7    0.46    0.32
  19   1  -7    0.87    0.35
 -19  -1  -7    0.87    0.47
 -19   1  -7    0.69    0.42
 -19   1  -7    0.90    0.40
  19   1   7    1.82    0.58
  19  -1  -7    1.15    0.38
 -19  -1   7    0.96    0.34
 -19  -1   7    0.16    0.35
 -19   1   8    2.55    0.39
  19   1  -8    1.83    0.37
  19  -1   8    2.92    0.75
  19   1  -8    1.25    0.45
 -19   1   8    1.22    0.48
  19  -1   8    3.23    0.64
 -19  -1  -8    2.29    0.56
 -19  -1  -8    2.09    0.44
 -19   1  -8    1.78    0.46
 -19   1  -8    2.18    0.56
  19   1   8    1.49    0.69
  19   1   8    1.84    0.60
 -19  -1   8    1.67    0.44
 -19  -1   8    2.22    0.37
  19  -1  -8    2.40    0.42
 -19   1   9   -0.75    0.38
 -19   1   9    0.14    0.28
  19   1  -9    1.09    0.43
 -19  -1  -9    0.39    0.40
  19  -1   9    0.03    0.63
 -19  -1  -9    0.18    0.42
 -19   1  -9    0.08    0.38
 -19  -1   9    0.13    0.28
  19  -1  -9   -0.37    0.42
 -19   1  -9    0.60    0.47
  19   1   9   -0.05    0.62
  19  -1  10    2.46    0.74
 -19   1  10    2.52    0.33
  19   1 -10    3.82    0.54
 -19  -1 -10    2.91    0.60
 -19   1  10    2.12    0.29
 -19  -1 -10    2.57    0.48
 -19   1  10    3.07    0.62
  19   1  10    2.65    0.75
 -19  -1  10    1.96    0.27
 -19  -1  10    2.04    0.33
  19   1  10    2.53    0.68
 -19   1 -10    2.92    0.65
 -19   1 -10    2.59    0.53
 -19  -1 -11    0.30    0.39
 -19   1  11   -0.83    0.51
  19  -1  11    0.19    0.69
  19   1 -11    0.28    0.42
 -19   1  11    0.47    0.23
  19  -1  11    1.16    0.60
  19   1  11   -0.72    0.66
  19   1  11   -0.74    0.55
 -19   1 -11    0.04    0.43
  19  -1  12    2.22    0.67
 -19  -1 -12    0.60    0.44
 -19   1  12    0.84    0.55
  19  -1  12    1.54    0.75
 -19   1 -12    0.24    0.47
  19   1  12    0.94    0.73
  19   1  12    0.21    0.66
  20   1   0    1.16    0.57
 -20   1   0   -0.13    0.31
  20  -1   0   -0.10    0.49
 -20  -1   0   -0.27    0.40
 -20  -1   0    0.14    0.30
  20  -1   1    0.25    0.53
  20  -1   1    0.42    0.34
 -20  -1  -1   -0.35    0.27
  20   1  -1    0.33    0.51
 -20  -1  -1    1.11    0.44
  20   1  -1    0.31    0.39
 -20   1   1    0.37    0.34
  20   1   1   -0.09    0.52
  20  -1  -1    1.04    0.49
 -20   1  -1    0.12    0.32
 -20  -1   1    0.25    0.38
  20   1   1    0.08    0.40
  20   1  -2    2.25    0.43
 -20  -1  -2    2.71    0.39
  20   1  -2    2.32    0.61
 -20   1   2    2.64    0.44
  20  -1   2    3.49    0.49
  20  -1   2    2.98    0.66
 -20  -1   2    2.30    0.47
  20  -1  -2    3.54    0.59
  20   1   2    2.67    0.68
 -20   1  -2    1.42    0.38
  20   1   2    4.02    0.59
  20   1  -3    0.19    0.32
  20  -1   3    0.20    0.40
 -20  -1  -3    0.49    0.50
  20   1  -3    0.70    0.50
 -20   1   3    0.08    0.34
 -20  -1  -3    0.43    0.30
  20  -1   3    0.02    0.54
  20   1   3    1.07    0.61
 -20  -1   3    0.66    0.38
 -20   1  -3    0.41    0.34
 -20   1  -3    0.36    0.47
  20  -1  -3    0.89    0.44
  20   1   3    0.34    0.46
 -20  -1  -4    0.27    0.39
  20  -1   4    0.18    0.48
  20   1  -4    0.07    0.31
 -20   1   4   -0.14    0.35
 -20  -1  -4    0.14    0.31
  20   1  -4    0.10    0.46
  20  -1   4    0.46    0.54
  20   1   4    0.97    0.60
 -20   1  -4    0.07    0.33
 -20   1  -4    0.54    0.43
 -20  -1   4    0.34    0.36
  20   1   4    0.42    0.51
  20  -1  -4    0.49    0.41
 -20  -1   4    0.17    0.31
 -20   1   5    0.48    0.36
  20  -1   5    0.40    0.54
 -20  -1  -5   -0.18    0.42
  20   1  -5   -0.55    0.43
  20  -1   5    0.18    0.48
 -20  -1  -5   -0.18    0.31
 -20   1   5    0.34    0.35
  20  -1  -5   -0.15    0.38
 -20   1  -5    0.43    0.35
 -20  -1   5   -0.11    0.33
 -20  -1   5    0.12    0.37
  20   1   5    0.01    0.52
  20   1   5    0.07    0.56
 -20   1  -5   -0.42    0.38
 -20  -1  -6    0.92    0.48
 -20  -1  -6    0.00    0.31
 -20   1   6    0.47    0.36
 -20   1   6   -0.27    0.36
  20   1  -6   -0.19    0.40
  20  -1   6    0.27    0.56
  20  -1   6   -0.15    0.52
 -20   1  -6    0.01    0.38
  20  -1  -6   -0.39    0.36
  20   1   6    0.35    0.58
 -20   1  -6    0.76    0.38
 -20  -1   6    0.09    0.33
  20   1   6    1.74    0.58
 -20  -1  -7   -0.45    0.30
 -20  -1  -7    0.26    0.40
  20   1  -7    0.34    0.42
  20  -1   7    0.86    0.59
 -20   1   7    0.27    0.33
  20  -1   7   -0.74    0.52
 -20   1   7   -0.10    0.38
 -20  -1   7    0.21    0.33
 -20   1  -7    0.09    0.41
  20   1   7   -0.08    0.59
  20  -1  -7   -0.53    0.41
  20   1   7    1.65    0.58
  20   1  -8    0.68    0.44
 -20   1   8   -0.59    0.40
 -20  -1  -8   -0.44    0.42
 -20  -1  -8    0.31    0.39
  20  -1   8    0.04    0.51
  20  -1   8    1.39    0.65
 -20   1   8    0.06    0.32
  20   1   8   -0.48    0.61
 -20   1  -8   -0.14    0.43
 -20   1  -8    0.79    0.40
 -20  -1   8   -0.07    0.32
  20   1   8   -0.54    0.60
  20   1  -9    0.02    0.40
 -20  -1  -9   -0.16    0.45
  20  -1   9   -0.61    0.59
 -20   1   9    0.15    0.29
 -20  -1  -9    0.16    0.34
 -20   1   9   -0.84    0.41
  20  -1   9   -0.08    0.60
 -20   1  -9   -0.84    0.39
  20   1   9   -0.54    0.53
 -20  -1   9    0.33    0.31
 -20   1  -9    0.38    0.38
  20   1   9    1.52    0.70
 -20  -1 -10    0.62    0.39
 -20   1  10    1.34    0.66
  20  -1  10    0.85    0.68
  20   1 -10   -0.29    0.46
 -20   1  10    0.93    0.29
  20  -1  10    1.34    0.64
  20   1  10    0.88    0.60
  20   1  10    1.16    0.74
 -20  -1  10    0.30    0.27
 -20   1 -10    0.84    0.44
  20  -1  11   -2.33    0.65
 -20   1  11    0.33    0.17
  20  -1  11   -0.37    0.57
 -20  -1 -11   -0.11    0.38
 -20   1  11    0.08    0.26
  20   1  11    1.33    0.74
 -20   1 -11   -0.28    0.40
  20   1  11    0.46    0.61
  21   1   0    0.43    0.54
 -21   1   0    0.07    0.31
  21  -1   0    0.15    0.49
 -21   1   0    0.47    0.42
  21   1   0   -0.15    0.36
 -21  -1   0   -0.45    0.28
 -21  -1   0    0.34    0.40
 -21   1   1    2.58    0.50
 -21   1   1    2.50    0.43
  21   1  -1    1.39    0.48
 -21  -1  -1    1.96    0.47
  21   1  -1    2.36    0.62
  21  -1   1    3.16    0.65
 -21  -1  -1    2.23    0.37
  21  -1  -1    4.11    0.63
  21   1   1    3.52    0.52
  21   1   1    2.98    0.69
 -21   1  -1    2.44    0.53
 -21   1  -1    1.97    0.40
 -21  -1   1    2.79    0.51
 -21   1   2    2.08    0.41
 -21  -1  -2    2.49    0.37
  21   1  -2    1.91    0.59
 -21  -1  -2    2.44    0.50
  21  -1   2    1.97    0.63
 -21   1   2    2.62    0.51
 -21   1  -2    2.49    0.53
 -21  -1   2    3.29    0.54
  21  -1  -2    2.64    0.54
  21   1   2    3.12    0.70
  21   1   2    2.72    0.53
 -21   1  -2    2.27    0.40
  21  -1   3   -0.13    0.53
 -21  -1  -3   -0.15    0.42
 -21  -1  -3    0.43    0.30
 -21   1   3   -0.21    0.37
 -21   1   3    0.34    0.35
  21   1  -3   -0.56    0.46
 -21  -1   3    0.26    0.39
 -21   1  -3   -0.08    0.44
  21   1   3   -0.82    0.43
 -21   1  -3   -0.39    0.30
  21  -1  -3   -0.14    0.43
  21   1   3    0.96    0.65
  21   1  -4    0.13    0.48
 -21  -1  -4   -0.21    0.30
  21  -1   4    0.46    0.58
 -21   1   4    0.14    0.34
 -21  -1  -4    0.05    0.41
 -21   1   4    0.23    0.38
  21   1   4   -1.11    0.55
 -21   1  -4    0.28    0.42
 -21   1  -4    0.96    0.35
  21  -1  -4   -0.25    0.40
 -21  -1   4    0.42    0.37
  21   1   4    0.84    0.52
 -21   1   5    0.65    0.39
 -21  -1  -5    0.31    0.45
 -21   1   5   -0.07    0.36
  21   1  -5    0.54    0.48
 -21  -1  -5   -0.29    0.30
 -21   1  -5   -0.70    0.37
  21  -1  -5    0.17    0.60
 -21  -1   5    0.61    0.38
  21   1   5    0.95    0.55
 -21   1  -5    0.33    0.34
  21   1   5   -0.19    0.57
 -21   1   6    8.52    0.79
  21  -1   6   12.01    1.15
 -21  -1  -6   11.34    0.75
  21   1  -6   11.59    0.94
 -21   1   6   12.97    0.85
 -21  -1  -6   10.18    1.00
  21   1   6   12.35    1.15
 -21   1  -6   13.17    1.05
  21   1   6   13.28    1.10
 -21   1  -6    9.76    0.87
 -21  -1   6   11.26    0.83
 -21  -1  -7    0.13    0.59
 -21   1   7    0.36    0.35
  21  -1   7    0.04    0.57
  21  -1   7   -0.60    0.54
 -21  -1  -7   -0.34    0.44
  21   1  -7   -0.01    0.42
  21   1   7   -0.13    0.83
 -21   1  -7    0.21    0.36
 -21   1  -7   -0.41    0.38
 -21  -1   7    0.48    0.35
  21   1   7    0.07    0.57
 -21  -1  -8    6.27    0.59
  21   1  -8    5.57    0.71
  21  -1   8    6.87    0.81
  21  -1   8    8.18    0.93
 -21  -1  -8    7.62    0.76
 -21   1   8    6.54    0.64
 -21   1  -8    5.75    0.59
  21   1   8    6.11    0.88
  21   1   8    8.16    0.86
 -21   1  -8    4.83    0.63
 -21  -1   8    6.94    0.65
 -21  -1  -9   -0.70    0.42
 -21  -1  -9   -0.21    0.35
  21  -1   9   -0.47    0.56
  21  -1   9    0.18    0.65
 -21   1  -9   -0.39    0.49
  21   1   9    0.08    0.65
 -21   1  -9    0.57    0.38
  21   1   9   -0.51    0.55
 -22   1   0   -0.03    0.32
 -22   1   0    0.06    0.40
  22  -1   0   -0.10    0.50
  22   1   0   -0.81    0.57
 -22  -1   0   -0.07    0.41
 -22   1   1    0.24    0.33
  22   1  -1    0.58    0.54
  22  -1   1    0.40    0.53
 -22   1   1   -0.05    0.41
 -22  -1  -1   -0.04    0.41
 -22   1  -1   -0.22    0.44
  22  -1  -1   -0.34    0.48
 -22  -1   1    0.37    0.41
 -22   1  -1   -0.31    0.32
 -22  -1  -2   13.30    1.05
 -22   1   2   11.81    0.82
  22  -1   2   14.61    1.20
  22   1  -2   14.11    1.08
 -22   1   2   13.71    0.99
 -22  -1   2   12.80    0.97
  22  -1  -2   10.83    0.98
 -22   1  -2   12.56    0.80
  22   1   2   14.76    1.20
 -22   1  -2   14.03    1.05
 -22  -1  -3    1.17    0.46
  22   1  -3    0.74    0.53
 -22   1   3    0.95    0.45
 -22   1  -3    1.29    0.51
 -22   1  -3    1.30    0.37
  22   1   3    1.82    0.67
 -22  -1   3    1.43    0.46
 -22  -1  -4    0.29    0.47
 -22   1   4   -0.29    0.38
  22   1  -4   -0.33    0.46
  22  -1   4    0.22    0.57
  22   1   4   -0.39    0.57
 -22  -1   4    0.03    0.40
 -22   1  -4   -0.25    0.41
 -22   1   5   -0.33    0.36
  22  -1   5    0.06    0.57
  22   1  -5   -0.16    0.45
 -22  -1  -5    0.54    0.44
 -22   1  -5    0.26    0.33
  22   1   5    0.20    0.60
 -22  -1   5    0.15    0.38
 -22   1  -5   -0.06    0.46
  22   1   5   -0.83    0.60
 -22   1   6    2.78    0.57
  22  -1   6    2.71    0.71
 -22  -1  -6    2.47    0.60
 -22  -1   6    3.43    0.56
 -22   1  -6    1.95    0.52
 -22   1  -6    2.89    0.46
  22   1   6    3.11    0.76
 -22   1   7    0.36    0.36
 -22  -1  -7    1.04    0.53
  22  -1   7    0.10    0.60
  22   1   7    0.43    0.62
 -22  -1   7   -0.03    0.36
 -22   1  -7    0.74    0.39
 -22   1  -7    0.81    0.54
  22   1   7   -0.36    0.56
 -23  -1   0    0.06    0.47
 -23   1   0   -0.41    0.41
  23   1   0    0.19    0.54
  23   1  -1    0.25    0.51
 -23   1   1    0.39    0.42
 -23  -1  -1    0.01    0.47
 -23   1  -1   -0.22    0.48
 -23  -1   1    1.87    0.53
  23   1   1   -0.83    0.52
  23  -1   2    0.32    0.56
 -23   1   2    0.05    0.44
 -23  -1  -2    0.04    0.45
  23   1  -2   -0.18    0.51
  23   1   2    0.88    0.60
 -23   1  -2    0.16    0.48
 -23  -1   2    0.19    0.45
 -23  -1  -3    0.08    0.47
  23  -1   3    0.33    0.58
  23   1  -3    0.26    0.48
 -23   1  -3   -0.56    0.44
 -23  -1   3    0.44    0.77
  23   1   3    0.32    0.63
 -23   1   4    0.83    0.44
 -23  -1  -4    0.49    0.54
  23  -1   4    0.94    0.64
 -23  -1   4    1.12    0.45
 -23   1  -4    0.26    0.49
  23   1   4    2.42    0.70
   0   2   0  224.90    6.83
   0  -2   0  229.01    6.81
   0  -2   0  224.56    6.82
   0   2   0  238.72    6.83
   0   2   1    9.38    0.32
   0   2   1    9.59    0.32
   0   2   1    9.00    0.33
   0  -2  -1    9.16    0.33
   0  -2   1    8.81    0.31
   0   2  -1    8.67    0.32
   0  -2  -1    9.10    0.31
   0   2  -1    8.80    0.32
   0  -2   1    8.54    0.32
   0  -2  -1    8.82    0.30
   0  -2   1    8.47    0.31
   0   2  -2  100.86    3.25
   0  -2  -2  110.48    3.22
   0   2   2  112.35    3.25
   0  -2  -2  108.42    3.25
   0   2  -2  107.27    3.24
   0   2   2  109.12    3.25
   0   2  -2  107.06    3.23
   0   2   2  109.22    3.25
   0  -2  -2  107.07    3.24
   0   2   2  112.22    3.23
   0  -2   2  107.11    3.24
   0  -2  -2  109.72    3.24
   0  -2   2  106.67    3.23
   0   2  -2  102.28    3.23
   0  -2   2  109.72    3.23
   0   2   3    8.28    0.32
   0  -2   3    8.14    0.31
   0   2   3    7.97    0.30
   0  -2  -3    7.72    0.31
   0  -2   3    7.88    0.30
   0  -2  -3    7.46    0.30
   0   2  -3    7.64    0.34
   0   2   3    8.15    0.33
   0  -2   3    7.18    0.31
   0  -2   3    7.50    0.30
   0   2  -3    7.97    0.31
   0   2   3    7.42    0.33
   0  -2   3    7.74    0.33
   0   2   3    8.03    0.30
   0   2  -3    8.22    0.32
   0   2  -3    7.53    0.30
   0  -2  -3    8.05    0.30
   0  -2   3    7.82    0.31
   0  -2  -3    7.82    0.32
   0   2   4  353.07   10.22
   0   2   4  347.77   10.23
   0   2   4  354.83   10.20
   0   2  -4  350.68   10.21
   0   2   4  352.94   10.20
   0  -2   4  338.43   10.20
   0   2  -4  329.52   10.24
   0  -2  -4  344.95   10.21
   0   2  -4  341.46   10.22
   0  -2   4  333.49   10.22
   0  -2   4  344.93   10.20
   0   2  -4  350.20   10.20
   0   2   5   39.66    1.26
   0  -2  -5   38.05    1.31
   0   2   5   39.16    1.26
   0  -2   5   39.85    1.26
   0   2  -5   37.96    1.24
   0  -2   5   39.62    1.27
   0   2  -5   37.90    1.31
   0  -2   5   39.73    1.25
   0  -2  -5   38.54    1.26
   0   2   5   39.37    1.28
   0  -2   5   38.76    1.28
   0   2  -5   40.08    1.28
   0   2   5   40.88    1.27
   0   2   6    0.59    0.15
   0  -2  -6    0.94    0.20
   0  -2   6    1.05    0.18
   0   2   6    1.11    0.16
   0   2  -6    0.74    0.19
   0  -2   6    0.92    0.14
   0   2  -6    1.18    0.18
   0  -2  -6    0.80    0.15
   0   2   6    0.81    0.16
   0   2  -6    1.40    0.19
   0  -2   6    1.02    0.17
   0  -2   6    0.72    0.14
   0   2   6    0.79    0.16
   0  -2   7  195.78    5.86
   0   2  -7  174.44    5.99
   0  -2   7  198.69    5.83
   0   2   7  186.21    5.89
   0  -2  -7  191.85    5.92
   0  -2   7  193.02    5.84
   0   2   7  203.04    5.85
   0  -2  -7  195.65    5.82
   0  -2   7  195.65    5.87
   0   2   7  196.76    5.86
   0   2  -7  195.15    5.86
   0   2  -7  194.37    5.81
   0   2   7  203.86    5.86
   0   2   8   15.84    0.66
   0  -2   8   14.52    0.66
   0  -2   8   15.74    0.62
   0   2  -8   13.76    0.71
   0  -2  -8   15.07    0.72
   0  -2   8   15.28    0.69
   0   2   8   16.33    0.66
   0   2  -8   15.93    0.66
   0   2   8   15.33    0.64
   0   2   8   15.69    0.66
   0  -2   8   15.64    0.68
   0  -2   9    0.72    0.19
   0  -2  -9    0.75    0.27
   0   2   9    0.87    0.24
   0  -2   9    0.86    0.24
   0  -2   9    0.54    0.23
   0  -2   9    0.81    0.18
   0   2   9    0.98    0.24
   0   2  -9    0.69    0.23
   0   2  -9    0.68    0.28
   0   2   9    0.81    0.22
   0  -2  10   39.07    1.38
   0  -2  10   39.29    1.38
   0  -2 -10   41.14    1.50
   0  -2  10   41.36    1.43
   0   2 -10   38.24    1.51
   0   2  10   38.32    1.39
   0   2  10   42.26    1.42
   0   2  10   40.52    1.41
   0  -2  10   41.59    1.44
   0   2  10   38.78    1.40
   0  -2  11   44.81    1.54
   0   2 -11   44.39    1.67
   0  -2  11   42.57    1.51
   0   2  11   43.27    1.53
   0  -2  11   46.05    1.59
   0  -2  11   44.49    1.57
   0   2  11   44.10    1.56
   0   2  11   43.39    1.55
   0  -2 -11   42.75    1.64
   0   2  11   44.80    1.56
   0  -2  12   40.10    1.44
   0   2  12   39.71    1.46
   0  -2  12   41.20    1.48
   0   2  12   36.11    1.39
   0  -2 -12   39.10    1.55
   0  -2  12   38.08    1.46
   0   2  12   39.66    1.44
   0   2  12   41.48    1.46
   0  -2  12   38.10    1.39
   0   2 -12   35.92    1.53
   0   2  13    3.69    0.43
   0   2  13    3.17    0.40
   0   2 -13    3.85    0.53
   0  -2  13    3.34    0.39
   0   2  13    3.72    0.73
   0   2  13    4.27    0.46
   0  -2  13    3.22    0.35
   0  -2  13    3.16    0.43
   0  -2 -13    3.48    0.52
   0  -2  13    3.65    0.46
   0   2  14  102.89    3.49
   0   2  14  109.81    3.54
   0   2  14  112.07    3.54
   0  -2  14  111.54    3.53
   0  -2  14  113.67    3.56
   0  -2  14  105.03    3.47
   0   2  14  111.98    3.54
   0  -2 -14  108.34    3.67
   0   2 -14  110.07    3.68
   0  -2  14  109.28    3.56
   0   2  15    0.53    0.26
   0   2 -15   -0.56    0.40
   0  -2  15    0.36    0.40
   0  -2  15    0.15    0.31
   0   2  15    0.55    0.39
   0   2  15    0.41    0.38
   0   2  15   -0.41    0.30
   0  -2 -15   -0.37    0.39
   0  -2  15    0.48    0.41
   0  -2  15   -0.32    0.21
   0   2 -16   20.05    1.21
   0   2  16   21.00    1.06
   0  -2  16   18.80    1.03
   0  -2  16   20.66    1.14
   0  -2  16   21.02    1.11
   0  -2 -16   20.45    1.20
   0   2  16   19.35    1.07
   0   2  16   20.95    1.07
   0   2 -17    1.13    0.87
   0  -2  17    1.94    0.48
   0   2  17    2.48    0.51
   0  -2  17    1.74    0.64
   0   2  17    1.49    0.48
   0   2  17    1.07    0.61
   0  -2 -17    1.31    0.67
   0  -2  17    2.56    0.82
   0  -2 -18   31.18    1.59
   0   2  18   31.96    1.46
   0  -2  18   29.62    1.37
   0   2  18   30.82    1.40
   0  -2  18   31.95    1.49
   0  -2  18   31.73    1.45
   0   2 -18   30.06    1.56
   0   2  18   30.82    1.43
   0   2 -19    0.42    0.57
   0  -2  19    0.23    0.49
   0   2  19    0.30    0.50
   0  -2  19    0.55    0.50
   0  -2 -19   -0.22    0.52
   0   2  19    0.57    0.49
   0   2  19    0.02    0.41
   0  -2  19    0.20    0.41
   0   2  20    0.66    0.47
   0   2  20    1.16    0.55
   0  -2  20   -0.23    0.50
   0  -2 -20    0.94    0.58
   0  -2  20    1.14    0.46
   0  -2  20    0.63    0.56
   0   2 -20    0.61    0.58
   0   2  20   -0.04    0.50
  -1  -2   0   -0.03    0.06
  -1   2   0    0.13    0.09
   1  -2   0   -0.02    0.08
  -1  -2   0    0.03    0.06
   1   2   0   -0.04    0.05
   1  -2   0   -0.06    0.04
  -1  -2   0    0.01    0.07
  -1   2   0   -0.08    0.05
   1   2   0    0.02    0.04
   1  -2   0    0.06    0.04
   1  -2   0    0.06    0.05
   1   2   0   -0.03    0.05
  -1   2   1    0.25    0.06
   1  -2   1    0.57    0.11
  -1  -2  -1    0.47    0.09
   1   2  -1    0.33    0.07
  -1  -2  -1    0.25    0.07
   1  -2   1    0.24    0.05
  -1   2   1    0.33    0.04
  -1   2   1    0.31    0.05
   1  -2   1    0.48    0.09
   1   2  -1    0.26    0.06
  -1  -2  -1    0.40    0.07
   1   2  -1    0.34    0.05
  -1   2   1    0.15    0.06
   1  -2   1    0.25    0.05
   1  -2   1    0.06    0.05
   1  -2   1    0.34    0.05
  -1   2  -1    0.21    0.05
  -1   2  -1    0.60    0.11
   1  -2  -1    0.06    0.06
   1  -2  -1    0.32    0.03
  -1  -2   1    0.20    0.05
  -1  -2   1    0.16    0.05
   1   2   1    0.36    0.07
  -1  -2   1    0.36    0.06
  -1   2  -1    0.33    0.10
  -1   2  -1    0.28    0.04
   1   2   1    0.25    0.05
   1   2   1    0.25    0.07
   1  -2  -1    0.31    0.04
   1   2   1    0.21    0.06
  -1   2  -1    0.29    0.05
   1   2  -2    3.92    0.19
   1   2  -2    3.51    0.16
   1   2  -2    3.47    0.19
   1  -2   2    3.63    0.18
   1  -2   2    3.53    0.18
  -1   2   2    3.55    0.17
   1   2  -2    3.04    0.19
   1  -2   2    3.23    0.16
   1   2  -2    3.57    0.16
  -1   2   2    3.53    0.18
  -1  -2  -2    3.30    0.19
  -1   2   2    3.34    0.18
  -1  -2  -2    3.91    0.18
  -1  -2  -2    3.51    0.18
  -1  -2  -2    3.67    0.18
  -1  -2  -2    3.52    0.19
   1  -2   2    3.76    0.21
   1  -2   2    3.49    0.16
  -1   2   2    3.52    0.14
   1   2   2    3.57    0.20
   1   2   2    3.61    0.18
  -1  -2   2    3.57    0.16
   1   2   2    3.39    0.20
   1  -2  -2    3.65    0.15
  -1  -2   2    3.65    0.17
  -1   2  -2    3.55    0.18
  -1  -2   2    3.40    0.17
  -1  -2   2    3.29    0.17
  -1   2  -2    3.64    0.18
   1  -2  -2    3.62    0.15
   1  -2  -2    3.71    0.17
   1   2   2    3.89    0.19
  -1   2  -2    3.28    0.17
   1  -2  -2    3.50    0.17
  -1   2   3    3.90    0.19
  -1  -2  -3    3.83    0.22
   1   2  -3    3.74    0.22
  -1   2   3    4.65    0.19
   1  -2   3    3.92    0.21
  -1   2   3    4.03    0.20
  -1  -2  -3    4.20    0.20
  -1   2   3    3.92    0.20
   1   2  -3    4.08    0.18
   1  -2   3    3.84    0.21
   1  -2   3    4.00    0.20
   1   2  -3    4.37    0.23
   1   2  -3    3.87    0.17
   1  -2   3    4.15    0.22
   1  -2   3    4.15    0.21
  -1  -2   3    3.88    0.18
   1   2   3    4.22    0.24
   1   2   3    4.15    0.22
   1  -2  -3    4.62    0.19
   1   2   3    3.83    0.23
  -1  -2   3    3.95    0.19
  -1  -2   3    3.72    0.21
   1  -2  -3    3.94    0.21
   1  -2  -3    3.90    0.18
  -1  -2   3    3.91    0.22
  -1   2  -3    3.96    0.24
  -1   2  -3    4.27    0.20
  -1   2  -3    3.81    0.21
  -1   2  -3    3.85    0.20
   1  -2  -3    4.06    0.19
   1   2   3    4.31    0.21
  -1   2  -3    4.09    0.22
   1   2   3    4.06    0.22
   1   2  -4   93.93    2.83
   1   2  -4   94.69    2.83
   1  -2   4   91.92    2.83
  -1   2   4   95.47    2.80
  -1   2   4   95.88    2.81
   1  -2   4   92.98    2.82
   1   2  -4   89.89    2.77
  -1   2   4   93.43    2.80
  -1   2   4   92.96    2.81
  -1  -2  -4   90.40    2.85
   1  -2   4   90.15    2.82
  -1   2   4   94.45    2.80
   1  -2   4   88.76    2.81
   1   2  -4   88.81    2.84
  -1   2  -4   92.79    2.82
   1  -2  -4   94.48    2.80
   1   2   4   93.23    2.85
   1   2   4   95.25    2.82
  -1   2  -4   88.02    2.86
  -1   2  -4   92.22    2.83
   1   2   4   95.29    2.82
  -1  -2   4   93.11    2.79
   1  -2  -4   97.99    2.80
   1  -2  -4   94.06    2.86
  -1   2  -4   92.82    2.87
  -1  -2   4   92.42    2.79
   1   2   4   95.99    2.84
   1   2  -5    4.02    0.30
   1   2  -5    3.65    0.27
  -1  -2  -5    3.92    0.27
   1  -2   5    3.98    0.27
  -1   2   5    3.78    0.25
  -1   2   5    4.02    0.25
  -1  -2  -5    4.03    0.29
   1  -2   5    3.94    0.25
  -1   2   5    4.05    0.25
   1  -2   5    3.97    0.26
  -1   2   5    4.09    0.25
   1   2  -5    3.86    0.28
   1  -2   5    3.87    0.26
  -1   2  -5    4.35    0.28
   1  -2  -5    4.26    0.22
  -1  -2   5    3.91    0.22
   1   2   5    4.42    0.27
   1  -2  -5    4.03    0.30
  -1  -2   5    4.32    0.27
  -1   2  -5    4.33    0.25
  -1  -2   5    4.42    0.23
   1   2   5    4.01    0.27
   1   2   5    4.52    0.29
  -1   2  -5    3.91    0.30
   1   2   5    4.53    0.27
  -1   2   6  244.82    7.02
  -1   2   6  217.12    7.07
  -1  -2  -6  235.10    7.05
   1  -2   6  231.35    7.05
  -1   2   6  236.42    7.02
   1  -2   6  232.60    7.04
   1  -2   6  233.99    7.04
   1   2  -6  237.48    7.05
   1  -2   6  229.63    7.04
  -1   2   6  242.85    7.03
   1   2  -6  229.24    7.09
   1   2  -6  238.83    7.04
  -1  -2  -6  234.48    7.09
  -1  -2   6  233.99    7.00
  -1   2  -6  240.74    7.04
  -1  -2   6  237.52    7.00
  -1   2  -6  233.13    7.03
  -1  -2   6  235.28    7.05
  -1   2  -6  238.27    7.11
  -1  -2   6  241.67    7.05
   1   2   6  237.81    7.04
   1   2   6  236.91    7.06
   1  -2  -6  242.06    6.99
   1   2   6  233.91    7.06
   1   2   6  240.21    7.04
   1  -2  -6  230.91    7.09
   1   2  -7    0.29    0.17
  -1  -2  -7    0.27    0.19
   1   2  -7    0.07    0.18
   1  -2   7    0.15    0.16
  -1   2   7    0.29    0.14
  -1  -2  -7    0.22    0.14
   1  -2   7    0.15    0.14
  -1   2   7    0.19    0.16
   1  -2   7    0.24    0.13
  -1   2   7    0.21    0.13
  -1   2   7    0.17    0.15
   1  -2   7    0.17    0.17
   1   2  -7    0.23    0.18
   1   2   7    0.33    0.14
   1   2   7    0.27    0.17
  -1   2  -7    0.14    0.16
  -1  -2   7    0.43    0.13
   1   2   7    0.25    0.16
   1  -2  -7    0.26    0.20
   1   2   7    0.00    0.19
  -1  -2   7    0.48    0.22
  -1   2  -7    0.09    0.21
  -1  -2   7    0.34    0.13
  -1  -2   7    0.62    0.18
  -1   2   8  257.45    7.61
   1  -2   8  244.96    7.62
   1   2  -8  258.06    7.64
   1   2  -8  252.82    7.63
   1  -2   8  257.01    7.65
  -1   2   8  259.91    7.61
   1   2  -8  243.51    7.69
   1  -2   8  251.41    7.63
   1  -2   8  255.41    7.62
  -1   2   8  260.94    7.62
  -1  -2  -8  254.72    7.63
  -1   2   8  251.45    7.61
  -1  -2  -8  254.99    7.70
  -1  -2   8  250.72    7.63
  -1  -2   8  256.42    7.64
  -1  -2   8  256.70    7.59
   1   2   8  259.08    7.63
  -1   2  -8  248.36    7.60
   1   2   8  259.61    7.65
  -1   2  -8  253.48    7.72
   1  -2  -8  257.02    7.70
   1   2   8  254.19    7.63
  -1  -2   8  251.85    7.59
  -1   2  -8  252.91    7.63
  -1   2   9    3.94    0.38
   1  -2   9    2.87    0.33
   1  -2   9    3.83    0.35
  -1   2   9    4.29    0.34
   1   2  -9    4.35    0.41
  -1   2   9    4.32    0.40
   1  -2   9    4.22    0.41
   1  -2   9    3.65    0.36
  -1   2   9    3.91    0.37
  -1  -2  -9    4.62    0.42
  -1  -2  -9    3.49    0.32
   1   2  -9    4.12    0.39
  -1  -2   9    3.61    0.36
  -1  -2   9    3.39    0.31
   1   2   9    4.54    0.42
  -1   2  -9    4.88    0.44
  -1  -2   9    3.43    0.34
   1  -2  -9    3.45    0.40
   1   2   9    4.07    0.41
   1   2   9    3.71    0.36
   1   2   9    3.68    0.33
  -1  -2   9    4.07    0.33
   1   2 -10   43.98    1.54
   1  -2  10   44.29    1.56
   1  -2  10   43.22    1.54
  -1   2  10   46.33    1.54
   1  -2  10   44.77    1.54
   1   2 -10   42.71    1.63
  -1  -2 -10   44.04    1.63
  -1   2  10   43.89    1.52
   1  -2  10   42.41    1.52
  -1   2  10   44.96    1.53
  -1  -2  10   45.62    1.55
   1   2  10   45.76    1.55
  -1  -2  10   46.24    1.50
  -1  -2  10   44.47    1.49
   1  -2 -10   44.83    1.64
   1   2  10   46.31    1.57
  -1   2 -10   43.44    1.64
  -1  -2  10   44.28    1.56
   1   2  10   45.55    1.55
   1   2  10   42.77    1.53
   1  -2  11   11.88    0.67
  -1   2  11    9.80    0.55
   1   2 -11   10.72    0.62
  -1   2  11    9.80    0.59
   1  -2  11   11.15    0.62
   1   2 -11    9.39    0.68
  -1   2  11   10.94    0.64
  -1   2  11   10.45    0.60
  -1  -2 -11    9.74    0.69
   1  -2  11    9.40    0.63
  -1  -2  11   10.00    0.64
   1   2  11   10.32    0.64
   1  -2 -11    9.17    0.71
   1   2  11    9.54    0.58
  -1  -2  11   10.54    0.53
  -1  -2  11    9.77    0.55
  -1   2 -11    9.24    0.71
   1   2  11    9.95    0.62
   1   2  11   10.08    0.64
  -1  -2  11   10.56    0.63
  -1  -2 -12   38.12    1.71
   1  -2  12   39.66    1.47
   1  -2  12   41.25    1.50
  -1   2  12   41.56    1.46
  -1   2  12   40.64    1.45
   1   2 -12   38.51    1.57
   1  -2  12   37.38    1.42
  -1   2  12   38.04    1.41
   1  -2  12   41.88    1.52
  -1   2  12   39.23    1.47
  -1  -2  12   39.93    1.39
   1   2  12   39.94    1.50
  -1  -2  12   39.78    1.44
   1  -2 -12   40.09    1.60
   1   2  12   41.56    1.47
  -1  -2  12   40.83    1.50
  -1  -2  12   40.22    1.49
  -1   2 -12   38.04    1.57
   1   2  12   40.09    1.47
   1  -2  13    1.33    0.26
  -1   2  13    1.39    0.32
   1  -2  13    1.43    0.39
   1  -2  13    1.38    0.38
  -1   2  13    1.36    0.27
  -1   2  13    0.95    0.42
   1   2 -13    0.93    0.41
  -1   2  13    0.86    0.34
   1  -2  13    1.34    0.34
  -1  -2 -13    0.99    0.40
   1   2  13    0.63    0.25
  -1  -2  13    1.74    0.27
  -1  -2  13    1.51    0.38
   1  -2 -13    1.53    0.44
  -1  -2  13    1.95    0.33
   1   2  13    1.56    0.37
   1   2  13    1.77    0.38
  -1  -2  13    1.04    0.35
  -1   2 -13    1.68    0.44
   1   2  13    1.52    0.36
  -1  -2 -14    1.64    0.45
  -1   2  14    1.49    0.36
  -1   2  14    1.73    0.39
  -1   2  14    1.20    0.29
   1  -2  14    0.97    0.39
   1  -2  14    1.36    0.29
   1   2 -14    0.88    0.43
  -1   2  14    1.12    0.38
   1  -2  14    1.95    0.43
   1  -2  14    1.44    0.36
  -1   2 -14    1.15    0.46
  -1  -2  14    1.81    0.42
   1   2  14    1.13    0.28
   1   2  14    1.63    0.40
   1  -2 -14    1.08    0.45
  -1  -2  14    1.55    0.28
  -1  -2  14    1.20    0.39
  -1  -2  14    1.55    0.34
   1   2  14    1.02    0.37
   1   2  14    1.27    0.40
  -1   2  15   16.17    0.82
  -1   2  15   19.17    0.98
  -1   2  15   18.01    0.96
   1  -2  15   18.29    1.01
  -1   2  15   17.86    0.93
  -1  -2 -15   17.15    1.08
   1  -2  15   17.65    0.97
   1  -2  15   16.73    1.02
   1   2 -15   16.49    1.07
   1  -2  15   15.68    0.92
   1   2  15   16.83    0.96
  -1  -2  15   17.10    0.96
   1  -2 -15   17.02    1.07
   1   2  15   16.68    0.98
  -1  -2  15   17.78    0.91
  -1  -2  15   17.18    0.81
  -1   2 -15   16.32    1.08
  -1  -2  15   18.62    0.97
   1   2  15   18.46    1.00
  -1  -2 -16    0.78    0.49
   1   2 -16    0.52    0.48
   1  -2  16    0.51    0.43
   1  -2  16    0.95    0.39
  -1   2  16    0.42    0.39
   1  -2  16    0.55    0.43
  -1   2  16    0.17    0.40
  -1   2  16    0.12    0.35
  -1  -2  16    0.45    0.27
  -1  -2  16    0.12    0.42
   1   2  16    0.46    0.43
   1   2  16    0.86    0.39
  -1   2 -16    0.61    0.48
  -1  -2  16    0.31    0.33
  -1  -2  16    0.72    0.43
   1  -2 -16    0.46    0.47
   1   2  16    0.40    0.42
   1  -2  17    0.41    0.53
   1  -2  17    0.05    0.40
  -1   2  17    0.69    0.40
  -1  -2 -17   -0.05    0.54
  -1   2  17    0.06    0.41
  -1   2  17    0.25    0.43
   1   2 -17    0.25    0.53
   1   2  17    0.26    0.46
   1   2  17    0.09    0.43
   1  -2 -17    0.45    0.57
  -1  -2  17    0.50    0.52
  -1  -2  17    0.28    0.37
  -1   2  18    6.27    0.67
   1  -2  18    6.31    0.63
   1  -2  18    5.96    0.70
  -1   2  18    5.89    0.61
  -1   2  18    7.22    0.70
  -1  -2 -18    7.63    0.82
   1   2 -18    6.68    0.78
   1  -2  18    4.75    0.63
   1   2  18    7.45    0.69
  -1  -2  18    6.57    0.73
   1   2  18    6.40    0.69
  -1   2 -18    4.81    0.72
  -1  -2  18    6.26    0.70
   1  -2 -18    5.20    0.74
  -1  -2  18    6.18    0.70
   1   2  18    7.59    0.72
  -1   2  19    0.07    0.46
   1  -2  19    0.73    0.56
  -1  -2 -19    1.42    0.59
   1  -2  19    0.49    0.51
  -1   2  19    0.78    0.46
  -1   2  19    0.50    0.52
   1   2 -19    0.52    0.55
   1  -2  19    1.42    0.48
  -1  -2  19    1.15    0.54
  -1   2 -19    0.28    0.54
   1   2  19   -0.22    0.50
   1   2  19    0.51    0.48
  -1  -2  19    0.37    0.41
   1   2  19    0.66    0.46
  -1  -2  19    0.47    0.53
   1  -2 -19    0.29    0.53
   1  -2  20   -0.44    0.50
  -1  -2 -20    0.70    0.57
   1  -2  20   -0.24    0.49
  -1   2  20    0.51    0.53
   1   2 -20   -0.13    0.54
  -1   2  20   -0.68    0.49
  -1   2  20    0.39    0.42
   1  -2  20    0.28    0.44
   1  -2 -20    0.00    0.57
   1   2  20    0.01    0.52
  -1  -2  20    0.60    0.53
   1   2  20    0.14    0.45
  -1   2 -20   -0.26    0.53
  -1  -2  20    0.17    0.40
   1   2  20   -1.07    0.49
  -1  -2  20   -0.58    0.50
  -2   2   0   22.25    0.65
  -2  -2   0   21.75    0.71
   2  -2   0   21.16    0.78
  -2   2   0   22.29    0.71
   2   2   0   21.71    0.71
  -2  -2   0   22.37    0.72
  -2   2   0   20.61    0.78
  -2   2   0   21.30    0.70
   2  -2   0   21.71    0.66
  -2  -2   0   20.63    0.75
  -2   2   0   20.90    0.66
  -2  -2   0   20.95    0.74
   2  -2   0   20.42    0.66
   2   2   0   19.83    0.73
  -2   2   1   13.58    0.45
   2  -2   1   12.31    0.53
  -2  -2  -1   13.33    0.49
   2  -2   1   13.13    0.43
   2   2  -1   12.38    0.45
   2   2  -1   13.30    0.45
   2   2  -1   13.11    0.48
   2  -2   1   12.76    0.42
   2  -2   1   13.14    0.43
  -2  -2  -1   13.48    0.43
   2  -2   1   13.71    0.42
   2  -2   1   12.59    0.46
  -2   2   1   13.02    0.41
  -2   2   1   13.63    0.50
  -2  -2  -1   14.32    0.48
  -2   2   1   13.63    0.46
   2  -2  -1   13.68    0.40
  -2  -2   1   13.11    0.45
   2   2   1   14.01    0.43
   2   2   1   13.98    0.48
  -2   2  -1   12.93    0.46
  -2  -2   1   13.03    0.41
   2  -2  -1   13.34    0.49
   2   2   1   13.17    0.50
  -2   2  -1   13.06    0.43
  -2  -2   1   13.06    0.48
   2  -2  -1   12.83    0.46
   2  -2  -1   12.67    0.46
  -2   2  -1   13.63    0.47
  -2   2  -1   13.57    0.42
  -2  -2   1   13.50    0.46
   2   2   1   13.43    0.50
  -2  -2   1   13.23    0.48
   2  -2   2   33.41    1.05
  -2  -2  -2   35.46    1.11
  -2   2   2   34.09    1.06
  -2   2   2   34.48    1.10
   2  -2   2   33.93    1.10
   2  -2   2   33.74    1.06
   2   2  -2   32.86    1.05
   2  -2   2   33.44    1.13
   2   2  -2   34.42    1.04
  -2  -2  -2   34.03    1.11
   2  -2   2   33.92    1.05
  -2   2   2   33.92    1.03
   2   2  -2   34.39    1.09
  -2   2   2   35.91    1.07
   2  -2   2   33.32    1.08
  -2   2   2   34.09    1.03
  -2  -2  -2   32.11    1.08
  -2   2   2   34.86    1.03
   2   2  -2   32.49    1.04
  -2   2   2   34.17    1.10
   2  -2   2   34.49    1.06
  -2  -2  -2   34.99    1.07
  -2   2   2   34.89    1.04
   2   2   2   34.81    1.10
   2  -2  -2   33.46    1.06
  -2  -2   2   31.24    1.05
   2   2   2   34.04    1.10
  -2  -2   2   33.19    1.06
  -2  -2   2   33.38    1.08
  -2  -2   2   34.85    1.06
   2  -2  -2   34.20    1.10
  -2   2  -2   34.83    1.10
   2  -2  -2   34.25    1.05
   2  -2  -2   34.36    1.04
  -2   2  -2   32.73    1.06
  -2   2  -2   33.31    1.13
   2   2   2   35.47    1.08
  -2   2  -2   35.48    1.06
  -2   2   3    5.42    0.24
   2  -2   3    5.47    0.23
   2  -2   3    5.28    0.27
  -2  -2  -3    5.70    0.28
   2  -2   3    5.40    0.25
  -2  -2  -3    5.06    0.26
   2  -2   3    5.37    0.26
  -2   2   3    5.65    0.23
   2  -2   3    5.28    0.26
  -2   2   3    5.50    0.22
  -2   2   3    5.51    0.21
   2   2  -3    5.42    0.25
   2   2  -3    5.45    0.18
   2  -2   3    5.39    0.27
  -2   2   3    5.32    0.22
   2   2  -3    5.36    0.27
  -2  -2  -3    5.46    0.29
   2   2   3    5.76    0.29
  -2   2  -3    5.58    0.28
  -2   2  -3    4.79    0.25
  -2  -2   3    4.97    0.22
  -2  -2   3    5.14    0.24
   2  -2  -3    5.48    0.22
  -2  -2   3    5.43    0.24
   2   2   3    5.42    0.29
   2  -2  -3    5.10    0.23
   2   2   3    4.99    0.27
  -2   2  -3    5.96    0.25
  -2   2  -3    5.16    0.30
   2   2   3    5.04    0.26
  -2   2   4   12.83    0.45
  -2  -2  -4   12.94    0.51
   2  -2   4   12.69    0.49
  -2   2   4   12.87    0.45
  -2   2   4   13.39    0.45
   2   2  -4   12.10    0.49
   2   2  -4   12.87    0.50
   2   2  -4   12.48    0.49
  -2   2   4   12.06    0.47
   2  -2   4   12.68    0.50
   2  -2   4   12.25    0.49
   2  -2   4   12.89    0.47
  -2   2   4   12.46    0.45
  -2  -2  -4   11.49    0.50
  -2   2   4   12.94    0.46
   2  -2  -4   12.72    0.45
  -2  -2   4   12.74    0.44
   2   2   4   12.86    0.49
   2   2   4   12.76    0.52
   2  -2  -4   12.83    0.41
  -2   2  -4   12.48    0.48
   2  -2  -4   12.54    0.47
   2   2   4   13.73    0.53
  -2   2  -4   12.11    0.53
  -2  -2   4   12.66    0.43
   2   2   4   13.27    0.50
  -2   2   5    4.94    0.26
  -2   2   5    4.55    0.25
   2  -2   5    4.61    0.29
   2  -2   5    5.01    0.29
  -2   2   5    4.68    0.26
   2  -2   5    4.62    0.30
  -2   2   5    4.97    0.26
   2   2  -5    4.52    0.31
  -2  -2  -5    4.58    0.32
   2   2  -5    4.94    0.31
   2  -2   5    5.38    0.31
   2   2  -5    4.57    0.29
  -2   2  -5    4.37    0.33
   2   2   5    5.03    0.30
   2   2   5    4.77    0.32
   2   2   5    4.33    0.30
  -2   2  -5    4.81    0.29
  -2  -2   5    4.66    0.23
   2   2   5    4.96    0.31
  -2  -2   5    4.79    0.22
   2  -2  -5    4.79    0.33
   2   2  -6    5.72    0.38
   2   2  -6    6.23    0.37
   2   2  -6    6.86    0.39
  -2   2   6    6.10    0.30
  -2   2   6    5.70    0.33
   2  -2   6    5.52    0.34
  -2  -2  -6    6.41    0.40
   2  -2   6    5.90    0.35
  -2   2   6    6.05    0.32
   2  -2   6    6.06    0.35
   2  -2   6    5.55    0.36
  -2   2   6    6.26    0.31
   2   2   6    6.33    0.38
  -2  -2   6    5.73    0.36
  -2   2  -6    5.49    0.35
  -2  -2   6    5.88    0.28
   2  -2  -6    5.94    0.40
   2   2   6    6.44    0.36
  -2   2  -6    6.35    0.35
   2   2   6    5.52    0.36
   2   2   6    5.95    0.38
  -2  -2   6    6.08    0.28
  -2   2  -6    6.47    0.42
  -2   2   7    2.54    0.25
   2   2  -7    2.27    0.25
   2  -2   7    1.83    0.22
  -2  -2  -7    2.53    0.29
   2  -2   7    2.38    0.26
  -2  -2  -7    2.09    0.27
  -2   2   7    2.68    0.25
   2   2  -7    2.44    0.25
   2  -2   7    2.31    0.24
  -2   2   7    2.47    0.23
  -2   2   7    2.32    0.23
   2  -2   7    2.39    0.25
   2   2  -7    2.68    0.29
  -2   2  -7    2.01    0.28
   2   2   7    2.03    0.25
  -2  -2   7    3.04    0.29
  -2  -2   7    2.78    0.22
   2   2   7    2.57    0.31
   2   2   7    3.17    0.31
   2   2   7    2.19    0.30
  -2  -2   7    2.68    0.26
  -2   2  -7    2.95    0.27
  -2  -2   7    2.59    0.22
   2  -2  -7    2.90    0.31
   2  -2   8    5.18    0.43
  -2   2   8    4.60    0.33
  -2  -2  -8    4.80    0.37
   2   2  -8    4.42    0.42
  -2  -2  -8    4.95    0.46
   2   2  -8    5.01    0.42
  -2   2   8    5.19    0.34
  -2   2   8    4.96    0.38
   2  -2   8    4.58    0.38
   2  -2   8    4.66    0.36
   2   2  -8    4.77    0.38
   2  -2   8    5.46    0.41
  -2   2  -8    5.26    0.35
   2   2   8    4.49    0.41
   2   2   8    5.41    0.40
  -2   2  -8    5.00    0.46
  -2  -2   8    4.97    0.40
  -2  -2   8    4.61    0.38
  -2  -2   8    4.89    0.31
   2   2   8    4.53    0.38
  -2  -2   8    5.15    0.30
   2   2   8    4.56    0.41
   2  -2  -8    5.35    0.47
   2   2  -9    0.61    0.23
   2  -2   9    0.38    0.24
  -2   2   9    0.61    0.17
   2   2  -9    0.53    0.24
   2  -2   9    0.35    0.18
   2  -2   9    0.40    0.20
  -2   2   9    0.64    0.22
  -2  -2  -9    0.41    0.26
  -2  -2  -9    0.41    0.19
   2  -2   9    0.33    0.23
  -2   2   9    0.20    0.20
  -2   2   9    0.30    0.18
   2   2  -9    0.81    0.27
   2   2   9    0.54    0.20
   2   2   9    0.21    0.22
   2   2   9    0.74    0.24
  -2   2  -9    0.28    0.26
  -2  -2   9    0.45    0.23
  -2  -2   9    0.80    0.25
  -2   2  -9    0.57    0.17
  -2  -2   9    0.40    0.15
   2   2   9    0.91    0.25
   2  -2  -9    0.46    0.27
  -2  -2   9    0.63    0.17
  -2  -2 -10    9.82    0.55
  -2   2  10   10.75    0.55
   2  -2  10    9.65    0.56
   2   2 -10   10.44    0.59
   2   2 -10   10.38    0.67
   2  -2  10    9.99    0.61
  -2   2  10    9.82    0.51
   2  -2  10   10.95    0.60
  -2  -2 -10   10.17    0.66
  -2   2  10   10.03    0.57
  -2   2  10   11.38    0.58
   2  -2  10   10.98    0.61
  -2  -2  10   10.55    0.50
   2   2  10   10.10    0.62
   2   2  10    9.62    0.57
  -2  -2  10   11.21    0.61
  -2  -2  10   10.09    0.60
   2   2  10   10.56    0.60
   2  -2 -10    9.95    0.66
  -2   2 -10    9.68    0.53
   2   2  10   10.43    0.61
  -2   2 -10   10.60    0.70
  -2  -2  10   10.60    0.50
  -2  -2 -11    0.13    0.31
   2  -2  11   -0.28    0.25
  -2   2  11   -0.10    0.17
  -2   2  11    0.16    0.25
   2  -2  11    0.38    0.29
   2   2 -11   -0.11    0.25
   2  -2  11   -0.19    0.21
  -2   2  11   -0.01    0.24
   2   2 -11   -0.16    0.27
  -2   2  11    0.14    0.21
   2  -2  11    0.00    0.18
   2   2  11   -0.01    0.24
   2   2  11   -0.18    0.27
  -2  -2  11   -0.01    0.19
  -2  -2  11    0.05    0.17
   2   2  11    0.44    0.20
  -2  -2  11    0.34    0.28
  -2  -2  11   -0.04    0.26
   2  -2 -11   -0.02    0.29
  -2   2 -11   -0.08    0.29
   2   2  11    0.01    0.27
  -2   2  12    0.06    0.27
   2  -2  12    0.18    0.20
   2   2 -12    0.19    0.34
   2  -2  12    0.32    0.35
  -2   2  12   -0.10    0.29
  -2   2  12    0.26    0.20
   2  -2  12    0.07    0.28
   2  -2  12   -0.20    0.37
  -2   2  12    0.55    0.29
  -2  -2  12    0.61    0.31
  -2  -2  12    0.28    0.29
  -2  -2  12    0.05    0.24
   2  -2 -12   -0.25    0.36
   2   2  12    0.27    0.20
   2   2  12    0.21    0.32
  -2   2 -12   -0.34    0.34
   2   2  12    0.06    0.29
  -2  -2  12    0.13    0.18
   2   2  12    0.17    0.29
   2   2 -13    1.76    0.43
  -2  -2 -13    1.36    0.43
   2  -2  13    1.88    0.41
  -2   2  13    1.77    0.28
  -2   2  13    1.55    0.33
  -2   2  13    2.10    0.38
  -2   2  13    1.53    0.36
   2  -2  13    2.07    0.38
   2  -2  13    1.84    0.40
   2  -2  13    1.91    0.30
   2   2  13    2.42    0.42
   2   2  13    1.74    0.29
   2  -2 -13    2.71    0.48
  -2  -2  13    2.10    0.33
   2   2  13    1.95    0.39
   2   2  13    1.48    0.39
  -2  -2  13    1.92    0.39
  -2  -2  13    2.08    0.41
  -2  -2  13    1.87    0.27
  -2   2 -13    2.68    0.47
  -2   2  14    3.31    0.42
   2   2 -14    2.88    0.53
   2  -2  14    3.72    0.48
  -2  -2 -14    2.67    0.51
   2  -2  14    2.64    0.47
  -2   2  14    4.01    0.47
  -2   2  14    4.17    0.43
  -2   2  14    3.68    0.46
   2  -2  14    3.30    0.49
  -2  -2  14    3.72    0.49
   2   2  14    3.30    0.39
   2   2  14    4.19    0.50
   2   2  14    2.82    0.46
   2   2  14    2.88    0.47
  -2   2 -14    3.27    0.55
  -2  -2  14    3.44    0.34
   2  -2 -14    2.94    0.53
  -2  -2  14    3.76    0.41
  -2  -2  14    2.92    0.45
   2   2 -15   -0.31    0.42
   2  -2  15   -0.76    0.36
  -2  -2 -15    0.02    0.40
   2  -2  15    0.22    0.40
   2  -2  15    0.43    0.34
  -2   2  15   -0.31    0.22
  -2   2  15   -0.32    0.35
  -2   2  15    0.15    0.38
  -2   2  15    0.44    0.33
   2  -2 -15    0.09    0.44
  -2   2 -15    0.06    0.40
  -2  -2  15   -0.10    0.23
  -2  -2  15    0.05    0.37
   2   2  15    0.24    0.39
  -2  -2  15   -0.08    0.37
   2   2  15    0.37    0.39
   2   2  15   -0.25    0.35
  -2  -2  15   -0.02    0.28
  -2   2  16    0.10    0.40
   2  -2  16    0.48    0.45
  -2   2  16    0.60    0.39
  -2   2  16    1.43    0.38
   2  -2  16    1.30    0.47
   2   2 -16    0.50    0.46
   2  -2  16    0.77    0.40
  -2   2  16    0.90    0.28
  -2  -2 -16    0.84    0.48
  -2  -2  16    0.81    0.25
   2  -2 -16    0.78    0.49
  -2  -2  16    0.36    0.43
   2   2  16    0.97    0.44
   2   2  16    0.69    0.40
  -2   2 -16    0.84    0.50
   2   2  16    0.69    0.45
  -2  -2  16    0.56    0.43
  -2  -2  16    0.89    0.35
   2  -2  17    0.96    0.45
  -2   2  17    0.57    0.38
  -2   2  17    1.10    0.44
  -2  -2 -17    0.69    0.52
   2   2 -17    1.32    0.60
  -2   2  17    1.02    0.46
   2  -2  17    0.38    0.47
   2  -2  17    0.85    0.58
  -2  -2  17    0.73    0.35
   2   2  17    0.35    0.62
   2   2  17    0.71    0.50
  -2  -2  17    0.56    0.50
   2   2  17    1.01    0.54
  -2   2 -17    0.57    0.54
   2  -2 -17    1.08    0.61
   2   2 -18    1.17    0.55
  -2   2  18   -0.32    0.44
  -2  -2 -18    0.00    0.51
  -2   2  18    0.54    0.46
   2  -2  18    0.64    0.51
   2  -2  18   -0.07    0.45
  -2   2  18   -0.15    0.36
   2  -2  18    0.28    0.41
   2   2  18    0.51    0.52
  -2   2 -18   -1.03    0.47
   2   2  18    0.27    0.48
  -2  -2  18   -0.15    0.33
  -2  -2  18    0.66    0.50
  -2  -2  18   -0.19    0.47
   2  -2 -18   -0.83    0.47
   2   2  18   -0.45    0.42
  -2   2  19   -0.27    0.47
   2  -2  19    1.28    0.56
  -2   2  19    0.92    0.42
   2  -2  19    0.68    0.45
  -2  -2 -19    0.85    0.54
   2  -2  19   -0.29    0.48
   2   2 -19    0.36    0.55
  -2   2  19    0.38    0.47
  -2  -2  19   -0.33    0.49
   2   2  19   -0.21    0.42
   2   2  19    0.32    0.51
   2   2  19    0.85    0.55
   2  -2 -19    0.44    0.56
  -2   2 -19    0.27    0.55
  -2  -2  19    0.12    0.37
  -2  -2  19    0.64    0.51
   2   2 -20    0.34    0.57
   2  -2  20   -0.29    0.54
   2  -2  20    0.50    0.49
  -2   2  20    0.40    0.50
  -2   2  20    0.32    0.40
   2  -2  20   -0.49    0.53
  -2   2  20   -0.21    0.52
  -2  -2 -20    1.38    0.60
  -2  -2  20    0.11    0.41
  -2  -2  20   -0.64    0.49
   2   2  20   -0.19    0.53
  -2  -2  20    0.10    0.50
  -2   2 -20    0.29    0.56
   2   2  20    0.62    0.53
   2  -2 -20    0.42    0.60
   2   2  20    0.44    0.46
  -3   2   0   -0.04    0.06
   3  -2   0    0.29    0.15
  -3   2   0    0.13    0.15
  -3  -2   0   -0.11    0.06
  -3   2   0    0.05    0.03
   3   2   0    0.16    0.07
  -3  -2   0    0.00    0.10
   3   2   0    0.24    0.11
   3   2   0    0.20    0.12
  -3  -2   0    0.00    0.07
   3  -2   0    0.02    0.03
  -3  -2   0   -0.06    0.04
   3  -2   0   -0.05    0.03
   3  -2   0    0.05    0.07
   3   2   0    0.03    0.07
  -3   2   0    0.03    0.04
  -3  -2   0   -0.04    0.09
  -3   2   0    0.02    0.07
   3  -2   0    0.04    0.05
   3  -2   1    0.69    0.17
  -3   2   1    1.17    0.17
   3  -2   1    0.62    0.06
   3   2  -1    0.64    0.09
   3  -2   1    0.55    0.09
   3   2  -1    0.65    0.12
   3  -2   1    0.40    0.08
  -3   2   1    0.52    0.09
  -3  -2  -1    0.65    0.10
  -3  -2  -1    0.59    0.07
   3  -2   1    0.56    0.06
   3   2  -1    0.75    0.13
  -3   2   1    0.79    0.07
  -3  -2  -1    0.86    0.12
  -3  -2  -1    0.99    0.14
  -3  -2  -1    0.64    0.12
  -3   2   1    0.66    0.08
  -3   2  -1    0.60    0.09
  -3   2  -1    0.59    0.16
   3   2   1    0.64    0.08
  -3   2  -1    0.60    0.06
  -3   2  -1    0.63    0.08
  -3  -2   1    0.55    0.11
  -3  -2   1    0.36    0.11
   3   2   1    0.49    0.10
  -3  -2   1    0.64    0.05
  -3  -2   1    0.59    0.09
   3  -2  -1    0.69    0.12
   3   2   1    0.55    0.13
   3   2   1    0.63    0.13
   3  -2  -1    0.67    0.09
  -3  -2   1    0.60    0.08
  -3  -2   1    0.65    0.06
   3  -2  -1    0.59    0.07
   3   2   1    0.66    0.10
  -3   2  -1    0.61    0.11
  -3  -2  -2   20.96    0.77
   3  -2   2   20.19    0.66
   3   2  -2   21.48    0.73
  -3   2   2   20.32    0.66
  -3   2   2   20.69    0.64
  -3   2   2   20.36    0.64
   3   2  -2   20.54    0.66
  -3   2   2   21.13    0.64
   3  -2   2   20.55    0.68
  -3   2   2   21.30    0.69
  -3  -2  -2   21.73    0.68
  -3   2   2   21.11    0.73
   3   2  -2   20.13    0.65
   3  -2   2   20.84    0.66
  -3  -2  -2   20.59    0.72
   3   2  -2   20.44    0.71
   3  -2   2   21.37    0.72
  -3   2  -2   20.79    0.72
   3   2   2   20.43    0.73
  -3  -2   2   19.76    0.65
  -3   2  -2   19.96    0.67
   3  -2  -2   20.98    0.74
   3   2   2   20.11    0.73
   3   2   2   20.33    0.72
  -3   2  -2   19.62    0.65
  -3  -2   2   20.02    0.66
   3  -2  -2   20.53    0.64
   3   2   2   20.94    0.73
   3  -2  -2   21.29    0.64
  -3  -2   2   20.11    0.70
   3  -2  -2   19.95    0.65
   3   2   2   21.45    0.69
  -3  -2   2   20.83    0.67
  -3   2  -2   19.68    0.76
  -3   2  -2   20.10    0.70
   3  -2   3   14.49    0.50
  -3  -2  -3   14.90    0.56
  -3   2   3   13.45    0.50
  -3   2   3   14.64    0.48
   3  -2   3   13.76    0.54
   3   2  -3   13.60    0.50
   3  -2   3   14.34    0.52
  -3   2   3   14.11    0.47
  -3   2   3   13.42    0.47
  -3   2   3   14.55    0.56
   3  -2   3   13.89    0.52
   3   2  -3   14.74    0.55
   3  -2   3   14.74    0.55
  -3   2   3   14.73    0.49
   3   2  -3   14.43    0.53
  -3  -2  -3   14.83    0.53
  -3   2  -3   13.57    0.52
  -3   2  -3   15.28    0.56
   3  -2  -3   14.04    0.45
  -3  -2   3   14.98    0.47
   3  -2  -3   15.11    0.48
   3  -2  -3   13.96    0.47
   3   2   3   14.66    0.53
   3   2   3   14.78    0.54
  -3   2  -3   13.83    0.52
  -3  -2   3   14.06    0.47
  -3   2  -3   14.05    0.58
   3   2   3   13.93    0.55
  -3  -2   3   13.32    0.49
  -3   2   4  100.54    3.06
   3  -2   4  101.20    3.12
  -3   2   4  104.82    3.07
  -3   2   4  102.62    3.06
   3  -2   4   98.72    3.13
  -3  -2  -4  104.09    3.13
  -3  -2  -4  100.72    3.14
  -3   2   4  103.47    3.07
   3   2  -4   97.27    3.09
   3   2  -4  100.88    3.11
   3  -2   4  101.73    3.09
   3  -2   4  104.81    3.11
  -3   2   4  104.09    3.06
   3   2  -4  103.70    3.12
  -3   2   4  100.73    3.06
  -3   2  -4  105.45    3.15
  -3  -2   4  100.31    3.04
   3  -2  -4  102.80    3.06
   3   2   4  102.58    3.12
   3  -2  -4  105.08    3.07
   3   2   4   99.58    3.12
   3  -2  -4  100.56    3.14
   3   2   4  103.58    3.15
  -3   2  -4  102.19    3.17
  -3  -2   4  101.33    3.03
   3   2  -5    3.63    0.29
   3  -2   5    3.70    0.28
  -3   2   5    3.90    0.22
   3  -2   5    4.00    0.29
  -3   2   5    3.86    0.22
  -3  -2  -5    3.61    0.29
   3  -2   5    3.85    0.27
   3   2  -5    3.86    0.29
   3   2  -5    3.99    0.30
  -3  -2  -5    4.61    0.32
  -3   2   5    3.70    0.23
   3  -2   5    4.28    0.29
  -3   2   5    4.23    0.24
   3   2   5    3.38    0.31
   3  -2  -5    3.52    0.31
  -3  -2   5    3.95    0.18
  -3   2  -5    4.40    0.34
   3   2   5    4.17    0.30
   3   2   5    3.56    0.32
  -3  -2   5    4.38    0.21
   3   2   5    3.47    0.30
  -3   2  -5    3.78    0.29
   3  -2   6   59.91    1.92
   3   2  -6   58.57    1.91
   3  -2   6   57.59    1.88
  -3   2   6   59.36    1.86
  -3   2   6   60.37    1.86
   3  -2   6   57.69    1.92
  -3   2   6   58.40    1.84
   3   2  -6   62.14    1.92
  -3  -2  -6   61.24    1.94
   3  -2   6   58.44    1.90
  -3   2   6   57.94    1.83
   3   2  -6   61.29    1.90
   3   2   6   61.24    1.94
   3   2   6   60.20    1.91
  -3  -2   6   60.06    1.81
   3  -2  -6   60.33    1.95
  -3   2  -6   58.95    1.97
   3   2   6   58.35    1.93
  -3  -2   6   60.58    1.81
   3   2   6   58.88    1.90
  -3   2   7    2.84    0.27
  -3   2   7    2.82    0.24
   3   2  -7    2.82    0.28
   3  -2   7    2.86    0.30
   3  -2   7    2.87    0.28
   3  -2   7    1.95    0.24
   3   2  -7    2.33    0.28
   3   2  -7    2.50    0.27
  -3   2   7    3.10    0.24
  -3   2   7    2.84    0.24
   3  -2   7    3.22    0.35
  -3  -2  -7    2.68    0.30
   3   2   7    2.50    0.27
  -3  -2   7    2.58    0.27
   3   2   7    2.08    0.26
   3  -2  -7    3.31    0.32
  -3  -2   7    2.46    0.19
  -3   2  -7    2.10    0.29
   3   2   7    2.04    0.25
  -3  -2   7    2.88    0.21
   3   2   7    3.26    0.48
   3   2  -8   50.43    1.71
   3  -2   8   51.69    1.73
   3   2  -8   51.56    1.70
   3  -2   8   50.07    1.71
  -3   2   8   52.48    1.67
  -3   2   8   50.24    1.64
   3  -2   8   48.99    1.72
  -3  -2  -8   51.75    1.73
   3   2  -8   50.07    1.74
   3  -2   8   51.86    1.70
  -3  -2  -8   52.58    1.77
  -3   2   8   51.60    1.64
  -3  -2   8   51.38    1.61
  -3  -2   8   51.79    1.61
  -3   2  -8   53.21    1.80
   3  -2  -8   49.80    1.76
   3   2   8   53.89    1.72
  -3  -2   8   52.21    1.72
   3   2   8   50.07    1.73
  -3  -2   8   52.82    1.71
   3   2   8   51.36    1.75
   3   2   8   51.10    1.71
   3  -2   9   10.61    0.57
  -3   2   9   10.38    0.50
   3   2  -9   11.09    0.63
   3   2  -9   10.00    0.57
   3  -2   9   10.34    0.59
   3  -2   9   10.94    0.60
  -3  -2  -9   10.11    0.65
  -3  -2  -9   11.06    0.57
  -3   2   9    9.99    0.54
   3  -2   9   10.21    0.57
   3   2  -9   11.22    0.57
  -3   2   9   10.12    0.49
  -3   2   9   10.22    0.54
  -3  -2   9   10.93    0.46
   3   2   9   10.09    0.56
  -3  -2   9   11.23    0.47
  -3  -2   9   10.37    0.57
  -3  -2   9   10.49    0.60
   3   2   9   10.73    0.59
   3  -2  -9   11.27    0.65
  -3   2  -9   11.02    0.68
   3   2   9   10.86    0.61
   3   2   9   11.21    0.62
  -3   2  -9   10.50    0.54
   3   2 -10   51.31    1.74
  -3   2  10   51.92    1.71
   3   2 -10   52.80    1.82
   3  -2  10   47.90    1.74
   3  -2  10   52.40    1.78
   3   2 -10   50.32    1.74
  -3  -2 -10   44.24    2.02
  -3   2  10   51.71    1.67
  -3  -2 -10   53.07    1.84
  -3   2  10   51.60    1.67
   3  -2  10   51.17    1.76
  -3   2  10   53.51    1.71
   3  -2  10   52.50    1.75
  -3   2 -10   49.11    1.72
  -3   2 -10   51.77    1.85
   3   2  10   50.90    1.75
   3  -2 -10   50.61    1.83
  -3  -2  10   48.65    1.73
   3   2  10   50.76    1.79
  -3  -2  10   52.19    1.64
   3   2  10   48.49    1.75
  -3  -2  10   51.55    1.76
   3   2  10   51.43    1.76
  -3  -2  10   50.80    1.63
  -3  -2 -11    4.98    0.44
   3  -2  11    5.52    0.54
   3  -2  11    5.07    0.45
   3  -2  11    5.44    0.53
  -3   2  11    5.26    0.44
  -3  -2 -11    5.23    0.51
   3   2 -11    4.51    0.48
  -3   2  11    5.28    0.43
   3   2 -11    5.12    0.50
   3  -2  11    5.20    0.47
  -3   2  11    4.83    0.47
   3   2  11    5.45    0.50
  -3   2 -11    6.38    0.64
  -3  -2  11    5.86    0.55
   3   2  11    5.64    0.53
   3   2  11    4.61    0.46
  -3  -2  11    5.07    0.40
  -3   2 -11    4.55    0.41
  -3  -2  11    5.25    0.36
  -3  -2  11    5.04    0.45
   3  -2 -11    5.12    0.51
   3   2  11    6.02    0.54
  -3   2  12    0.51    0.22
   3   2 -12    0.57    0.31
   3  -2  12    0.58    0.32
  -3   2  12    0.96    0.32
   3   2 -12    0.63    0.36
   3  -2  12    0.39    0.45
  -3   2  12    0.77    0.44
   3  -2  12    0.42    0.22
  -3   2  12    0.70    0.29
  -3  -2  12    1.10    0.34
   3   2  12    1.06    0.33
  -3   2 -12    0.54    0.59
  -3  -2  12    1.03    0.20
   3  -2 -12    0.28    0.61
  -3  -2  12    1.12    0.33
   3   2  12    0.37    0.33
  -3  -2  12    0.84    0.40
   3   2  12    0.86    0.27
   3  -2  13   -0.04    0.33
  -3   2  13    0.32    0.21
  -3  -2 -13    0.38    0.37
   3  -2  13    0.53    0.32
   3  -2  13    0.63    0.36
  -3   2  13    0.64    0.33
   3   2 -13    1.07    0.40
   3  -2  13    0.16    0.22
  -3   2  13    0.65    0.27
  -3   2  13    0.62    0.32
  -3  -2  13    0.15    0.23
  -3  -2  13    0.37    0.34
  -3  -2  13    0.21    0.33
   3   2  13    0.21    0.34
   3   2  13    0.44    0.35
   3   2  13   -0.06    0.22
   3  -2 -13    0.90    0.40
  -3   2 -13    0.70    0.39
   3   2  13    0.32    0.32
   3   2 -14   11.89    0.88
   3  -2  14   12.17    0.83
  -3   2  14   11.94    0.79
   3  -2  14   11.82    0.84
  -3   2  14   11.70    0.76
  -3   2  14   10.63    0.67
   3  -2  14   11.77    0.83
  -3  -2 -14   12.34    0.87
  -3   2  14   13.18    0.71
  -3   2 -14   11.73    0.92
   3   2  14   11.04    0.84
   3   2  14   11.06    0.80
  -3  -2  14   11.41    0.78
  -3  -2  14   12.16    0.80
   3   2  14   11.01    0.84
  -3  -2  14   11.11    0.58
  -3  -2  14   10.84    0.65
   3  -2 -14   11.98    0.89
  -3   2  15    7.10    0.62
  -3   2  15    7.34    0.70
   3   2 -15    7.11    0.71
  -3   2  15    6.45    0.52
  -3  -2 -15    6.70    0.69
   3  -2  15    6.50    0.61
   3  -2  15    7.33    0.77
  -3   2  15    7.49    0.72
   3  -2  15    7.44    0.67
  -3  -2  15    6.70    0.62
  -3  -2  15    6.92    0.58
   3   2  15    5.96    0.62
  -3   2 -15    7.00    0.72
  -3  -2  15    6.90    0.62
   3   2  15    6.06    0.60
  -3  -2  15    6.93    0.48
   3  -2 -15    7.01    0.69
   3   2  15    6.43    0.62
  -3   2  16    3.93    0.40
   3  -2  16    4.76    0.60
  -3   2  16    3.88    0.53
  -3  -2 -16    5.01    0.64
   3  -2  16    4.60    0.59
  -3   2  16    4.08    0.47
   3  -2  16    4.38    0.57
   3   2 -16    4.19    0.62
  -3   2  16    4.30    0.53
   3   2  16    3.66    0.56
  -3  -2  16    3.87    0.54
   3   2  16    4.39    0.58
  -3  -2  16    5.26    0.59
   3  -2 -16    3.66    0.61
  -3  -2  16    3.84    0.44
  -3  -2  16    4.20    0.43
   3   2  16    4.75    0.58
  -3   2 -16    4.05    0.64
   3   2 -17    0.52    0.51
  -3   2  17    0.00    0.33
  -3  -2 -17    0.30    0.50
  -3   2  17   -0.15    0.41
  -3   2  17    0.67    0.41
   3  -2  17   -0.31    0.44
   3  -2  17    0.15    0.44
   3  -2  17    0.56    0.45
  -3  -2  17    0.17    0.23
  -3  -2  17    0.25    0.49
  -3  -2  17    0.21    0.30
   3   2  17    0.47    0.43
   3   2  17    0.07    0.46
  -3   2 -17    0.54    0.49
  -3  -2  17   -0.01    0.72
   3  -2 -17    0.55    0.53
   3  -2  18   -0.17    0.47
   3   2 -18    0.86    0.52
   3  -2  18    0.04    0.41
  -3  -2 -18    0.01    0.51
   3  -2  18    0.01    0.51
  -3   2  18    0.57    0.47
  -3   2  18   -0.05    0.43
  -3   2  18    0.14    0.35
  -3  -2  18    0.18    0.46
   3   2  18   -0.21    0.42
   3  -2 -18    0.46    0.53
   3   2  18   -0.16    0.48
  -3  -2  18    0.28    0.34
  -3  -2  18    0.61    0.49
   3   2  18    0.07    0.49
  -3   2 -18   -0.02    0.49
   3   2 -19   -0.45    0.50
  -3   2  19    0.12    0.36
   3  -2  19    0.06    0.54
  -3   2  19    0.12    0.48
   3  -2  19   -0.05    0.52
  -3   2  19    0.24    0.45
  -3  -2 -19   -0.40    0.52
   3  -2  19   -0.19    0.45
   3  -2 -19   -0.16    0.55
  -3  -2  19    0.10    0.34
  -3  -2  19    0.12    0.50
   3   2  19    0.49    0.52
  -3  -2  19    0.65    0.50
   3   2  19   -0.13    0.51
   3   2  19    0.19    0.49
  -3   2 -19    0.63    0.57
  -3   2  20    0.55    0.52
   3  -2  20    0.24    0.47
  -3   2  20    0.18    0.48
   3  -2  20    0.09    0.57
  -3   2  20    0.44    0.40
   3  -2  20    0.20    0.58
  -3  -2 -20    0.15    0.58
   3   2 -20   -0.33    0.54
  -3  -2  20    0.49    0.38
  -3  -2  20   -0.04    0.52
   3  -2 -20    0.38    0.59
  -3   2 -20    0.35    0.58
   3   2  20    0.36    0.54
  -3  -2  20    0.55    0.54
   3   2  20   -0.47    0.47
   3   2  20   -0.39    0.51
  -4  -2   0  979.92   26.94
  -4   2   0  944.62   26.87
   4   2   0  865.02   26.90
  -4   2   0  948.47   26.85
  -4  -2   0  952.14   26.88
   4  -2   0  878.56   26.90
  -4  -2   0  944.57   27.05
   4   2   0  868.99   26.98
  -4   2   0  913.45   27.05
   4  -2   0  854.43   26.87
   4   2  -1   11.96    0.52
  -4  -2  -1   13.24    0.50
  -4   2   1   12.02    0.41
   4  -2   1   12.75    0.48
  -4   2   1   13.20    0.47
  -4   2   1   13.10    0.46
  -4  -2  -1   13.09    0.50
   4  -2   1   12.19    0.43
   4  -2   1   12.32    0.45
  -4   2   1   12.72    0.44
  -4   2   1   13.33    0.57
   4  -2   1   13.50    0.50
   4   2  -1   12.57    0.46
  -4  -2   1   12.78    0.47
   4  -2  -1   12.85    0.45
   4   2   1   11.95    0.54
  -4  -2   1   12.89    0.42
   4  -2  -1   13.30    0.40
   4   2   1   13.21    0.46
  -4  -2   1   13.09    0.47
   4   2   1   13.57    0.54
   4  -2  -1   12.89    0.45
   4   2   1   13.39    0.50
  -4   2  -1   13.60    0.50
  -4   2  -1   12.46    0.59
  -4   2  -1   12.00    0.43
   4   2   1   12.94    0.55
  -4  -2   1   13.02    0.46
  -4   2  -1   12.56    0.42
  -4   2  -1   13.55    0.48
   4   2  -2    0.86    0.15
  -4   2   2    1.12    0.17
  -4   2   2    0.73    0.11
  -4  -2  -2    0.86    0.11
  -4   2   2    1.11    0.10
   4  -2   2    0.53    0.10
   4  -2   2    0.75    0.10
  -4  -2  -2    0.82    0.16
  -4   2   2    1.04    0.10
   4   2  -2    0.82    0.11
  -4  -2  -2    1.15    0.20
   4   2  -2    1.44    0.12
   4  -2   2    1.10    0.12
   4   2  -2    1.03    0.16
  -4   2   2    0.90    0.10
   4  -2   2    0.81    0.09
   4  -2   2    0.78    0.12
  -4   2  -2    1.57    0.25
   4  -2  -2    0.87    0.09
   4  -2  -2    0.68    0.10
   4   2   2    1.20    0.18
  -4   2  -2    0.92    0.09
   4   2   2    0.95    0.14
   4   2   2    1.34    0.14
  -4   2  -2    0.98    0.11
  -4  -2   2    1.05    0.10
  -4   2  -2    0.87    0.18
  -4  -2   2    0.93    0.10
   4  -2  -2    1.02    0.08
  -4  -2   2    0.93    0.13
  -4   2  -2    0.66    0.11
   4   2   2    0.77    0.15
   4  -2   3    0.55    0.12
  -4   2   3    0.80    0.10
  -4  -2  -3    0.88    0.15
  -4   2   3    0.54    0.08
  -4  -2  -3    0.59    0.12
  -4   2   3    0.26    0.14
  -4  -2  -3    0.59    0.13
   4  -2   3    0.75    0.13
   4  -2   3    0.81    0.12
   4   2  -3    0.74    0.14
   4   2  -3    0.59    0.15
  -4   2   3    0.49    0.08
   4   2  -3    0.56    0.11
  -4   2   3    0.66    0.11
   4  -2   3    0.73    0.17
  -4   2   3    0.46    0.08
  -4   2  -3    0.43    0.13
   4   2   3    0.42    0.14
   4   2   3    0.50    0.15
  -4  -2   3    0.85    0.10
  -4  -2   3    0.57    0.08
   4   2   3    0.81    0.18
   4  -2  -3    0.65    0.09
   4  -2  -3    0.65    0.15
   4  -2  -3    0.97    0.10
   4   2   3    0.94    0.18
  -4   2  -3    0.42    0.11
  -4   2  -3    0.53    0.16
   4  -2  -3    0.64    0.06
  -4  -2   3    0.61    0.10
  -4   2   4  280.76    8.33
   4  -2   4  278.68    8.42
  -4   2   4  281.08    8.33
   4  -2   4  281.71    8.41
   4  -2   4  280.31    8.38
   4   2  -4  288.58    8.40
   4   2  -4  272.33    8.36
  -4   2   4  280.70    8.34
  -4  -2  -4  284.93    8.39
   4  -2   4  282.95    8.36
  -4   2   4  279.63    8.32
  -4   2   4  277.37    8.42
  -4   2   4  281.05    8.33
  -4   2   4  290.36    8.33
  -4  -2  -4  278.15    8.42
   4   2  -4  282.07    8.38
  -4  -2   4  282.48    8.30
   4  -2  -4  279.83    8.33
   4  -2  -4  288.17    8.43
  -4   2  -4  284.20    8.43
   4   2   4  277.43    8.42
   4  -2  -4  284.75    8.33
   4   2   4  283.73    8.40
   4   2   4  282.07    8.43
  -4   2  -4  288.36    8.46
  -4  -2   4  274.46    8.31
  -4   2   5   20.91    0.69
  -4   2   5   20.11    0.66
  -4  -2  -5   20.11    0.76
   4   2  -5   20.47    0.74
  -4   2   5   20.29    0.67
   4   2  -5   19.75    0.73
   4   2  -5   20.27    0.76
  -4   2   5   19.68    0.69
   4  -2   5   19.68    0.76
   4  -2   5   19.98    0.76
   4  -2   5   19.95    0.72
   4  -2   5   20.18    0.75
  -4   2  -5   20.87    0.79
   4  -2  -5   19.41    0.78
   4  -2  -5   19.77    0.69
  -4   2  -5   20.72    0.82
   4  -2  -5   19.63    0.69
   4   2   5   20.46    0.77
   4   2   5   19.79    0.75
  -4  -2   5   20.14    0.63
  -4  -2   5   19.89    0.64
   4   2   5   19.97    0.79
   4   2   5   19.18    0.77
  -4  -2  -6    5.20    0.39
   4   2  -6    4.93    0.34
  -4  -2  -6    5.35    0.37
  -4   2   6    4.84    0.27
  -4   2   6    5.01    0.30
   4  -2   6    5.11    0.36
   4   2  -6    5.78    0.38
  -4   2   6    5.17    0.27
  -4   2   6    4.73    0.30
   4   2  -6    5.20    0.35
   4  -2   6    4.95    0.37
   4  -2   6    4.96    0.42
  -4   2  -6    5.60    0.42
  -4   2  -6    5.07    0.37
   4  -2  -6    5.17    0.31
   4   2   6    4.99    0.37
  -4  -2   6    4.84    0.21
   4  -2  -6    5.36    0.47
   4   2   6    5.29    0.43
   4   2   6    4.89    0.43
   4  -2  -6    4.71    0.30
   4   2   6    4.82    0.40
  -4  -2   6    5.29    0.24
  -4   2   7  135.67    4.13
  -4  -2  -7  135.47    4.23
  -4   2   7  133.30    4.09
  -4   2   7  137.24    4.14
   4  -2   7  137.21    4.17
   4  -2   7  132.50    4.19
   4   2  -7  137.03    4.20
   4   2  -7  139.48    4.18
   4   2  -7  136.80    4.19
  -4  -2  -7  140.44    4.24
  -4   2   7  136.62    4.10
   4  -2   7  129.39    4.27
   4  -2   7  137.40    4.33
   4   2   7  139.50    4.21
   4  -2  -7  138.59    4.24
   4   2   7  141.50    4.20
  -4  -2   7  138.34    4.07
  -4   2  -7  138.27    4.27
   4   2   7  133.47    4.31
  -4   2  -7  134.56    4.22
  -4  -2   7  136.84    4.06
  -4   2   8    0.73    0.22
   4  -2   8    0.61    0.23
  -4   2   8    0.80    0.16
   4  -2   8    0.93    0.24
   4  -2   8    1.62    0.25
  -4  -2  -8    0.35    0.13
   4   2  -8    0.89    0.24
  -4  -2  -8    1.19    0.27
  -4   2   8    1.13    0.17
   4  -2   8    0.51    0.22
   4   2  -8    1.06    0.25
  -4   2   8    0.86    0.20
   4   2  -8    0.97    0.23
  -4  -2   8    0.97    0.13
   4  -2  -8    0.50    0.26
   4   2   8    0.73    0.24
  -4   2  -8    0.61    0.26
   4   2   8    0.88    0.25
  -4  -2   8    1.11    0.25
   4   2   8    0.95    0.25
  -4  -2   8    0.76    0.12
   4   2   8    0.68    0.25
   4  -2   9   -0.33    0.22
   4   2  -9    0.22    0.24
   4   2  -9    0.22    0.25
  -4  -2  -9    0.14    0.25
  -4   2   9    0.18    0.19
   4  -2   9   -0.10    0.17
   4   2  -9   -0.03    0.22
  -4   2   9   -0.31    0.17
  -4   2   9   -0.15    0.13
  -4   2   9    0.03    0.15
   4  -2   9    0.05    0.22
   4  -2   9    0.12    0.25
  -4  -2   9    0.02    0.13
   4   2   9    0.02    0.23
   4  -2  -9    0.09    0.26
   4   2   9    0.05    0.18
   4   2   9   -0.17    0.23
  -4  -2   9    0.13    0.12
  -4   2  -9    0.38    0.27
   4   2   9    0.13    0.23
  -4   2  -9    0.18    0.17
  -4  -2   9    0.28    0.24
  -4  -2   9    0.07    0.23
  -4  -2 -10   30.44    1.19
   4   2 -10   31.95    1.24
   4   2 -10   31.63    1.20
  -4   2  10   32.53    1.15
  -4   2  10   30.40    1.07
   4  -2  10   29.63    1.18
   4   2 -10   31.05    1.18
   4  -2  10   31.47    1.21
   4  -2  10   31.10    1.22
  -4  -2 -10   32.12    1.26
  -4   2  10   32.23    1.09
  -4   2  10   31.20    1.14
   4  -2  10   30.82    1.18
   4   2  10   32.08    1.25
  -4   2 -10   30.96    1.18
  -4  -2  10   31.81    1.05
   4  -2 -10   30.69    1.25
  -4   2 -10   30.46    1.30
  -4  -2  10   31.20    1.20
  -4  -2  10   31.70    1.18
   4   2  10   31.98    1.22
   4   2  10   30.71    1.20
  -4  -2  10   32.38    1.04
   4   2  10   29.48    1.20
  -4   2  11   22.78    0.94
  -4   2  11   21.77    0.88
   4  -2  11   22.72    0.99
   4   2 -11   22.64    0.97
  -4   2  11   23.08    0.95
   4  -2  11   23.74    1.04
   4   2 -11   24.25    1.06
  -4  -2 -11   23.68    1.08
  -4  -2 -11   22.56    0.98
  -4   2  11   22.99    0.87
   4  -2  11   22.18    0.98
   4   2 -11   23.54    1.00
   4  -2  11   23.66    1.04
  -4   2 -11   23.61    1.11
   4   2  11   23.15    1.01
   4   2  11   22.09    0.98
   4   2  11   23.27    1.05
   4   2  11   24.65    1.01
  -4   2 -11   21.11    1.19
   4  -2 -11   22.71    1.08
  -4  -2  11   23.26    1.00
  -4  -2  11   25.18    1.02
  -4  -2  11   24.22    0.85
  -4  -2 -12   25.13    1.08
   4   2 -12   26.59    1.20
   4   2 -12   27.53    1.20
  -4   2  12   28.59    1.05
  -4  -2 -12   26.46    1.21
  -4   2  12   28.45    1.10
   4  -2  12   28.16    1.15
  -4   2  12   26.68    1.06
   4  -2  12   27.60    1.17
   4  -2  12   26.35    1.15
   4  -2  12   25.52    1.09
  -4  -2  12   26.17    1.11
  -4  -2  12   25.81    0.94
  -4   2 -12   26.96    1.24
  -4  -2  12   26.32    1.21
   4   2  12   25.52    1.17
   4   2  12   25.16    1.10
  -4   2 -12   23.87    1.05
   4   2  12   27.65    1.27
   4   2  12   26.37    1.15
   4  -2  13   11.36    0.79
  -4   2  13   12.20    0.64
  -4   2  13   10.28    0.57
  -4   2  13   10.36    0.70
  -4   2  13   10.17    0.73
  -4  -2 -13   10.21    0.79
   4  -2  13   11.83    0.82
   4  -2  13   10.89    0.75
   4  -2  13    8.99    0.64
   4   2 -13   11.45    0.82
   4   2 -13   10.74    0.71
   4   2  13   10.86    0.70
  -4  -2  13   10.89    0.52
   4  -2 -13   10.36    0.84
  -4  -2  13   10.51    0.58
   4   2  13   10.65    0.82
  -4  -2  13   11.84    0.77
  -4  -2  13   10.43    0.75
  -4   2 -13   10.34    0.85
   4   2  13   11.24    0.79
   4   2  13   12.11    0.81
  -4   2  14   73.49    2.45
   4  -2  14   70.32    2.52
   4  -2  14   73.00    2.55
   4  -2  14   72.58    2.50
  -4   2  14   74.07    2.40
  -4  -2 -14   75.84    2.62
  -4   2  14   70.51    2.35
   4   2 -14   74.30    2.59
  -4   2  14   71.70    2.46
  -4  -2  14   71.17    2.32
  -4  -2  14   71.81    2.35
   4   2  14   74.89    2.53
   4   2  14   76.20    2.55
   4  -2 -14   73.02    2.62
  -4  -2  14   73.40    2.50
  -4   2 -14   69.74    2.61
  -4  -2  14   72.67    2.50
   4   2  14   72.85    2.57
  -4   2  15   -0.24    0.35
   4  -2  15    0.00    0.36
  -4   2  15   -0.30    0.21
   4   2 -15   -0.19    0.41
  -4   2  15    0.09    0.35
   4  -2  15   -0.36    0.37
   4  -2  15    0.19    0.42
  -4  -2 -15    0.16    0.40
  -4   2  15    0.14    0.29
  -4  -2  15    0.09    0.36
   4  -2 -15    0.20    0.42
   4   2  15    0.44    0.42
  -4   2 -15   -0.43    0.39
   4   2  15   -0.13    0.36
  -4  -2  15    0.00    0.37
   4   2  15    0.17    0.43
  -4  -2  15   -0.10    0.18
  -4  -2  15    0.19    0.25
   4  -2  16    5.70    0.62
  -4   2  16    6.46    0.62
  -4   2  16    6.55    0.60
   4  -2  16    5.83    0.66
  -4  -2 -16    5.79    0.70
  -4   2  16    6.33    0.61
   4  -2  16    6.16    0.65
   4   2 -16    6.61    0.70
  -4   2  16    6.76    0.51
   4   2  16    5.07    0.61
  -4  -2  16    5.85    0.57
  -4  -2  16    5.82    0.62
  -4  -2  16    7.12    0.65
  -4  -2  16    5.35    0.45
   4   2  16    5.79    0.62
   4   2  16    6.03    0.66
  -4   2 -16    5.90    0.71
   4  -2 -16    6.37    0.74
  -4   2  17    2.69    0.52
   4  -2  17    3.23    0.58
  -4   2  17    3.52    0.37
   4   2 -17    3.28    0.70
  -4   2  17    3.84    0.53
   4  -2  17    2.31    0.59
  -4  -2 -17    2.76    0.59
  -4   2  17    2.87    0.43
   4  -2  17    2.49    0.55
  -4  -2  17    3.53    0.43
   4   2  17    2.52    0.56
   4   2  17    3.11    0.59
   4  -2 -17    3.22    0.64
  -4  -2  17    3.04    0.91
  -4  -2  17    2.92    0.34
  -4   2 -17    1.69    0.56
   4   2  17    2.94    0.56
  -4  -2  17    3.84    0.64
  -4   2  18   38.32    1.54
   4  -2  18   41.16    1.78
   4   2 -18   40.61    1.83
   4  -2  18   41.13    1.72
  -4   2  18   38.71    1.66
  -4   2  18   42.58    1.69
   4  -2  18   40.51    1.74
  -4  -2 -18   39.97    1.83
  -4  -2  18   40.23    1.72
   4   2  18   40.29    1.75
  -4  -2  18   40.56    1.52
   4   2  18   40.56    1.79
  -4  -2  18   39.35    1.70
   4   2  18   41.62    1.78
  -4   2 -18   40.99    1.84
   4  -2 -18   37.97    1.83
  -4   2  19    0.87    0.39
  -4   2  19    1.32    0.47
  -4  -2 -19    0.75    0.58
   4  -2  19    0.04    0.53
   4  -2  19   -0.18    0.46
  -4   2  19   -0.25    0.46
   4   2 -19    0.50    0.52
   4  -2  19    0.34    0.57
   4  -2 -19    0.63    0.59
  -4  -2  19    0.24    0.33
   4   2  19    0.63    0.55
   4   2  19    0.38    0.52
  -4  -2  19    0.97    0.52
  -4   2 -19    0.52    0.57
   4   2  19    0.55    0.50
  -4  -2  19    1.06    0.54
   4  -2  20   -0.38    0.82
   4  -2  20   -0.70    0.46
   4   2 -20   -0.14    0.54
  -4   2  20    1.07    0.50
  -4  -2 -20    0.61    0.97
  -4   2  20   -0.08    0.47
  -4   2  20   -0.43    0.36
  -4  -2  20    0.93    0.53
  -4  -2  20    0.86    0.54
   4  -2 -20    0.59    0.60
   4   2  20   -0.07    0.50
   4   2  20   -0.59    0.53
  -4  -2  20    0.03    0.34
   5   2   0    0.30    0.15
   5  -2   0    0.07    0.10
  -5   2   0    0.02    0.05
   5   2   0    0.31    0.15
   5   2   0    0.13    0.11
  -5  -2   0    0.12    0.10
  -5  -2   0    0.08    0.10
  -5   2   0   -0.02    0.08
  -5   2   0    0.08    0.10
  -5   2   0    0.19    0.07
   5  -2   0    0.16    0.09
  -5   2   0   -0.06    0.17
  -5  -2  -1   96.39    2.81
  -5   2   1   96.72    2.96
  -5   2   1   91.75    2.78
   5  -2   1   96.59    2.85
   5   2  -1   92.40    2.91
  -5  -2  -1   98.42    2.87
   5  -2   1   88.78    2.79
   5   2  -1   95.11    2.83
  -5   2   1   96.25    2.82
   5   2  -1   90.56    2.90
  -5   2   1   96.05    2.83
   5   2  -1   91.34    2.79
  -5  -2  -1   94.58    2.87
   5  -2   1   91.22    2.82
  -5  -2   1   91.66    2.79
   5   2   1   88.33    2.91
  -5   2  -1   92.39    2.79
   5   2   1   93.19    2.85
  -5  -2   1   95.80    2.84
  -5   2  -1   93.39    2.85
   5   2   1   89.16    2.92
   5  -2  -1   86.24    2.84
  -5   2  -1   90.58    2.96
   5  -2  -1   92.53    2.81
  -5   2  -1   92.74    2.80
  -5  -2   1   95.16    2.83
  -5   2  -1   99.43    2.87
  -5  -2   1   94.66    2.87
   5  -2  -1   94.89    2.77
   5   2   1   87.75    2.86
  -5  -2  -2   14.17    0.56
   5  -2   2   13.81    0.48
   5   2  -2   14.33    0.56
  -5  -2  -2   13.45    0.50
   5  -2   2   13.61    0.62
   5   2  -2   14.44    0.59
   5  -2   2   12.92    0.51
  -5   2   2   13.67    0.48
  -5   2   2   12.29    0.49
  -5  -2  -2   13.69    0.62
  -5   2   2   13.10    0.46
  -5   2   2   14.05    0.50
   5   2  -2   13.09    0.47
  -5   2   2   13.33    0.60
  -5  -2   2   13.61    0.49
   5  -2  -2   13.69    0.46
   5   2   2   13.46    0.59
   5  -2  -2   13.89    0.44
  -5   2  -2   13.67    0.63
  -5  -2   2   13.75    0.47
   5   2   2   12.72    0.52
   5  -2  -2   13.79    0.47
  -5   2  -2   13.78    0.56
   5   2   2   13.17    0.62
  -5   2  -2   12.74    0.46
   5   2   2   11.89    0.56
  -5  -2   2   13.95    0.49
  -5   2   3    6.54    0.27
   5   2  -3    6.76    0.39
   5   2  -3    6.60    0.31
  -5   2   3    7.10    0.30
   5  -2   3    6.55    0.34
  -5   2   3    6.25    0.28
  -5  -2  -3    7.21    0.38
  -5   2   3    6.09    0.29
  -5  -2  -3    7.12    0.34
  -5   2   3    7.01    0.41
   5  -2   3    6.67    0.32
   5   2  -3    7.29    0.37
  -5  -2   3    6.42    0.31
  -5   2  -3    6.80    0.35
   5   2   3    6.16    0.38
  -5  -2   3    6.40    0.29
   5  -2  -3    6.38    0.27
  -5  -2   3    6.14    0.28
   5   2   3    6.48    0.39
   5  -2  -3    6.89    0.28
   5   2   3    6.75    0.40
  -5  -2   3    6.45    0.29
  -5   2  -3    6.55    0.41
  -5  -2  -4  142.34    4.24
   5  -2   4  138.25    4.20
   5   2  -4  138.63    4.21
   5   2  -4  139.99    4.24
   5  -2   4  136.91    4.26
   5  -2   4  148.01    4.55
  -5   2   4  144.01    4.18
  -5   2   4  138.29    4.19
  -5   2   4  137.79    4.17
   5  -2   4  138.14    4.23
  -5   2   4  135.39    4.17
  -5   2   4  138.56    4.16
   5   2  -4  142.85    4.26
  -5   2   4  139.93    4.28
   5  -2  -4  139.48    4.17
   5   2   4  138.31    4.25
   5  -2  -4  143.40    4.17
  -5   2  -4  142.51    4.32
   5  -2  -4  142.29    4.28
   5   2   4  143.68    4.29
  -5  -2   4  133.72    4.15
  -5   2  -4  140.74    4.29
  -5  -2   4  137.95    4.15
   5   2   4  133.31    4.26
   5  -2   5    1.13    0.18
  -5   2   5    0.59    0.10
   5   2  -5    0.48    0.17
  -5   2   5    0.56    0.20
  -5   2   5    0.44    0.13
  -5  -2  -5    0.75    0.20
   5  -2   5    0.45    0.16
   5  -2   5    0.31    0.17
   5   2  -5    0.56    0.16
  -5   2   5    0.54    0.13
  -5  -2  -5    0.59    0.17
   5  -2   5    0.42    0.14
   5   2  -5    0.39    0.18
  -5   2   5    0.80    0.12
   5   2   5    0.80    0.19
  -5   2  -5    0.43    0.16
   5  -2  -5    0.47    0.19
  -5  -2   5    0.60    0.09
   5   2   5    0.67    0.23
  -5   2  -5    0.82    0.23
   5   2   5    0.64    0.20
   5   2   5    0.64    0.19
   5  -2  -5    0.58    0.13
   5  -2  -5    0.66    0.14
  -5  -2   5    0.76    0.10
   5  -2   6  104.38    3.19
  -5  -2  -6   98.03    3.22
  -5  -2  -6  101.52    3.28
   5   2  -6  103.33    3.17
   5  -2   6  100.19    3.22
  -5   2   6  106.04    3.09
  -5   2   6  102.95    3.08
   5   2  -6  104.48    3.24
  -5   2   6  104.01    3.12
  -5   2   6  101.69    3.24
  -5   2   6  102.99    3.12
   5  -2   6   96.09    3.20
   5  -2   6  104.00    3.22
   5  -2  -6  103.44    3.12
   5   2   6   97.08    3.22
   5  -2  -6  105.52    3.12
   5   2   6  104.20    3.21
   5   2   6  104.81    3.24
  -5   2  -6  102.81    3.26
   5   2   6  102.71    3.19
  -5   2  -6  104.16    3.24
   5  -2  -6  102.54    3.32
   5  -2   7    5.73    0.42
   5  -2   7    6.47    0.44
   5  -2   7    6.23    0.45
  -5   2   7    6.71    0.32
   5   2  -7    7.11    0.45
   5   2  -7    7.00    0.47
  -5  -2  -7    6.95    0.48
  -5   2   7    6.27    0.32
   5  -2   7    6.72    0.57
   5   2  -7    6.28    0.43
  -5   2   7    6.38    0.38
  -5   2   7    7.13    0.38
  -5  -2   7    6.70    0.26
  -5   2  -7    6.91    0.46
   5  -2  -7    6.49    0.38
  -5  -2   7    6.76    0.28
   5   2   7    5.87    0.69
   5   2   7    7.85    0.49
   5   2   7    6.65    0.46
   5  -2  -7    7.15    0.51
   5  -2  -7    7.02    0.38
  -5   2  -7    8.69    0.55
   5   2   7    6.45    0.46
   5  -2   8  172.82    5.31
   5  -2   8  173.05    5.29
  -5   2   8  172.49    5.25
  -5  -2  -8  170.79    5.35
   5   2  -8  172.66    5.31
  -5   2   8  171.84    5.19
  -5   2   8  170.94    5.19
  -5  -2  -8  173.88    5.35
   5  -2   8  164.13    5.33
   5   2  -8  176.35    5.31
   5  -2   8  178.26    5.35
   5   2  -8  176.50    5.30
  -5  -2   8  175.97    5.15
  -5   2  -8  172.24    5.35
  -5  -2   8  178.22    5.31
   5  -2  -8  173.09    5.36
   5   2   8  176.47    5.36
  -5  -2   8  175.18    5.15
   5   2   8  169.71    5.35
  -5   2  -8  175.78    5.41
   5   2   8  175.28    5.33
   5   2   8  177.57    5.32
   5  -2   9    2.64    0.36
   5  -2   9    3.05    0.34
   5   2  -9    3.17    0.34
   5  -2   9    2.83    0.33
   5  -2   9    2.90    0.36
   5   2  -9    2.79    0.35
  -5  -2  -9    2.59    0.36
  -5   2   9    3.24    0.27
  -5   2   9    2.78    0.29
  -5   2   9    2.55    0.29
  -5  -2  -9    4.49    0.39
   5   2  -9    3.43    0.36
  -5   2   9    2.79    0.29
   5   2   9    3.01    0.36
  -5  -2   9    3.17    0.35
  -5   2  -9    2.54    0.39
   5  -2  -9    3.58    0.41
  -5  -2   9    2.28    0.33
   5   2   9    3.02    0.36
   5   2   9    2.55    0.30
  -5  -2   9    3.16    0.24
   5   2   9    3.00    0.37
   5   2 -10   32.74    1.21
   5   2 -10   31.05    1.24
  -5  -2 -10   33.16    1.27
   5  -2  10   30.97    1.21
   5   2 -10   30.92    1.19
   5  -2  10   29.47    1.20
  -5   2  10   31.05    1.14
  -5   2  10   32.00    1.07
   5  -2  10   32.87    1.27
  -5   2  10   29.42    1.07
   5  -2  10   32.52    1.23
  -5   2  10   32.24    1.14
  -5  -2  10   31.96    1.19
  -5  -2  10   32.02    1.03
   5   2  10   29.42    1.25
  -5  -2  10   31.48    1.02
   5   2  10   31.93    1.23
  -5  -2  10   31.38    1.21
   5   2  10   28.33    1.21
   5  -2 -10   32.33    1.29
  -5   2 -10   32.49    1.32
   5   2  10   31.55    1.23
   5   2 -11    7.99    0.61
   5  -2  11    6.42    0.53
  -5   2  11    7.10    0.42
  -5   2  11    7.53    0.53
   5   2 -11    7.58    0.63
   5  -2  11    8.54    0.66
   5  -2  11    8.59    0.65
  -5   2  11    7.83    0.54
   5   2 -11    8.25    0.60
  -5   2  11    8.13    0.46
   5  -2  11    8.00    0.66
  -5  -2 -11    8.69    0.68
  -5  -2 -11    6.94    0.54
   5   2  11    6.77    0.55
  -5  -2  11    7.46    0.61
  -5   2 -11    5.93    0.59
   5  -2 -11    6.04    0.63
   5   2  11    8.00    0.64
   5   2  11    6.92    0.60
  -5   2 -11    7.69    0.56
  -5  -2  11    8.09    0.58
  -5  -2  11    7.27    0.37
  -5  -2  11    7.91    0.40
   5   2  11    7.72    0.68
   5   2 -12   19.58    0.97
  -5  -2 -12   20.72    1.06
  -5   2  12   20.67    0.91
   5  -2  12   22.08    1.03
  -5   2  12   22.12    0.92
   5   2 -12   19.99    1.01
  -5  -2 -12   20.07    0.96
   5  -2  12   21.63    1.06
  -5   2  12   21.03    0.84
   5  -2  12   21.45    0.98
  -5  -2  12   21.41    0.97
  -5   2 -12   22.17    1.11
   5   2  12   21.83    1.00
   5  -2 -12   19.78    1.12
   5   2  12   21.58    1.01
  -5  -2  12   21.09    0.76
  -5  -2  12   20.48    0.79
   5   2  12   19.41    0.96
   5   2  12   21.31    1.06
  -5   2  13    0.56    0.35
   5  -2  13    0.33    0.35
   5   2 -13    0.52    0.36
  -5  -2 -13    0.36    0.39
  -5   2  13    0.49    0.20
  -5   2  13    0.69    0.25
   5  -2  13    1.31    0.40
   5   2 -13    0.41    0.37
   5  -2  13    0.54    0.35
  -5   2  13    0.53    0.30
  -5  -2  13    0.35    0.21
  -5  -2  13    0.63    0.36
  -5  -2  13    0.53    0.17
  -5  -2  13    0.79    0.36
   5   2  13    0.53    0.37
   5   2  13    0.25    0.39
  -5   2 -13    0.30    0.38
   5  -2 -13    0.68    0.41
   5   2  13    0.19    0.35
   5  -2  14    3.63    0.51
   5  -2  14    3.77    0.52
  -5   2  14    4.11    0.40
  -5   2  14    4.06    0.48
  -5   2  14    4.19    0.47
   5  -2  14    5.06    0.59
   5   2 -14    3.78    0.54
  -5  -2 -14    5.09    0.60
  -5   2  14    4.83    0.49
  -5   2 -14    4.30    0.60
   5  -2 -14    4.12    0.59
  -5  -2  14    4.73    0.36
  -5  -2  14    4.98    0.44
   5   2  14    4.46    0.55
   5   2  14    4.02    0.53
   5   2  14    3.90    0.54
  -5  -2  14    4.16    0.50
  -5  -2  14    4.72    0.52
  -5   2  15    6.04    0.46
   5  -2  15    7.37    0.68
  -5   2  15    6.98    0.59
   5   2 -15    7.04    0.68
  -5  -2 -15    5.73    0.67
   5  -2  15    7.14    0.65
  -5   2  15    6.91    0.66
  -5   2  15    6.99    0.56
   5  -2  15    6.67    0.66
  -5  -2  15    6.01    0.61
   5   2  15    5.73    0.63
   5   2  15    6.10    0.63
  -5  -2  15    6.20    0.42
  -5  -2  15    5.94    0.60
  -5   2 -15    6.14    0.70
   5  -2 -15    6.58    0.70
  -5  -2  15    6.36    0.51
   5   2  15    6.40    0.66
   5  -2  16    2.50    0.51
  -5   2  16    3.37    0.33
   5  -2  16    2.53    0.53
  -5   2  16    3.22    0.49
   5   2 -16    2.83    0.56
  -5  -2 -16    3.24    0.59
  -5   2  16    2.98    0.47
   5  -2  16    2.56    0.55
  -5   2  16    2.75    0.38
  -5   2 -16    2.37    0.57
   5  -2 -16    2.43    0.59
  -5  -2  16    2.34    0.28
  -5  -2  16    2.96    0.35
   5   2  16    2.10    0.52
   5   2  16    2.23    0.51
  -5  -2  16    1.78    0.49
  -5  -2  16    2.83    0.51
   5   2  16    2.17    0.54
  -5   2  17    1.76    0.30
   5  -2  17    2.10    0.52
  -5   2  17    2.27    0.38
   5  -2  17    2.37    0.56
  -5   2  17    1.60    0.45
   5  -2  17    2.66    0.59
  -5  -2 -17    1.57    0.56
  -5   2  17    2.80    0.51
   5   2  17    2.36    0.57
  -5  -2  17    1.26    0.48
   5   2  17    1.80    0.56
  -5  -2  17    1.43    0.33
   5  -2 -17    2.58    0.60
   5   2  17    1.83    0.52
  -5  -2  17    1.93    0.46
  -5   2 -17    1.10    0.53
   5   2 -18    2.80    0.62
  -5   2  18    4.16    0.59
  -5   2  18    4.76    0.49
   5  -2  18    2.84    0.57
  -5  -2 -18    2.84    0.65
   5  -2  18    3.30    0.62
  -5   2  18    2.86    0.53
   5  -2  18    3.92    0.68
   5   2  18    4.47    0.68
  -5   2 -18    3.53    0.68
   5   2  18    3.43    0.64
  -5  -2  18    3.66    0.43
  -5  -2  18    2.91    0.57
  -5  -2  18    4.50    0.44
   5  -2 -18    3.59    0.69
  -5  -2  18    4.27    0.60
   5   2  18    3.89    0.66
  -5   2  19    1.32    0.52
   5  -2  19    2.09    0.60
   5   2 -19    1.92    0.60
   5  -2  19    1.82    0.62
   5  -2  19    0.79    0.52
  -5   2  19    1.46    0.49
  -5  -2 -19    1.27    0.60
  -5   2  19    1.21    0.36
   5   2  19    2.30    0.64
   5  -2 -19    1.77    0.64
  -5  -2  19    1.51    0.55
  -5  -2  19    1.74    0.36
   5   2  19    1.74    0.58
  -5   2 -19    1.11    0.61
  -5  -2  19    1.20    0.53
   5   2  19    1.22    0.57
  -5  -2 -20   -0.31    0.89
   5  -2  20    0.04    0.58
   5   2 -20    0.39    0.59
  -5   2  20   -0.63    0.44
  -5   2  20    0.24    0.52
   5  -2  20    0.49    0.80
   5  -2  20    0.13    0.93
   5   2  20    0.12    0.56
  -5  -2  20    0.31    0.38
  -5  -2  20    0.62    0.58
   5   2  20    0.81    0.78
  -5   2 -20    0.55    0.95
   5  -2 -20    0.23    0.72
  -5  -2  20   -0.45    0.48
  -6  -2   0   36.61    1.20
   6   2   0   33.88    1.26
  -6   2   0   37.49    1.19
  -6  -2   0   37.17    1.20
   6   2   0   34.75    1.27
  -6  -2   0   36.51    1.17
   6  -2   0   34.74    1.20
  -6   2   0   35.08    1.18
  -6   2   0   38.71    1.21
   6   2   0   35.68    1.20
  -6   2   0   37.15    1.15
   6   2   0   35.94    1.20
  -6   2   0   35.42    1.34
  -6  -2  -1    0.06    0.11
  -6  -2  -1    0.11    0.10
  -6   2   1    0.16    0.10
  -6   2   1    0.02    0.09
  -6  -2  -1    0.23    0.13
   6   2  -1    0.18    0.17
  -6   2   1    0.10    0.08
   6   2  -1    0.19    0.09
   6  -2   1    0.35    0.12
   6   2  -1    0.13    0.16
  -6   2   1    0.10    0.10
   6  -2   1    0.08    0.09
  -6   2   1    0.25    0.21
   6   2  -1    0.16    0.10
   6  -2   1    0.06    0.12
   6  -2  -1    0.06    0.12
   6  -2  -1    0.06    0.09
  -6  -2   1    0.04    0.08
  -6   2  -1    0.03    0.07
  -6   2  -1   -0.02    0.10
  -6   2  -1    0.26    0.19
   6   2   1    0.16    0.17
   6   2   1   -0.06    0.13
   6   2   1    0.47    0.18
   6  -2  -1    0.13    0.08
   6   2   1    0.22    0.10
  -6  -2   1   -0.06    0.09
  -6  -2   1    0.28    0.14
  -6   2  -1    0.01    0.11
   6   2  -2    9.78    0.47
   6  -2   2    9.28    0.39
   6   2  -2    9.76    0.52
  -6   2   2   10.14    0.40
  -6  -2  -2    9.68    0.50
  -6   2   2    9.19    0.39
   6   2  -2    8.59    0.37
  -6  -2  -2   10.06    0.48
  -6   2   2    8.89    0.39
   6  -2   2    9.12    0.51
   6  -2   2    9.60    0.43
  -6  -2  -2    9.72    0.41
  -6   2   2   10.02    0.54
   6  -2  -2    9.07    0.36
  -6   2  -2    8.72    0.54
  -6  -2   2    9.59    0.38
   6   2   2    9.72    0.51
  -6  -2   2    9.90    0.43
  -6   2  -2   10.47    0.48
   6  -2  -2    9.34    0.36
   6   2   2    8.97    0.51
  -6   2  -2   11.43    0.50
  -6  -2   2    8.28    0.53
  -6   2  -2    9.40    0.36
   6  -2  -2   10.22    0.40
   6   2  -3    3.30    0.25
  -6  -2  -3    3.30    0.27
  -6   2   3    3.07    0.30
   6  -2   3    3.18    0.25
  -6   2   3    2.94    0.20
  -6   2   3    3.13    0.23
   6   2  -3    3.03    0.27
   6   2  -3    3.66    0.35
  -6  -2  -3    3.39    0.32
   6  -2   3    3.79    0.37
  -6  -2  -3    3.04    0.30
   6  -2   3    2.97    0.28
  -6   2   3    3.30    0.21
  -6   2   3    2.87    0.22
   6   2   3    3.09    0.30
   6   2   3    2.97    0.31
   6   2   3    2.72    0.29
  -6   2  -3    3.43    0.32
   6  -2  -3    3.05    0.19
  -6  -2   3    3.30    0.26
  -6  -2   3    3.20    0.22
  -6   2  -3    3.00    0.29
   6  -2  -3    3.66    0.22
  -6   2  -3    3.06    0.32
  -6  -2   3    3.28    0.22
  -6  -2   3    3.02    0.22
   6   2  -4   68.52    2.15
   6  -2   4   65.42    2.08
  -6   2   4   68.59    2.17
  -6   2   4   65.33    2.03
  -6  -2  -4   66.58    2.17
  -6  -2  -4   70.23    2.12
   6  -2   4   67.46    2.12
   6  -2   4   67.11    2.14
   6   2  -4   64.02    2.08
   6   2  -4   68.77    2.12
  -6   2   4   67.58    2.05
  -6  -2   4   64.29    2.08
   6   2   4   67.90    2.17
  -6   2  -4   67.62    2.17
   6   2   4   67.89    2.15
   6   2   4   64.02    2.16
  -6  -2   4   64.30    2.03
   6  -2  -4   68.03    2.17
  -6  -2   4   65.38    2.03
   6  -2  -4   65.91    2.05
  -6   2  -4   67.45    2.21
   6  -2  -4   66.63    2.03
   6   2  -5    0.62    0.17
  -6   2   5    0.68    0.11
   6  -2   5    0.57    0.20
  -6  -2  -5    0.38    0.18
  -6   2   5    0.58    0.13
  -6   2   5    0.67    0.13
   6   2  -5    0.49    0.18
  -6  -2  -5    0.49    0.18
  -6   2   5    0.69    0.22
   6   2  -5    0.74    0.21
   6  -2   5    0.43    0.18
   6  -2   5    0.66    0.18
   6  -2  -5    0.92    0.24
  -6  -2   5    0.79    0.11
  -6  -2   5    0.73    0.13
  -6   2  -5    0.79    0.23
   6  -2  -5    0.68    0.14
   6  -2  -5    0.69    0.14
   6   2   5    0.43    0.31
  -6   2  -5    0.54    0.18
   6   2   5    0.39    0.22
   6   2   5    0.46    0.21
  -6   2   6   47.19    1.46
   6  -2   6   47.67    1.61
  -6  -2  -6   45.47    1.61
  -6   2   6   46.68    1.49
   6   2  -6   46.68    1.58
   6  -2   6   44.66    1.61
  -6   2   6   45.38    1.49
   6   2  -6   46.25    1.55
   6  -2   6   48.54    1.58
  -6   2   6   46.19    1.44
  -6  -2  -6   46.37    1.66
  -6   2   6   45.17    1.60
   6   2  -6   47.53    1.56
  -6  -2   6   46.08    1.42
   6   2   6   48.93    1.62
   6  -2  -6   45.97    1.49
   6   2   6   47.16    1.59
  -6   2  -6   46.65    1.62
   6  -2  -6   46.82    1.50
   6   2   6   49.06    1.63
   6  -2  -6   44.29    1.60
  -6   2  -6   49.31    1.67
   6   2  -7    0.25    0.20
  -6   2   7    0.22    0.16
  -6  -2  -7   -0.08    0.17
  -6   2   7    0.28    0.12
   6   2  -7    0.20    0.20
   6   2  -7    0.38    0.22
  -6   2   7    0.51    0.12
  -6   2   7    0.03    0.24
   6  -2   7    0.20    0.39
  -6   2   7    0.07    0.15
   6  -2   7    0.26    0.23
  -6  -2  -7    0.17    0.21
   6  -2   7    0.31    0.22
  -6   2  -7    0.05    0.24
   6   2   7    0.01    0.22
   6   2   7    0.45    0.27
   6  -2  -7    0.02    0.23
   6  -2  -7   -0.07    0.15
  -6   2  -7    0.42    0.21
   6  -2  -7    0.25    0.16
   6   2   7    0.03    0.22
  -6   2   8   17.27    0.83
  -6  -2  -8   17.07    0.79
  -6   2   8   16.13    0.60
   6  -2   8   17.51    0.76
  -6   2   8   16.91    0.60
  -6   2   8   15.41    0.67
   6   2  -8   16.76    0.74
  -6  -2  -8   16.84    0.80
   6   2  -8   17.43    0.76
   6   2  -8   17.31    0.77
   6  -2   8   16.26    0.79
   6  -2   8   15.71    0.77
  -6   2  -8   17.10    0.79
   6   2   8   16.29    0.79
   6  -2  -8   16.76    0.69
  -6   2  -8   16.71    0.84
   6   2   8   17.49    0.80
   6  -2  -8   15.58    0.81
   6   2   8   16.45    0.82
   6  -2   9    0.04    0.25
[truncated: 2,569,695 more chars]
