# Supplementary material for: Crystal structure and Hirshfeld surface analysis of (E)-1-[2,2-di­bromo-1-(2-nitro­phen­yl)ethen­yl]-2-(4-fluoro­phen­yl)diazene
Source: Acta Crystallogr E Crystallogr Commun. 2022 Mar 17;78(Pt 4):404–8. doi: 10.1107/S205698902200278X (PMC8983971; doi:10.1107/S205698902200278X)
Supplement: Supplementary file 2 [file e-78-00404-Isup2.hkl]

data_I                                                                          
_shelx_title ' ENN41 in Pbcn'                                                   
_shelx_refln_list_code          4                                               
_shelx_F_calc_maximum      457.75                                               
_exptl_crystal_F_000      1664.00                                               
_reflns_d_resolution_high  0.6599                                               
                                                                                
loop_                                                                           
 _space_group_symop_operation_xyz                                               
 'x, y, z'                                                                      
 'x+1/2, -y+1/2, -z'                                                            
 '-x, y, -z+1/2'                                                                
 '-x+1/2, -y+1/2, z+1/2'                                                        
 '-x, -y, -z'                                                                   
 '-x-1/2, y-1/2, z'                                                             
 'x, -y, z-1/2'                                                                 
 'x-1/2, y-1/2, -z-1/2'                                                         
                                                                                
_cell_length_a    14.8700                                                       
_cell_length_b    15.2915                                                       
_cell_length_c    13.1030                                                       
_cell_angle_alpha  90.000                                                       
_cell_angle_beta   90.000                                                       
_cell_angle_gamma  90.000                                                       
                                                                                
_shelx_F_squared_multiplier     1.000                                           
                                                                                
loop_                                                                           
 _refln_index_h                                                                 
 _refln_index_k                                                                 
 _refln_index_l                                                                 
 _refln_F_squared_calc                                                          
 _refln_F_squared_meas                                                          
 _refln_F_squared_sigma                                                         
 _refln_observed_status                                                         
   2   0   0      10798.78       8707.53       187.40 o                         
   6   0   0       4252.80       3760.20        61.90 o                         
   8   0   0     121990.48     116977.73      1413.85 o                         
  10   0   0        221.07        179.75        17.81 o                         
  12   0   0      52307.02      52305.28       963.11 o                         
  14   0   0        327.15        321.63        27.72 o                         
  16   0   0       4951.19       4809.77       126.57 o                         
  18   0   0         12.48        -16.40        39.16 o                         
  20   0   0        109.30         51.43        36.48 o                         
  22   0   0        180.37        228.65       106.79 o                         
   3   1   0      83154.04      73737.94       889.91 o                         
   5   1   0       1377.01       1058.85        17.26 o                         
   7   1   0      90093.80      83139.22       725.96 o                         
   9   1   0       1087.28       1273.35        24.74 o                         
  11   1   0      35699.28      34935.02       374.17 o                         
  13   1   0        242.50        243.09        15.89 o                         
  15   1   0       4976.60       5078.93        94.52 o                         
  17   1   0         17.44          7.85        23.42 o                         
  19   1   0        132.69        144.32        26.73 o                         
  21   1   0          0.11         13.48        27.35 o                         
   0   2   0      47408.44      44547.92       662.34 o                         
   2   2   0       4056.77       4140.93        36.73 o                         
   4   2   0     209536.41     178044.08      2519.39 o                         
   6   2   0       7813.81       7023.84        65.18 o                         
   8   2   0      79380.95      75246.34       646.88 o                         
  10   2   0      23291.13      22422.18       221.69 o                         
  12   2   0       1674.30       1536.99        36.82 o                         
  14   2   0       6628.20       6565.32        77.82 o                         
  16   2   0         21.79         27.51        23.31 o                         
  18   2   0        958.54        960.36        38.26 o                         
  20   2   0          1.94         13.70        26.51 o                         
  22   2   0         16.18        -54.83        36.09 o                         
   1   3   0       8725.53       8324.68        63.19 o                         
   3   3   0      69737.35      65493.46       523.62 o                         
   5   3   0       6890.35       6256.58        84.58 o                         
   7   3   0      26309.86      24218.56       197.85 o                         
   9   3   0       1260.72       1264.82        22.53 o                         
  11   3   0       7897.19       7552.98        88.98 o                         
  13   3   0       3798.78       3675.02        64.25 o                         
  15   3   0       1750.70       1752.70        51.84 o                         
  17   3   0       2671.47       2786.04        58.17 o                         
  19   3   0         25.06         29.11        35.90 o                         
  21   3   0         62.78         28.06        35.24 o                         
   0   4   0     208238.53     186889.95      2955.51 o                         
   2   4   0      33138.47      33507.91       242.77 o                         
   4   4   0      72694.74      68488.11       729.49 o                         
   6   4   0      19796.41      19121.26       318.24 o                         
   8   4   0      20569.77      19237.49       159.86 o                         
  10   4   0       5836.80       5571.25        54.83 o                         
  12   4   0       5681.57       5500.02        60.63 o                         
  14   4   0       3675.06       3639.34        80.25 o                         
  16   4   0         55.80         25.07        19.48 o                         
  18   4   0        152.72        131.43        26.38 o                         
  20   4   0         78.57        107.36        35.16 o                         
  22   4   0        243.71        344.04        46.31 o                         
   1   5   0      64292.84      65608.35       487.00 o                         
   3   5   0      43035.72      42799.99       319.22 o                         
   5   5   0       7246.31       6946.21        82.11 o                         
   7   5   0      24700.44      22702.17       345.96 o                         
   9   5   0       2007.40       2027.16        36.77 o                         
  11   5   0       3826.81       3464.78        54.70 o                         
  13   5   0        464.25        439.38        20.49 o                         
  15   5   0         10.80         19.86        20.41 o                         
  17   5   0        456.15        491.60        40.45 o                         
  19   5   0        128.13        141.86        37.81 o                         
  21   5   0        347.84        420.60        48.05 o                         
   0   6   0      23342.41      24991.20       289.83 o                         
   2   6   0        671.08        741.19        14.35 o                         
   4   6   0      11738.66      11838.99       110.04 o                         
   6   6   0      11204.82      10308.30       119.51 o                         
   8   6   0       1271.27       1310.51        24.80 o                         
  10   6   0      12252.18      11725.35       155.81 o                         
  12   6   0        133.90        157.97        18.13 o                         
  14   6   0       1114.01       1022.68        40.17 o                         
  16   6   0        232.71        278.77        37.78 o                         
  18   6   0        106.83         57.21        33.02 o                         
  20   6   0        782.39        852.60        64.52 o                         
   1   7   0        363.25        309.19        17.99 o                         
   3   7   0        534.34        422.24        14.93 o                         
   5   7   0        234.13        280.88        13.53 o                         
   7   7   0       1939.69       1813.23        35.05 o                         
   9   7   0       2311.97       2223.24        38.04 o                         
  11   7   0       2835.46       2755.75        38.75 o                         
  13   7   0       6863.58       6633.05        88.96 o                         
  15   7   0         37.90         91.59        28.19 o                         
  17   7   0       2507.10       2680.89        95.59 o                         
  19   7   0        153.88        303.99        47.80 o                         
  21   7   0        457.03        483.21        51.73 o                         
   0   8   0       8450.32       8963.74       152.42 o                         
   2   8   0       2109.25       2261.06        36.85 o                         
   4   8   0       3107.40       3129.07        34.30 o                         
   6   8   0       1285.21       1231.70        24.53 o                         
   8   8   0        875.31        773.48        32.57 o                         
  10   8   0       1543.21       1398.65        52.72 o                         
  12   8   0       4773.25       4690.50        98.23 o                         
  14   8   0       1762.01       1753.42        70.89 o                         
  16   8   0       3839.73       4041.83       120.32 o                         
  18   8   0         30.65         24.43        40.07 o                         
  20   8   0       1385.74       1491.39        69.78 o                         
   1   9   0       1652.08       1828.37        32.94 o                         
   3   9   0        758.18        884.48        23.97 o                         
   5   9   0       5590.43       5803.89        64.17 o                         
   7   9   0        317.88        350.02        25.90 o                         
   9   9   0       5551.19       5529.67        90.07 o                         
  11   9   0       3725.36       3738.38        84.15 o                         
  13   9   0       4047.03       4066.73        88.53 o                         
  15   9   0        301.85        253.52        41.99 o                         
  17   9   0       3339.95       3447.23       102.24 o                         
  19   9   0        280.60        253.92        47.52 o                         
   0  10   0       6958.10       6563.51       110.49 o                         
   2  10   0        469.01        493.96        22.08 o                         
   4  10   0       7360.68       7051.00        77.10 o                         
   6  10   0       2846.09       2711.31        43.90 o                         
   8  10   0      10103.95       9906.38       240.62 o                         
  10  10   0        737.96        702.77        37.74 o                         
  12  10   0       5490.64       5446.94       143.81 o                         
  14  10   0         33.79         15.82        43.91 o                         
  16  10   0       2287.37       2434.42        89.74 o                         
  18  10   0         26.05         87.92        43.01 o                         
  20  10   0       1102.47       1140.00        67.65 o                         
   1  11   0       8329.19       8444.53        96.45 o                         
   3  11   0      11497.72      11982.12       128.83 o                         
   5  11   0       7661.73       7572.75        74.20 o                         
   7  11   0       2537.14       2485.53        52.46 o                         
   9  11   0       8965.57       8967.71       208.37 o                         
  11  11   0        115.26        167.53        29.13 o                         
  13  11   0       5677.91       5634.93       123.15 o                         
  15  11   0       1399.67       1458.50        68.53 o                         
  17  11   0       1171.88       1236.48        69.74 o                         
  19  11   0        121.59         69.47        45.44 o                         
   0  12   0      12549.71      12532.00       190.89 o                         
   2  12   0        279.81        315.26        19.07 o                         
   4  12   0      15820.29      15799.57       165.16 o                         
   6  12   0        568.27        580.81        21.19 o                         
   8  12   0       9501.44       9477.84       154.13 o                         
  10  12   0         47.13         10.07        29.25 o                         
  12  12   0       3613.73       3790.88       102.25 o                         
  14  12   0        170.89        185.95        42.75 o                         
  16  12   0       2309.90       2352.97        94.42 o                         
  18  12   0        139.25        164.44        47.52 o                         
   1  13   0       9386.17       9668.26       109.80 o                         
   3  13   0       5015.78       5140.37        68.45 o                         
   5  13   0       7922.11       8222.21        90.24 o                         
   7  13   0       2646.75       2586.38        57.92 o                         
   9  13   0       2309.08       2375.09        64.77 o                         
  11  13   0        790.27        786.43        47.28 o                         
  13  13   0         69.46         26.75        40.69 o                         
  15  13   0        132.99        123.27        44.69 o                         
  17  13   0        115.69         77.97        45.78 o                         
   0  14   0       5402.95       5741.85       106.59 o                         
   2  14   0        286.82        291.85        20.60 o                         
   4  14   0       2780.72       2878.62        49.51 o                         
   6  14   0       1700.91       1699.48        36.08 o                         
   8  14   0       2930.12       2946.47        73.10 o                         
  10  14   0       2186.22       2050.60        71.58 o                         
  12  14   0       3288.18       3341.01       100.51 o                         
  14  14   0        567.27        486.86        52.57 o                         
  16  14   0        733.99        698.59        57.77 o                         
   1  15   0      16947.97      17327.23       182.40 o                         
   3  15   0      11618.75      11832.79       131.92 o                         
   5  15   0      12093.78      11986.55       131.19 o                         
   7  15   0       5730.34       5798.65        91.06 o                         
   9  15   0       4402.06       4196.78        97.12 o                         
  11  15   0       1651.02       1641.51        73.12 o                         
  13  15   0       2543.93       2496.32       112.48 o                         
  15  15   0        478.83        474.93        57.18 o                         
  17  15   0        278.14        189.33        51.37 o                         
   0  16   0      10277.13      10567.16       171.84 o                         
   2  16   0         67.01         84.02        20.80 o                         
   4  16   0       9832.59      10054.70       127.22 o                         
   6  16   0        622.79        577.90        25.12 o                         
   8  16   0       4070.85       4148.81       122.00 o                         
  10  16   0        833.95        768.85        54.98 o                         
  12  16   0        573.61        630.96        53.89 o                         
  14  16   0        275.53        275.09        49.20 o                         
  16  16   0         62.98        104.43        48.69 o                         
   1  17   0       1361.25       1391.72        40.12 o                         
   3  17   0       5321.37       5322.96        75.12 o                         
   5  17   0         20.55         52.75        17.43 o                         
   7  17   0       3247.14       3162.66        81.62 o                         
   9  17   0         87.49         94.95        42.79 o                         
  11  17   0       1240.61       1228.69        64.92 o                         
  13  17   0        631.68        699.36        58.51 o                         
  15  17   0         40.91         76.99        48.11 o                         
   0  18   0       6100.76       6298.83       124.48 o                         
   2  18   0        252.86        210.46        23.27 o                         
   4  18   0       3443.80       3498.87        56.28 o                         
   6  18   0        980.72        842.88        42.65 o                         
   8  18   0        421.71        424.74        49.44 o                         
  10  18   0        719.05        695.06        59.02 o                         
  12  18   0        127.90         14.18        44.86 o                         
  14  18   0        386.23        333.53        53.74 o                         
   1  19   0        493.33        492.32        27.55 o                         
   3  19   0       1415.68       1413.57        49.46 o                         
   5  19   0          8.21         36.02        30.35 o                         
   7  19   0       3024.71       3147.76       115.57 o                         
   9  19   0        823.56        831.07        85.05 o                         
  11  19   0        818.72        798.90        59.24 o                         
   0  20   0       3019.34       2822.96       129.10 o                         
   2  20   0        115.16        110.11        24.47 o                         
   4  20   0       1717.36       1833.04        91.62 o                         
   6  20   0        761.66        724.66        66.84 o                         
   8  20   0        362.75        326.66        48.34 o                         
  10  20   0       1092.90       1067.84        64.82 o                         
   1  21   0        543.55        577.48        31.72 o                         
   3  21   0       1804.95       1924.82        66.62 o                         
   5  21   0        160.26         89.21        43.95 o                         
   7  21   0        726.94        756.71        56.07 o                         
   9  21   0        536.90        457.22        53.35 o                         
   0  22   0        292.42        303.48        51.01 o                         
   2  22   0        222.69        190.50        42.16 o                         
   4  22   0        102.39        153.27        53.50 o                         
   6  22   0       1650.15       1609.03        71.82 o                         
   1  23   0         10.91         39.56        36.99 o                         
   1   1   1      11629.12      11685.23       200.35 o                         
   2   1   1        899.92        966.27         7.80 o                         
   3   1   1       3052.18       3105.77        16.56 o                         
   4   1   1       7153.23       6893.16        36.87 o                         
   5   1   1      44578.20      43073.22       308.85 o                         
   6   1   1        314.39        319.05         7.05 o                         
   7   1   1       6098.98       6208.16        53.84 o                         
   8   1   1        146.14        179.39         8.38 o                         
   9   1   1       7492.95       7851.16        61.90 o                         
  10   1   1       1280.25       1225.95        19.17 o                         
  11   1   1        197.10        212.78        10.35 o                         
  12   1   1        542.79        508.87        14.42 o                         
  13   1   1       1583.24       1651.98        25.85 o                         
  14   1   1       3363.06       3231.50        39.72 o                         
  15   1   1         13.90         24.20        12.54 o                         
  16   1   1        138.64        120.01        16.18 o                         
  17   1   1       1552.97       1665.27        35.31 o                         
  18   1   1         41.03         49.20        17.45 o                         
  19   1   1        147.72        159.15        18.87 o                         
  20   1   1         21.82         55.06        21.58 o                         
  21   1   1        584.23        511.94        30.35 o                         
  22   1   1         26.26          9.56        26.60 o                         
   0   2   1       1608.46       1737.09        18.55 o                         
   1   2   1         49.92         58.35         3.18 o                         
   2   2   1       2478.11       2578.57        15.33 o                         
   3   2   1         80.69        123.82         2.81 o                         
   4   2   1       2659.65       2497.99        16.69 o                         
   5   2   1      18927.16      18104.89       100.85 o                         
   6   2   1         11.29         21.97         3.79 o                         
   7   2   1       1047.21        913.00        15.90 o                         
   8   2   1       4017.93       3865.44        32.41 o                         
   9   2   1       4000.38       3821.34        36.65 o                         
  10   2   1        782.35        675.76        15.63 o                         
  11   2   1        189.80        195.95        10.44 o                         
  12   2   1       4548.01       4483.70        42.72 o                         
  13   2   1         10.01          8.33        10.14 o                         
  14   2   1         38.05         38.91        12.43 o                         
  15   2   1         21.23         44.11        11.72 o                         
  16   2   1       2541.35       2585.43        43.04 o                         
  17   2   1         28.83         31.44        17.36 o                         
  18   2   1         17.31         56.08        16.74 o                         
  19   2   1        254.39        221.31        20.94 o                         
  20   2   1        878.42        937.81        30.34 o                         
  21   2   1         21.01         43.30        36.11 o                         
  22   2   1         44.40         10.67        28.02 o                         
   1   3   1      17917.88      18473.71        98.53 o                         
   2   3   1      19698.15      19561.39       106.18 o                         
   3   3   1      10117.75      10615.10        67.29 o                         
   4   3   1         44.78         60.96         3.34 o                         
   5   3   1       4078.59       4060.62        27.45 o                         
   6   3   1       6686.94       6090.33        39.77 o                         
   7   3   1        102.22        121.86         4.85 o                         
   8   3   1       1186.99       1030.60        13.55 o                         
   9   3   1       8960.25       8380.15        56.97 o                         
  10   3   1        812.66        717.78        14.10 o                         
  11   3   1        814.57        840.92        17.12 o                         
  12   3   1         97.62        104.39        10.22 o                         
  13   3   1       5676.64       5622.29        62.89 o                         
  14   3   1        910.62        908.67        21.60 o                         
  15   3   1       1078.14       1154.91        29.22 o                         
  16   3   1        762.23        796.41        30.14 o                         
  17   3   1       1578.39       1693.34        35.11 o                         
  18   3   1         10.71          7.79        17.15 o                         
  19   3   1        600.72        668.05        29.42 o                         
  20   3   1        198.08        198.95        27.30 o                         
  21   3   1        457.11        582.86        37.80 o                         
  22   3   1        128.35        164.23        33.11 o                         
   0   4   1      18442.63      18790.64       127.83 o                         
   1   4   1      64673.27      64854.39       307.59 o                         
   2   4   1       6608.30       6791.85        43.85 o                         
   3   4   1      25233.75      25330.34       159.74 o                         
   4   4   1      17398.34      17222.61       108.18 o                         
   5   4   1      11599.55      11068.80        75.14 o                         
   6   4   1       3962.32       3754.35        30.74 o                         
   7   4   1       3787.61       3523.62        28.05 o                         
   8   4   1      12335.07      11414.34        75.83 o                         
   9   4   1       9466.13       8826.55        61.05 o                         
  10   4   1       1625.24       1530.06        19.04 o                         
  11   4   1       4571.08       4382.90        39.14 o                         
  12   4   1       6782.43       6626.04        62.40 o                         
  13   4   1       7228.16       7054.24        71.92 o                         
  14   4   1       2732.37       2732.97        31.65 o                         
  15   4   1        379.07        360.44        19.24 o                         
  16   4   1       3989.94       4187.17        63.57 o                         
  17   4   1        153.59        140.42        18.66 o                         
  18   4   1        735.53        777.80        27.34 o                         
  19   4   1        142.00        174.68        26.74 o                         
  20   4   1       1727.44       1948.75        51.22 o                         
  21   4   1         61.16         11.26        28.98 o                         
  22   4   1         10.79         -3.54        27.59 o                         
   1   5   1       2414.97       2338.46        16.81 o                         
   2   5   1      26845.68      26861.06       154.86 o                         
   3   5   1         83.26         79.06         4.72 o                         
   4   5   1        160.85         91.94         6.92 o                         
   5   5   1       7506.30       7020.84        53.15 o                         
   6   5   1      10483.02      10218.06        69.41 o                         
   7   5   1       1154.18       1119.46        13.77 o                         
   8   5   1       7308.37       7042.10        54.58 o                         
   9   5   1       7771.91       7161.52        53.37 o                         
  10   5   1       6165.18       5927.34        49.03 o                         
  11   5   1       1143.29       1154.66        20.74 o                         
  12   5   1       7067.26       6755.73        56.35 o                         
  13   5   1       7717.54       7525.35        94.89 o                         
  14   5   1        142.40        148.77        12.28 o                         
  15   5   1       1099.37       1087.68        25.10 o                         
  16   5   1         32.16         42.57        15.43 o                         
  17   5   1       3488.22       3705.49        56.44 o                         
  18   5   1          0.30         22.36        22.87 o                         
  19   5   1        715.84        797.67        41.44 o                         
  20   5   1          2.14         53.36        28.54 o                         
  21   5   1        908.91       1019.63        41.14 o                         
   0   6   1      10715.94      10664.79       125.07 o                         
   1   6   1      22392.11      22284.01       127.05 o                         
   2   6   1        118.57        131.25         6.23 o                         
   3   6   1      23277.48      23613.41       131.38 o                         
   4   6   1       8229.61       8157.60        56.61 o                         
   5   6   1      40406.75      40104.14       247.08 o                         
   6   6   1       8194.20       8211.62        60.17 o                         
   7   6   1       3289.59       3352.26        30.35 o                         
   8   6   1       8809.70       8554.68        63.25 o                         
   9   6   1      15506.30      14874.51       109.48 o                         
  10   6   1       9666.78       9428.98        71.92 o                         
  11   6   1        829.89        786.32        15.96 o                         
  12   6   1       7896.85       7598.67        70.73 o                         
  13   6   1        540.68        510.90        14.73 o                         
  14   6   1       2623.11       2620.48        40.98 o                         
  15   6   1         43.73         60.00        16.23 o                         
  16   6   1       4075.50       4425.80        77.24 o                         
  17   6   1         27.17         16.05        24.42 o                         
  18   6   1        738.04        794.31        34.94 o                         
  19   6   1         69.86         59.14        30.50 o                         
  20   6   1       1520.31       1772.85        59.15 o                         
  21   6   1          5.89        -21.08        30.45 o                         
   1   7   1       3645.06       3729.89        31.63 o                         
   2   7   1      33805.08      32855.84       203.51 o                         
   3   7   1       1814.40       1992.88        18.16 o                         
   4   7   1      13730.93      14296.09        86.49 o                         
   5   7   1      15042.77      14821.73        98.68 o                         
   6   7   1      15075.48      14457.05       102.98 o                         
   7   7   1        443.44        508.95        12.56 o                         
   8   7   1       3889.72       3681.43        37.72 o                         
   9   7   1      17303.41      16502.99       139.30 o                         
  10   7   1        578.32        533.40        17.02 o                         
  11   7   1        392.37        397.78        16.83 o                         
  12   7   1        679.78        662.73        23.61 o                         
  13   7   1       9502.50       9397.48       112.12 o                         
  14   7   1         99.77        108.94        16.25 o                         
  15   7   1        822.03        802.83        29.25 o                         
  16   7   1       1740.98       1728.05        48.62 o                         
  17   7   1       5362.56       5936.75        84.89 o                         
  18   7   1         16.63         -1.05        27.13 o                         
  19   7   1       1011.53       1056.40        67.37 o                         
  20   7   1         25.81         85.91        32.22 o                         
  21   7   1       1791.16       1971.43        59.18 o                         
   0   8   1       1639.08       1835.60        43.79 o                         
   1   8   1      24304.61      24751.08       167.32 o                         
   2   8   1        795.24        813.33        19.70 o                         
   3   8   1       2186.58       1923.01        19.50 o                         
   4   8   1       3877.88       3946.59        28.93 o                         
   5   8   1      20142.07      19363.66       128.09 o                         
   6   8   1       3314.97       3151.49        30.48 o                         
   7   8   1        727.71        710.64        17.22 o                         
   8   8   1       5493.00       5434.93        53.30 o                         
   9   8   1       7076.88       6688.63        62.59 o                         
  10   8   1       4844.08       4537.28        54.08 o                         
  11   8   1         21.48         30.62        12.45 o                         
  12   8   1       7265.11       7259.60        75.80 o                         
  13   8   1       3740.74       3722.15        60.12 o                         
  14   8   1       2751.69       2807.61        52.74 o                         
  15   8   1       1361.92       1336.50        41.32 o                         
  16   8   1       6010.64       6282.60        88.90 o                         
  17   8   1        427.94        470.50        34.37 o                         
  18   8   1        545.77        572.23        40.52 o                         
  19   8   1        373.81        395.23        35.63 o                         
  20   8   1       2514.79       2648.66        73.26 o                         
  21   8   1        148.60        148.61        33.25 o                         
   1   9   1        544.13        617.57        18.18 o                         
   2   9   1      33009.99      33530.65       230.32 o                         
   3   9   1       1069.47       1135.18        18.27 o                         
   4   9   1        208.73        168.94         7.27 o                         
   5   9   1       2806.49       2740.54        27.78 o                         
   6   9   1      21844.83      21356.61       147.03 o                         
   7   9   1       1803.71       1876.21        25.50 o                         
   8   9   1       4034.07       3921.65        43.36 o                         
   9   9   1       6294.10       5976.55        58.60 o                         
  10   9   1       8084.84       7719.53        81.73 o                         
  11   9   1        425.77        471.10        17.73 o                         
  12   9   1       4812.18       4711.50        53.55 o                         
  13   9   1       7183.70       7230.53        97.81 o                         
  14   9   1         20.42         36.30        20.97 o                         
  15   9   1          4.85        -12.54        21.30 o                         
  16   9   1        367.53        401.16        33.02 o                         
  17   9   1       2609.38       2797.15       101.61 o                         
  18   9   1        230.99        221.98        35.63 o                         
  19   9   1         58.22         41.56        31.09 o                         
  20   9   1          1.82        -17.20        30.46 o                         
   0  10   1       1668.32       1916.09        36.10 o                         
   1  10   1      13045.19      12923.09       101.73 o                         
   2  10   1       1754.41       1818.87        24.54 o                         
   3  10   1      10481.21      11053.78        83.97 o                         
   4  10   1        885.87        933.27        16.57 o                         
   5  10   1      15240.47      15170.01       102.74 o                         
   6  10   1       5516.18       5555.44        49.92 o                         
   7  10   1         28.29         37.77         8.68 o                         
   8  10   1        232.85        267.54        14.03 o                         
   9  10   1      12861.42      12560.67       139.62 o                         
  10  10   1       3316.62       3178.04        55.49 o                         
  11  10   1       2131.81       2039.23        40.62 o                         
  12  10   1       1089.03       1078.86        34.46 o                         
  13  10   1       1902.22       1948.97        67.66 o                         
  14  10   1       2128.58       2204.95        59.18 o                         
  15  10   1        585.36        594.44        34.71 o                         
  16  10   1       1071.99       1080.44        42.27 o                         
  17  10   1          7.57         39.34        34.23 o                         
  18  10   1        630.47        659.76        40.50 o                         
  19  10   1        428.52        479.53        48.15 o                         
  20  10   1        840.79        909.29        43.66 o                         
   1  11   1       1835.30       2016.70        28.75 o                         
   2  11   1      25151.54      25980.22       182.47 o                         
   3  11   1       4679.39       4820.57        44.64 o                         
   4  11   1       4890.62       4860.30        42.16 o                         
   5  11   1         75.22         76.19         7.47 o                         
   6  11   1       7611.72       7364.53        59.95 o                         
   7  11   1       4377.45       4374.62        47.10 o                         
   8  11   1       9844.33       9625.59        90.71 o                         
   9  11   1       2726.94       2463.24        50.75 o                         
  10  11   1        555.16        580.69        24.56 o                         
  11  11   1       1464.82       1298.65        43.23 o                         
  12  11   1       2905.98       2881.72        60.44 o                         
  13  11   1       3229.36       3330.03        67.98 o                         
  14  11   1         63.33         65.90        27.72 o                         
  15  11   1        146.23        176.13        30.27 o                         
  16  11   1        293.97        305.31        36.08 o                         
  17  11   1       1895.97       1995.96        67.50 o                         
  18  11   1        146.25        135.73        32.50 o                         
  19  11   1          6.32        -19.46        30.86 o                         
   0  12   1       2878.02       2944.65        49.21 o                         
   1  12   1      13552.48      14172.38       106.28 o                         
   2  12   1        229.97        258.48        13.53 o                         
   3  12   1       1623.45       1569.85        26.36 o                         
   4  12   1       1579.05       1514.08        23.62 o                         
   5  12   1      10194.62      10155.94        71.42 o                         
   6  12   1       3504.42       3551.43        38.16 o                         
   7  12   1          5.97         11.50         9.40 o                         
   8  12   1        500.36        449.36        15.87 o                         
   9  12   1       2229.39       2211.58        43.89 o                         
  10  12   1       5908.87       5944.04        85.71 o                         
  11  12   1        974.42        946.40        38.58 o                         
  12  12   1         58.13         39.69        26.25 o                         
  13  12   1        468.43        490.09        33.48 o                         
  14  12   1       1354.76       1412.06        47.82 o                         
  15  12   1       1839.66       1909.54        57.84 o                         
  16  12   1        464.50        423.70        37.03 o                         
  17  12   1          2.48        -20.25        32.28 o                         
  18  12   1         56.12         33.43        31.56 o                         
  19  12   1        424.98        403.03        37.37 o                         
   1  13   1      10359.23      10474.04        85.48 o                         
   2  13   1       3130.10       3189.05        37.42 o                         
   3  13   1      12569.57      12634.33        97.81 o                         
   4  13   1       3667.14       3713.15        38.13 o                         
   5  13   1       2125.05       2111.83        25.44 o                         
   6  13   1       1511.85       1528.49        27.37 o                         
   7  13   1       6390.51       6318.25        64.61 o                         
   8  13   1       2611.16       2544.03        65.31 o                         
   9  13   1        198.32        194.01        21.42 o                         
  10  13   1         74.25         88.61        21.55 o                         
  11  13   1       2460.03       2454.35        63.06 o                         
  12  13   1       2950.20       3073.46        67.61 o                         
  13  13   1         33.12         11.85        27.96 o                         
  14  13   1        526.52        540.40        36.92 o                         
  15  13   1        387.71        443.22        36.36 o                         
  16  13   1       1474.36       1484.76        54.36 o                         
  17  13   1        151.32        157.92        33.72 o                         
  18  13   1        657.53        682.27        41.32 o                         
   0  14   1       2967.99       3066.74        52.12 o                         
   1  14   1        627.11        667.37        19.42 o                         
   2  14   1        630.77        660.54        19.08 o                         
   3  14   1        242.26        265.64        14.73 o                         
   4  14   1       1825.47       1809.25        27.17 o                         
   5  14   1       3717.57       3840.13        38.84 o                         
   6  14   1       2484.52       2490.79        37.81 o                         
   7  14   1        339.80        327.16        17.32 o                         
   8  14   1        108.01         89.55        14.34 o                         
   9  14   1       2405.53       2450.08        53.97 o                         
  10  14   1       1735.07       1791.07        53.62 o                         
  11  14   1       2462.07       2481.26        61.82 o                         
  12  14   1        122.14        120.94        29.69 o                         
  13  14   1         87.01        109.00        30.40 o                         
  14  14   1       1412.10       1426.77        49.17 o                         
  15  14   1       2106.65       2319.89        66.74 o                         
  16  14   1        260.88        216.96        35.31 o                         
  17  14   1         24.92        -35.65        31.45 o                         
   1  15   1       3669.07       3877.74        43.55 o                         
   2  15   1       1004.14       1151.34        28.57 o                         
   3  15   1       7501.09       7694.15        66.85 o                         
   4  15   1        539.42        550.31        18.51 o                         
   5  15   1       1863.82       1894.66        27.16 o                         
   6  15   1        175.24        217.92        16.25 o                         
   7  15   1       8720.81       8668.75        81.58 o                         
   8  15   1       4074.56       4051.72        55.51 o                         
   9  15   1         40.47         43.97        24.54 o                         
  10  15   1        709.42        678.88        34.72 o                         
  11  15   1       3205.49       3281.68        71.95 o                         
  12  15   1       2417.32       2504.95        65.79 o                         
  13  15   1        161.26        175.36        32.32 o                         
  14  15   1       1851.52       1827.85        59.69 o                         
  15  15   1        531.23        582.67        39.13 o                         
  16  15   1        462.41        496.41        41.16 o                         
  17  15   1         10.42         42.12        33.39 o                         
   0  16   1      10989.41      11372.70       128.79 o                         
   1  16   1       3317.91       3636.73        52.18 o                         
   2  16   1         67.00         76.48        14.84 o                         
   3  16   1          2.03         19.49        13.39 o                         
   4  16   1       7831.95       7936.91        68.38 o                         
   5  16   1       2192.16       2294.53        29.86 o                         
   6  16   1        228.10        226.51        16.92 o                         
   7  16   1       1157.58       1046.50        27.43 o                         
   8  16   1       3101.41       3141.18        54.67 o                         
   9  16   1       1050.94       1074.71        39.80 o                         
  10  16   1        339.04        310.18        32.92 o                         
  11  16   1        840.64        817.09        40.91 o                         
  12  16   1        342.32        386.21        35.47 o                         
  13  16   1        186.83        159.37        33.06 o                         
  14  16   1         76.04        109.56        32.88 o                         
  15  16   1        458.33        508.69        38.52 o                         
  16  16   1          4.79         10.28        32.64 o                         
   1  17   1       5961.67       6154.53        58.44 o                         
   2  17   1        221.83        365.80        25.32 o                         
   3  17   1       7331.46       7432.60        66.94 o                         
   4  17   1       1109.72       1110.60        24.02 o                         
   5  17   1       1577.20       1661.40        27.47 o                         
   6  17   1        418.25        453.29        21.99 o                         
   7  17   1       4273.35       4528.20        82.56 o                         
   8  17   1       1129.29       1051.60        39.84 o                         
   9  17   1        533.55        557.85        35.97 o                         
  10  17   1        796.40        798.21        47.18 o                         
  11  17   1       2193.70       2315.55        65.93 o                         
  12  17   1        888.20        889.34        42.54 o                         
  13  17   1        288.47        292.85        43.54 o                         
  14  17   1        601.50        602.81        40.74 o                         
  15  17   1        600.01        566.20        43.10 o                         
   0  18   1       5409.95       5383.75        77.73 o                         
   1  18   1         42.93         97.75        17.36 o                         
   2  18   1          6.80         17.77        14.54 o                         
   3  18   1         10.67         27.47        14.89 o                         
   4  18   1       4236.08       4367.22        48.81 o                         
   5  18   1        196.14        239.35        16.82 o                         
   6  18   1        269.09        212.26        21.92 o                         
   7  18   1        412.54        415.20        31.72 o                         
   8  18   1       1853.18       1899.32        59.39 o                         
   9  18   1         86.87         79.50        34.93 o                         
  10  18   1        238.74        232.64        33.68 o                         
  11  18   1       1306.28       1217.93        47.44 o                         
  12  18   1        662.36        729.60        66.80 o                         
  13  18   1         23.69         29.81        34.34 o                         
  14  18   1         12.59         -4.40        32.63 o                         
   1  19   1       3691.88       3784.06        51.23 o                         
   2  19   1        741.06        761.30        23.18 o                         
   3  19   1       3570.83       3716.47        45.14 o                         
   4  19   1        261.50        275.25        18.57 o                         
   5  19   1       2901.44       2993.56        53.01 o                         
   6  19   1        259.35        345.16        27.97 o                         
   7  19   1       2604.61       2653.88        98.23 o                         
   8  19   1        821.69        809.85        43.51 o                         
   9  19   1       1063.04       1119.07        44.41 o                         
  10  19   1        527.97        531.03        39.60 o                         
  11  19   1        959.34        898.84        49.64 o                         
  12  19   1        805.32        777.03        43.26 o                         
   0  20   1       1828.27       1764.79        63.75 o                         
   1  20   1        129.81        128.83        17.91 o                         
   2  20   1         84.80         67.24        16.49 o                         
   3  20   1        128.25        127.53        17.52 o                         
   4  20   1       1539.43       1468.35        39.48 o                         
   5  20   1         48.60         90.39        27.94 o                         
   6  20   1        124.43        128.90        31.65 o                         
   7  20   1        252.64        246.55        34.24 o                         
   8  20   1        960.47        976.84        43.34 o                         
   9  20   1          1.52        -55.17        29.87 o                         
  10  20   1         98.17         89.49        35.48 o                         
  11  20   1        374.12        296.48        41.87 o                         
   1  21   1        913.51        940.19        30.59 o                         
   2  21   1          1.65         61.92        19.58 o                         
   3  21   1       1040.00       1067.96        35.77 o                         
   4  21   1        154.79        144.23        26.38 o                         
   5  21   1        623.32        665.05        41.86 o                         
   6  21   1         55.93        123.43        30.10 o                         
   7  21   1        578.86        525.86        37.01 o                         
   8  21   1        265.87        240.06        33.47 o                         
   9  21   1        334.63        376.33        39.48 o                         
   0  22   1       1503.79       1585.28        69.93 o                         
   1  22   1         15.30        -21.51        20.25 o                         
   2  22   1          6.82         40.96        23.27 o                         
   3  22   1         10.70         45.71        26.10 o                         
   4  22   1       1158.18       1178.51        47.18 o                         
   5  22   1          8.57         36.65        29.31 o                         
   6  22   1          1.36         56.84        31.36 o                         
   1  23   1        208.52        185.80        29.49 o                         
   2  23   1         40.15         37.50        30.26 o                         
   0   0   2        341.84        341.73        13.31 o                         
   1   0   2       3580.38       3679.06        68.43 o                         
   2   0   2       3816.99       3715.53        34.40 o                         
   3   0   2      44289.85      43674.57       323.71 o                         
   4   0   2      51076.68      51426.64       381.22 o                         
   5   0   2      22592.11      22570.33       178.04 o                         
   6   0   2       3642.64       3640.21        43.27 o                         
   7   0   2      35025.77      33096.84       289.32 o                         
   8   0   2      41741.11      43392.72       394.61 o                         
   9   0   2       5791.81       5812.13        69.13 o                         
  10   0   2       1382.52       1312.80        29.21 o                         
  11   0   2      25686.11      24630.13       322.63 o                         
  12   0   2       9893.80      10065.80       118.59 o                         
  13   0   2       1706.91       1767.60        50.33 o                         
  14   0   2        919.60        935.74        38.97 o                         
  15   0   2      18813.33      19145.11       301.37 o                         
  16   0   2       6120.07       6391.74       139.28 o                         
  17   0   2        116.43        174.30        27.76 o                         
  18   0   2        421.13        527.52        37.87 o                         
  19   0   2       3009.44       3392.45        93.06 o                         
  20   0   2       2387.84       2448.32       103.62 o                         
  21   0   2        705.14        782.21        40.60 o                         
  22   0   2        471.23        411.45        49.10 o                         
   1   1   2       1486.78       1526.77        11.74 o                         
   2   1   2      27673.17      28050.11       141.51 o                         
   3   1   2         19.32         21.05         3.34 o                         
   4   1   2       5361.61       5021.97        29.55 o                         
   5   1   2      14122.04      13755.82        80.73 o                         
   6   1   2       4378.18       4828.72        32.61 o                         
   7   1   2        214.80        215.00         7.06 o                         
   8   1   2      14786.86      13544.98        92.80 o                         
   9   1   2       9950.88       9307.73        84.70 o                         
  10   1   2       5085.97       4777.00        45.01 o                         
  11   1   2        127.86        151.79        10.96 o                         
  12   1   2      11003.69      10728.41        92.51 o                         
  13   1   2       2745.74       2695.92        38.44 o                         
  14   1   2      11925.27      12075.38       154.76 o                         
  15   1   2         19.56         65.34        14.26 o                         
  16   1   2       3589.74       3805.11        57.90 o                         
  17   1   2       1081.05       1178.90        32.16 o                         
  18   1   2       6174.52       6777.35       106.47 o                         
  19   1   2        145.69        165.65        20.15 o                         
  20   1   2        494.49        543.46        34.14 o                         
  21   1   2        445.06        489.09        27.81 o                         
  22   1   2       2210.25       2549.94        66.36 o                         
   0   2   2      19657.20      20981.07       162.36 o                         
   1   2   2        582.25        688.39         5.79 o                         
   2   2   2       6371.64       6611.12        33.71 o                         
   3   2   2       3829.53       3998.27        22.49 o                         
   4   2   2        173.19        186.23         5.96 o                         
   5   2   2       3004.37       2620.74        19.30 o                         
   6   2   2       1639.30       1856.61        19.90 o                         
   7   2   2      31923.44      31060.70       226.95 o                         
   8   2   2         32.01         47.36         6.44 o                         
   9   2   2       4442.22       4025.35        35.92 o                         
  10   2   2         83.70         73.72         9.23 o                         
  11   2   2      33119.12      31731.63       219.71 o                         
  12   2   2       4184.84       4112.79        44.64 o                         
  13   2   2         17.40         15.40        11.20 o                         
  14   2   2         27.72         47.82        11.89 o                         
  15   2   2      14120.61      14273.83       168.04 o                         
  16   2   2       2164.11       2213.75        35.16 o                         
  17   2   2        351.12        415.44        22.31 o                         
  18   2   2          4.91          5.10        17.98 o                         
  19   2   2       7616.49       8245.49       124.30 o                         
  20   2   2        947.16        976.64        38.83 o                         
  21   2   2        855.82        993.15        38.24 o                         
  22   2   2        107.25        145.99        30.03 o                         
   1   3   2      13538.88      14506.74        72.57 o                         
   2   3   2       7933.87       8328.66        46.23 o                         
   3   3   2       1103.57       1195.87         8.97 o                         
   4   3   2      16877.75      16627.93        97.38 o                         
   5   3   2       1270.92       1207.73        10.75 o                         
   6   3   2       3059.04       3325.94        23.75 o                         
   7   3   2        216.19        282.77         6.99 o                         
   8   3   2      17157.16      16239.74       104.64 o                         
   9   3   2       1661.80       1528.76        18.31 o                         
  10   3   2       1689.09       1616.75        20.69 o                         
  11   3   2         37.97         54.40         8.67 o                         
  12   3   2      10416.22      10294.42        81.03 o                         
  13   3   2       5661.70       5697.81        55.01 o                         
  14   3   2       3512.37       3498.90        41.07 o                         
  15   3   2          2.11         21.43        13.38 o                         
  16   3   2       3043.07       3238.16        50.02 o                         
  17   3   2       1854.47       1913.91        35.72 o                         
  18   3   2       6843.10       7497.32        98.83 o                         
  19   3   2          4.46          9.73        22.02 o                         
  20   3   2        214.99        273.48        27.09 o                         
  21   3   2        198.68        258.53        28.66 o                         
  22   3   2       2555.62       2931.89       125.86 o                         
   0   4   2        533.71        552.44         9.63 o                         
   1   4   2       2730.29       2576.91        17.31 o                         
   2   4   2       9500.19       9970.05        61.52 o                         
   3   4   2        633.70        671.51         8.73 o                         
   4   4   2       5875.83       5980.84        38.44 o                         
   5   4   2       3778.80       3378.17        27.37 o                         
   6   4   2       3162.15       3199.15        23.77 o                         
   7   4   2       8405.23       8143.99        54.95 o                         
   8   4   2       4531.63       4514.61        34.50 o                         
   9   4   2       2381.07       2105.91        21.68 o                         
  10   4   2        319.43        279.62        10.16 o                         
  11   4   2      18264.86      17507.78       128.43 o                         
  12   4   2       1587.14       1574.41        26.05 o                         
  13   4   2         17.59         30.51         9.53 o                         
  14   4   2        817.92        798.41        20.49 o                         
  15   4   2      14117.03      14416.46       176.42 o                         
  16   4   2       1338.62       1381.12        38.24 o                         
  17   4   2       1111.24       1161.02        31.74 o                         
  18   4   2        106.85        127.92        21.63 o                         
  19   4   2       3343.93       3487.82       103.30 o                         
  20   4   2        371.31        459.68        31.87 o                         
  21   4   2        336.76        307.21        38.86 o                         
  22   4   2          1.31        -41.87        27.38 o                         
   1   5   2       8104.66       9094.71        55.30 o                         
   2   5   2       2018.10       1856.12        15.48 o                         
   3   5   2       8882.62       9653.92        63.08 o                         
   4   5   2       6287.38       6378.62        45.06 o                         
   5   5   2        363.46        430.56        12.13 o                         
   6   5   2       6880.94       7034.06        60.49 o                         
   7   5   2        622.26        592.67        11.98 o                         
   8   5   2      17977.69      17389.04       110.24 o                         
   9   5   2       1931.59       1971.35        21.99 o                         
  10   5   2        987.97        899.55        16.80 o                         
  11   5   2          8.13         17.54         8.09 o                         
  12   5   2       8672.77       8321.16        69.12 o                         
  13   5   2         94.50         86.02        10.80 o                         
  14   5   2       3849.45       3840.84        53.70 o                         
  15   5   2         68.59         18.88        12.48 o                         
  16   5   2       1531.61       1572.04        35.46 o                         
  17   5   2        283.70        269.28        20.70 o                         
  18   5   2       1043.25       1028.14        34.44 o                         
  19   5   2         39.02         31.64        31.33 o                         
  20   5   2         84.85         71.99        28.75 o                         
  21   5   2        172.73        182.84        30.59 o                         
   0   6   2         34.09         89.96        10.32 o                         
   1   6   2      20165.94      21205.09       127.96 o                         
   2   6   2        673.60        721.61        11.21 o                         
   3   6   2        598.35        570.50        12.45 o                         
   4   6   2        388.76        411.50        10.96 o                         
   5   6   2      21521.82      21938.47       159.43 o                         
   6   6   2       2575.26       2570.49        25.18 o                         
   7   6   2        893.22        898.41        17.12 o                         
   8   6   2         44.42         43.36         7.23 o                         
   9   6   2       2983.19       2841.84        28.43 o                         
  10   6   2       3807.37       3749.11        36.14 o                         
  11   6   2       1262.13       1217.39        19.74 o                         
  12   6   2         58.13         42.94        10.16 o                         
  13   6   2        988.97        958.89        26.82 o                         
  14   6   2         39.60         48.13        10.62 o                         
  15   6   2       1657.07       1681.92        35.45 o                         
  16   6   2         44.19         46.04        16.99 o                         
  17   6   2        430.31        427.08        25.88 o                         
  18   6   2          4.91         64.24        25.84 o                         
  19   6   2       1007.85       1036.87        39.99 o                         
  20   6   2         26.97          1.67        29.83 o                         
  21   6   2        298.47        327.15        35.24 o                         
   1   7   2       8953.05       9783.12        69.04 o                         
   2   7   2      38035.86      40797.90       274.82 o                         
   3   7   2        599.94        628.43        13.97 o                         
   4   7   2       2886.94       2969.76        25.31 o                         
   5   7   2      10736.56      11570.21        80.02 o                         
   6   7   2       9549.47       9854.06        70.48 o                         
   7   7   2        859.54        853.17        18.95 o                         
   8   7   2       1753.40       1574.30        20.64 o                         
   9   7   2       2691.80       2741.44        29.32 o                         
  10   7   2       4109.51       4018.61        38.63 o                         
  11   7   2       1093.49       1060.12        24.16 o                         
  12   7   2       1613.13       1548.09        30.85 o                         
  13   7   2         13.83         33.82        12.03 o                         
  14   7   2        256.82        271.77        20.51 o                         
  15   7   2         18.65         14.38        23.07 o                         
  16   7   2        496.80        566.97        31.20 o                         
  17   7   2         13.00          1.64        24.68 o                         
  18   7   2        200.07        160.79        32.89 o                         
  19   7   2         75.90         79.84        34.81 o                         
  20   7   2          1.30         -1.17        29.64 o                         
  21   7   2          0.33        -12.55        29.60 o                         
   0   8   2        237.37        196.49        12.54 o                         
   1   8   2       1603.20       1292.99        17.77 o                         
   2   8   2        963.52       1103.87        16.98 o                         
   3   8   2       4225.69       3973.42        32.47 o                         
   4   8   2        178.21        171.06         9.56 o                         
   5   8   2       2991.52       2608.60        27.10 o                         
   6   8   2        505.36        528.22        13.79 o                         
   7   8   2         93.79         70.28         7.61 o                         
   8   8   2       1641.83       1624.05        24.20 o                         
   9   8   2       8260.74       7949.58        67.17 o                         
  10   8   2        379.31        342.54        16.64 o                         
  11   8   2       1732.14       1741.71        36.10 o                         
  12   8   2        754.32        728.24        26.32 o                         
  13   8   2       1004.54        926.70        29.25 o                         
  14   8   2       1047.08        986.22        31.64 o                         
  15   8   2        856.06        821.33        36.75 o                         
  16   8   2         78.32         60.54        25.05 o                         
  17   8   2        137.33        114.73        27.10 o                         
  18   8   2         71.90         35.35        30.38 o                         
  19   8   2         79.04         75.99        31.86 o                         
  20   8   2         50.75         32.18        30.47 o                         
  21   8   2         27.77          1.70        34.53 o                         
   1   9   2       1038.00       1035.88        19.18 o                         
   2   9   2      12285.78      12442.46        91.98 o                         
   3   9   2       4660.69       4902.65        40.54 o                         
   4   9   2        559.63        493.25        10.66 o                         
   5   9   2        270.20        227.77         9.77 o                         
   6   9   2       6811.40       6684.83        55.50 o                         
   7   9   2       1409.98       1427.04        22.55 o                         
   8   9   2       2658.07       2632.55        32.25 o                         
   9   9   2        178.31        160.83        11.14 o                         
  10   9   2       1725.59       1606.36        31.40 o                         
  11   9   2         39.80         44.80        14.81 o                         
  12   9   2        626.28        601.27        21.62 o                         
  13   9   2         62.35         55.09        17.98 o                         
  14   9   2        464.98        464.29        27.32 o                         
  15   9   2        283.74        327.57        27.55 o                         
  16   9   2         18.72         39.90        25.67 o                         
  17   9   2          7.89        -27.48        27.76 o                         
  18   9   2          3.50         -9.22        29.22 o                         
  19   9   2        107.14        149.72        32.00 o                         
  20   9   2          0.62        -15.41        33.98 o                         
   0  10   2       9293.93       9425.35       117.60 o                         
   1  10   2      13768.29      14227.56       110.76 o                         
   2  10   2        130.36        161.66        10.46 o                         
   3  10   2       4614.71       4451.17        39.01 o                         
   4  10   2       9288.80       8942.79        62.01 o                         
   5  10   2       9254.06       9271.84        76.88 o                         
   6  10   2        454.07        493.27        14.47 o                         
   7  10   2       1849.87       1783.52        24.28 o                         
   8  10   2       2614.77       2484.87        33.57 o                         
   9  10   2        913.34        877.07        21.28 o                         
  10  10   2          5.80          4.78        14.25 o                         
  11  10   2       1418.00       1386.54        33.20 o                         
  12  10   2        659.19        602.20        24.91 o                         
  13  10   2        650.13        619.39        26.96 o                         
  14  10   2         89.72        104.99        24.09 o                         
  15  10   2        279.04        298.92        31.11 o                         
  16  10   2        678.34        631.48        37.07 o                         
  17  10   2        588.29        595.36        67.88 o                         
  18  10   2          1.60        -17.01        35.24 o                         
  19  10   2         12.24          0.96        35.14 o                         
  20  10   2        244.01        214.41        34.74 o                         
   1  11   2       1962.07       2238.21        35.00 o                         
   2  11   2      19361.89      19779.76       141.95 o                         
   3  11   2       1536.91       1628.02        24.06 o                         
   4  11   2         63.99         89.73        10.94 o                         
   5  11   2       1454.40       1463.13        21.52 o                         
   6  11   2      17575.50      17503.72       131.30 o                         
   7  11   2       1391.03       1401.75        22.49 o                         
   8  11   2        153.46        136.45        13.58 o                         
   9  11   2       1073.33       1016.79        25.51 o                         
  10  11   2       8467.30       8288.73       100.74 o                         
  11  11   2       1815.05       1735.03        38.81 o                         
  12  11   2         21.93         10.13        18.50 o                         
  13  11   2        545.28        534.77        31.02 o                         
  14  11   2       2525.19       2590.92        62.96 o                         
  15  11   2         90.89        112.24        29.75 o                         
  16  11   2         56.07          7.40        33.93 o                         
  17  11   2        575.84        655.24        38.79 o                         
  18  11   2       1483.10       1579.20        52.84 o                         
  19  11   2         46.73         73.52        32.72 o                         
   0  12   2      15233.20      15652.76       183.85 o                         
   1  12   2       2552.37       2632.66        36.96 o                         
   2  12   2        797.42        831.74        19.64 o                         
   3  12   2       3770.37       3891.77        40.84 o                         
   4  12   2      10435.83      10470.12        79.65 o                         
   5  12   2       2936.39       2920.40        31.17 o                         
   6  12   2       2125.61       2051.94        30.78 o                         
   7  12   2       4796.85       5052.43        47.65 o                         
   8  12   2       7386.08       7208.35        74.58 o                         
   9  12   2       3803.94       3745.51        47.53 o                         
  10  12   2        340.85        309.16        21.48 o                         
  11  12   2       2528.01       2510.93        54.68 o                         
  12  12   2       3969.35       3996.27        70.15 o                         
  13  12   2       1692.31       1685.84        72.26 o                         
  14  12   2        364.02        364.03        33.60 o                         
  15  12   2       1269.10       1335.67        49.43 o                         
  16  12   2        677.23        719.98        42.05 o                         
  17  12   2        457.19        398.01        36.69 o                         
  18  12   2        358.40        333.84        36.45 o                         
  19  12   2        977.00       1050.99        46.75 o                         
   1  13   2        214.33        240.83        14.09 o                         
   2  13   2      14735.58      14847.88       111.82 o                         
   3  13   2        221.96        209.67        13.45 o                         
   4  13   2       1792.25       1796.30        27.31 o                         
   5  13   2        128.32        125.82        10.97 o                         
   6  13   2       8797.77       8868.76        83.01 o                         
   7  13   2         60.84         69.19        10.85 o                         
   8  13   2       1319.98       1265.47        30.08 o                         
   9  13   2        144.28        141.98        15.92 o                         
  10  13   2       5049.19       5083.77        73.82 o                         
  11  13   2        143.17         68.22        23.31 o                         
  12  13   2       1288.34       1353.49        43.33 o                         
  13  13   2         77.46         57.20        28.94 o                         
  14  13   2       2892.26       3036.26        71.05 o                         
  15  13   2        218.44        214.95        33.36 o                         
  16  13   2        336.36        409.34        36.10 o                         
  17  13   2         10.61          4.79        31.91 o                         
  18  13   2        773.01        863.53        52.00 o                         
   0  14   2       1547.60       1565.11        40.09 o                         
   1  14   2        284.10        303.12        15.29 o                         
   2  14   2          8.00         28.93        12.50 o                         
   3  14   2        786.32        765.56        19.27 o                         
   4  14   2        941.83        947.22        25.16 o                         
   5  14   2        339.02        338.06        13.14 o                         
   6  14   2         14.82         18.41        14.85 o                         
   7  14   2        858.32        860.59        22.65 o                         
   8  14   2        107.15        100.63        15.06 o                         
   9  14   2        777.25        725.62        32.93 o                         
  10  14   2        350.66        295.73        27.10 o                         
  11  14   2       2282.84       2428.07        59.15 o                         
  12  14   2         28.58         36.12        28.90 o                         
  13  14   2        663.69        602.26        37.31 o                         
  14  14   2         24.94         14.61        29.87 o                         
  15  14   2       2704.75       2925.28        72.29 o                         
  16  14   2         50.21         52.84        32.23 o                         
  17  14   2        332.95        289.71        36.89 o                         
   1  15   2        401.78        416.29        17.03 o                         
   2  15   2       1742.39       1776.92        29.99 o                         
   3  15   2       1035.40       1028.51        28.53 o                         
   4  15   2        608.93        609.17        17.40 o                         
   5  15   2        388.34        425.34        15.53 o                         
   6  15   2        937.81        908.81        30.40 o                         
   7  15   2        210.19        176.69        15.29 o                         
   8  15   2       3060.75       2981.12        43.43 o                         
   9  15   2       1352.27       1363.33        38.81 o                         
  10  15   2       1185.70       1156.23        42.50 o                         
  11  15   2          6.67         33.70        28.51 o                         
  12  15   2       1665.47       1618.62        51.95 o                         
  13  15   2        490.02        441.86        35.91 o                         
  14  15   2        898.72       1009.04        45.74 o                         
  15  15   2          9.26         -2.30        32.26 o                         
  16  15   2        542.39        624.66        41.04 o                         
  17  15   2        646.24        655.40        42.14 o                         
   0  16   2        676.07        743.89        37.68 o                         
   1  16   2         83.06         85.75        14.91 o                         
   2  16   2         61.83         62.51        14.79 o                         
   3  16   2         60.46         61.42        14.10 o                         
   4  16   2       1272.13       1240.05        24.86 o                         
   5  16   2        283.17        292.26        16.92 o                         
   6  16   2        360.91        327.59        19.21 o                         
   7  16   2       1840.05       1817.08        30.67 o                         
   8  16   2       1461.54       1405.43        31.72 o                         
   9  16   2        346.62        382.56        30.87 o                         
  10  16   2        322.14        300.91        33.04 o                         
  11  16   2       1993.31       1921.83        68.71 o                         
  12  16   2        364.07        407.27        43.14 o                         
  13  16   2          0.84         -7.36        29.96 o                         
  14  16   2        255.16        186.50        34.69 o                         
  15  16   2        963.19        998.98        47.17 o                         
  16  16   2        248.27        238.29        36.29 o                         
   1  17   2          2.07         43.52        14.70 o                         
   2  17   2       1846.03       1860.31        33.03 o                         
   3  17   2        169.05        182.44        15.46 o                         
   4  17   2       1279.77       1217.62        25.97 o                         
   5  17   2        325.44        299.30        16.73 o                         
   6  17   2         11.29         21.33        16.55 o                         
   7  17   2          0.33         16.74        17.52 o                         
   8  17   2       1234.53       1229.98        38.51 o                         
   9  17   2        112.96        125.92        30.53 o                         
  10  17   2        208.39        222.15        38.42 o                         
  11  17   2          9.64        -47.68        29.29 o                         
  12  17   2       1305.40       1245.88        47.04 o                         
  13  17   2        220.70        202.44        34.38 o                         
  14  17   2        546.39        591.57        40.40 o                         
  15  17   2         58.19         27.71        32.62 o                         
   0  18   2         27.26         90.74        24.73 o                         
   1  18   2       1319.32       1257.77        29.12 o                         
   2  18   2         19.62         23.46        15.25 o                         
   3  18   2         17.52         -4.85        14.13 o                         
   4  18   2        133.09        155.33        16.62 o                         
   5  18   2       2803.38       2808.54        44.04 o                         
   6  18   2         66.40         97.96        18.75 o                         
   7  18   2        244.32        271.93        26.69 o                         
   8  18   2         24.89         58.41        31.42 o                         
   9  18   2       1541.68       1530.62        56.41 o                         
  10  18   2         61.77         58.70        31.23 o                         
  11  18   2        871.85        870.92        42.54 o                         
  12  18   2        220.07        167.37        33.98 o                         
  13  18   2        343.54        346.60        37.65 o                         
  14  18   2         38.64         22.87        33.52 o                         
   1  19   2          2.17         33.99        17.79 o                         
   2  19   2       3498.48       3432.90        44.29 o                         
   3  19   2         54.59         73.78        15.85 o                         
   4  19   2        399.35        389.23        19.44 o                         
   5  19   2         57.99         65.08        18.99 o                         
   6  19   2       3724.58       3773.02        64.61 o                         
   7  19   2        462.43        388.78        35.05 o                         
   8  19   2       1979.51       2047.90        62.50 o                         
   9  19   2          0.72          9.77        30.12 o                         
  10  19   2        184.27        263.26        34.81 o                         
  11  19   2         52.95         73.06        32.46 o                         
  12  19   2       1429.33       1513.26        52.70 o                         
   0  20   2        896.25       1006.20        39.64 o                         
   1  20   2       2758.55       2719.97        43.05 o                         
   2  20   2          2.09          6.33        17.68 o                         
   3  20   2        568.92        546.63        21.49 o                         
   4  20   2        467.25        472.81        23.14 o                         
   5  20   2       3176.27       3200.60        73.39 o                         
   6  20   2         10.26         22.40        33.57 o                         
   7  20   2         29.97          3.32        30.91 o                         
   8  20   2        181.86        201.69        34.55 o                         
   9  20   2       1617.00       1663.94        68.73 o                         
  10  20   2         37.44         37.05        32.13 o                         
  11  20   2        386.41        361.01        36.90 o                         
   1  21   2         84.30        136.32        19.38 o                         
   2  21   2       7629.09       7629.74        79.25 o                         
   3  21   2        209.76        272.41        25.35 o                         
   4  21   2       1210.03       1064.05        38.10 o                         
   5  21   2        123.78        156.23        34.26 o                         
   6  21   2       2171.61       2344.75        66.84 o                         
   7  21   2         64.39        128.74        33.20 o                         
   8  21   2       1405.48       1453.12        52.34 o                         
   9  21   2         66.24         63.29        33.15 o                         
   0  22   2       1097.30       1223.03        67.15 o                         
   1  22   2       3852.15       3881.82        56.28 o                         
   2  22   2          1.02         -0.74        22.56 o                         
   3  22   2       2313.62       2390.07        74.95 o                         
   4  22   2        650.87        717.22        51.74 o                         
   5  22   2       4239.62       4239.34       114.90 o                         
   6  22   2         17.90         38.61        31.15 o                         
   1  23   2        238.64        224.35        31.16 o                         
   1   1   3      17252.27      18372.69        89.38 o                         
   2   1   3         34.54         53.44         3.16 o                         
   3   1   3      19556.93      20052.97       114.57 o                         
   4   1   3        110.61        112.73         4.17 o                         
   5   1   3       2174.32       2296.19        17.77 o                         
   6   1   3        900.48       1250.79        14.13 o                         
   7   1   3         19.53         44.80         6.08 o                         
   8   1   3        271.66        317.45        10.21 o                         
   9   1   3        866.77        861.60        16.55 o                         
  10   1   3         57.81         46.96         9.58 o                         
  11   1   3        774.81        765.89        19.39 o                         
  12   1   3         19.63         18.02        10.46 o                         
  13   1   3       1295.86       1359.41        27.41 o                         
  14   1   3        442.57        436.42        16.73 o                         
  15   1   3          7.12         15.59        13.34 o                         
  16   1   3        522.55        534.00        20.25 o                         
  17   1   3         98.21        123.49        17.97 o                         
  18   1   3        275.15        261.32        20.34 o                         
  19   1   3        260.52        267.39        21.72 o                         
  20   1   3        100.17         82.52        21.72 o                         
  21   1   3         28.82        -10.16        22.19 o                         
  22   1   3        224.36        238.73        34.69 o                         
   0   2   3       1444.51       1519.62        13.89 o                         
   1   2   3        801.37        786.22         6.90 o                         
   2   2   3        915.85       1043.42         8.72 o                         
   3   2   3       2781.21       2773.55        18.40 o                         
   4   2   3        137.61        127.13         4.96 o                         
   5   2   3       1405.82       1283.80        13.06 o                         
   6   2   3        683.85        617.51         9.75 o                         
   7   2   3        935.84        772.30        14.23 o                         
   8   2   3        738.38        927.04        17.39 o                         
   9   2   3       5051.37       4899.61        44.62 o                         
  10   2   3       2663.56       2580.67        29.72 o                         
  11   2   3        210.60        182.09        12.28 o                         
  12   2   3       1228.40       1227.29        23.89 o                         
  13   2   3       1932.91       1852.19        28.67 o                         
  14   2   3        341.41        344.56        14.88 o                         
  15   2   3        244.40        272.35        15.99 o                         
  16   2   3        848.43        869.55        23.10 o                         
  17   2   3        166.80        152.08        19.05 o                         
  18   2   3        232.01        238.90        20.60 o                         
  19   2   3         51.95         59.28        20.33 o                         
  20   2   3        249.44        290.10        26.09 o                         
  21   2   3         16.14         28.29        25.35 o                         
  22   2   3        193.33        218.80        30.30 o                         
   1   3   3        181.44        186.01         5.09 o                         
   2   3   3      57871.11      58635.45       307.18 o                         
   3   3   3       1130.03       1103.65        10.37 o                         
   4   3   3         67.24         96.90         4.32 o                         
   5   3   3       4898.10       5083.82        39.29 o                         
   6   3   3      29597.57      29303.97       177.19 o                         
   7   3   3      13570.42      13672.05        92.18 o                         
   8   3   3         14.58         34.19         6.36 o                         
   9   3   3        649.29        594.90        13.36 o                         
  10   3   3      10309.77       9821.57        73.36 o                         
  11   3   3       2026.11       2058.07        26.55 o                         
  12   3   3         65.07         54.58        11.22 o                         
  13   3   3        749.41        771.41        18.59 o                         
  14   3   3       1615.04       1607.79        26.74 o                         
  15   3   3        202.38        176.75        15.02 o                         
  16   3   3       1032.46       1047.49        30.79 o                         
  17   3   3        128.16        146.39        16.38 o                         
  18   3   3        721.24        734.62        25.35 o                         
  19   3   3          1.55        -20.49        19.44 o                         
  20   3   3        368.59        403.15        29.92 o                         
  21   3   3         56.06         65.14        26.09 o                         
  22   3   3        265.05        195.51        34.15 o                         
   0   4   3       8920.80       9096.71        87.47 o                         
   1   4   3      37921.85      39372.17       222.02 o                         
   2   4   3       5485.06       5812.94        38.05 o                         
   3   4   3      15690.83      15725.95        94.92 o                         
   4   4   3       5241.00       5330.71        37.60 o                         
   5   4   3      25012.75      24874.44       160.85 o                         
   6   4   3       3079.18       2880.22        24.16 o                         
   7   4   3       4373.28       4268.42        33.69 o                         
   8   4   3       1700.67       1779.63        19.03 o                         
   9   4   3       5020.58       4748.76        37.74 o                         
  10   4   3       1491.43       1365.62        20.18 o                         
  11   4   3       2167.18       2167.98        29.51 o                         
  12   4   3         15.13         25.44        10.07 o                         
  13   4   3       1502.82       1404.51        34.98 o                         
  14   4   3       3078.62       3064.24        45.42 o                         
  15   4   3        777.22        806.24        24.17 o                         
  16   4   3        206.62        179.38        16.38 o                         
  17   4   3        584.22        585.28        24.71 o                         
  18   4   3        477.64        505.49        24.37 o                         
  19   4   3        441.77        500.46        26.57 o                         
  20   4   3        133.01        162.43        28.37 o                         
  21   4   3        117.42        145.44        29.70 o                         
   1   5   3      15177.44      16005.54        97.42 o                         
   2   5   3      25962.32      25403.77       145.98 o                         
   3   5   3      32043.64      33521.77       190.55 o                         
   4   5   3        884.22       1068.42        13.61 o                         
   5   5   3        553.64        583.08        10.50 o                         
   6   5   3      32673.05      31117.98       201.97 o                         
   7   5   3       8697.84       8709.67        66.16 o                         
   8   5   3        902.09        867.30        14.23 o                         
   9   5   3        129.40        162.13         9.91 o                         
  10   5   3      10681.41      10346.71        76.66 o                         
  11   5   3       3441.01       3289.08        32.82 o                         
  12   5   3         44.57         60.62        10.25 o                         
  13   5   3       1131.76       1108.61        23.96 o                         
  14   5   3       3832.84       3809.12        44.50 o                         
  15   5   3        427.06        448.93        17.71 o                         
  16   5   3         28.85         43.40        14.47 o                         
  17   5   3        670.40        761.70        28.23 o                         
  18   5   3       1319.64       1355.19        36.88 o                         
  19   5   3          2.69        -15.14        26.50 o                         
  20   5   3         59.73        103.57        30.41 o                         
  21   5   3         59.49         74.89        30.42 o                         
   0   6   3      21876.63      23995.09       203.92 o                         
   1   6   3      35634.60      38066.94       234.17 o                         
   2   6   3         36.52         11.94         5.11 o                         
   3   6   3      31202.22      32349.16       188.37 o                         
   4   6   3      14154.74      14536.53        94.38 o                         
   5   6   3      26280.51      26174.53       160.03 o                         
   6   6   3       7417.99       7192.15        65.61 o                         
   7   6   3      22451.07      22425.86       165.78 o                         
   8   6   3       1406.28       1441.10        23.34 o                         
   9   6   3      14417.63      14058.93       114.07 o                         
  10   6   3       6720.00       6420.77        60.39 o                         
  11   6   3       6849.14       6683.57        63.97 o                         
  12   6   3        147.21        148.77        10.18 o                         
  13   6   3       5464.45       5288.48        54.46 o                         
  14   6   3        633.30        613.52        19.54 o                         
  15   6   3       1189.71       1180.08        31.71 o                         
  16   6   3        566.09        591.19        22.01 o                         
  17   6   3       1360.71       1330.84        52.99 o                         
  18   6   3         45.74         54.01        27.80 o                         
  19   6   3        435.03        442.72        31.88 o                         
  20   6   3        644.61        694.58        38.31 o                         
  21   6   3         87.58         53.58        31.74 o                         
   1   7   3       7388.52       7537.82        52.00 o                         
   2   7   3      50064.91      50236.88       314.55 o                         
   3   7   3       9076.98       8684.26        65.14 o                         
   4   7   3        684.27        643.81        15.39 o                         
   5   7   3         13.29         29.07         6.32 o                         
   6   7   3      18712.73      18046.37       128.39 o                         
   7   7   3      11410.16      10992.15        85.95 o                         
   8   7   3         71.33        108.16        10.63 o                         
   9   7   3       4933.57       4847.85        47.25 o                         
  10   7   3      13190.12      12449.17       103.54 o                         
  11   7   3       2912.08       2843.90        37.86 o                         
  12   7   3        364.97        392.31        18.73 o                         
  13   7   3       2567.83       2479.70        42.98 o                         
  14   7   3       3941.76       3904.44        48.20 o                         
  15   7   3         65.45         79.75        21.55 o                         
  16   7   3         84.34         83.19        25.64 o                         
  17   7   3       1830.45       1946.83        53.26 o                         
  18   7   3        338.45        344.11        37.55 o                         
  19   7   3        147.19        184.53        37.69 o                         
  20   7   3         26.69         32.83        38.23 o                         
  21   7   3        649.50        677.16        39.67 o                         
   0   8   3      13056.70      12832.63       121.04 o                         
   1   8   3      28375.83      28819.13       184.92 o                         
   2   8   3       1639.35       1676.80        20.79 o                         
   3   8   3      26889.49      27524.05       173.05 o                         
   4   8   3       5478.10       5260.77        40.23 o                         
   5   8   3      26525.63      26429.37       166.78 o                         
   6   8   3       5271.74       5125.39        46.02 o                         
   7   8   3       6127.14       5951.60        53.99 o                         
   8   8   3       1213.64       1184.48        22.30 o                         
   9   8   3      16852.14      16316.36       127.00 o                         
  10   8   3       8104.79       7941.31        70.45 o                         
  11   8   3       1670.43       1567.52        31.72 o                         
  12   8   3        158.72        201.63        16.50 o                         
  13   8   3       3393.83       3257.05        44.79 o                         
  14   8   3       4421.54       4400.68        66.40 o                         
  15   8   3       1734.09       1818.76        53.48 o                         
  16   8   3       1773.62       1834.91        50.03 o                         
  17   8   3        183.04        193.10        36.26 o                         
  18   8   3        497.75        468.67        38.74 o                         
  19   8   3        603.59        641.88        40.55 o                         
  20   8   3        836.68        889.83        41.78 o                         
   1   9   3       4087.54       4085.65        36.57 o                         
   2   9   3      29640.58      29876.67       201.30 o                         
   3   9   3      15333.47      15572.14       102.32 o                         
   4   9   3         12.07         27.59         6.95 o                         
   5   9   3         70.18         90.38         8.27 o                         
   6   9   3      18946.86      18708.32       127.94 o                         
   7   9   3       8928.88       8841.17        70.89 o                         
   8   9   3       2288.39       2091.09        27.33 o                         
   9   9   3        740.36        762.90        16.75 o                         
  10   9   3       3210.23       3127.92        34.40 o                         
  11   9   3       3026.39       2842.32        39.09 o                         
  12   9   3        396.08        394.19        20.99 o                         
  13   9   3       3990.09       4015.74        58.93 o                         
  14   9   3        506.10        498.41        29.24 o                         
  15   9   3        172.05        152.65        26.60 o                         
  16   9   3         68.99         61.84        25.42 o                         
  17   9   3       1718.15       1764.75        62.55 o                         
  18   9   3        216.33        237.63        34.81 o                         
  19   9   3        162.14        149.72        32.33 o                         
  20   9   3          1.34        -16.09        30.97 o                         
   0  10   3      23331.55      24216.16       240.82 o                         
   1  10   3      19103.18      19286.71       135.09 o                         
   2  10   3       2215.01       2262.98        30.15 o                         
   3  10   3       4137.89       3900.74        35.51 o                         
   4  10   3      19928.97      20627.68       137.07 o                         
   5  10   3      12956.54      12734.26        93.02 o                         
   6  10   3       9516.64       9452.20        72.60 o                         
   7  10   3       2171.95       2182.43        34.43 o                         
   8  10   3       3576.84       3611.08        39.62 o                         
   9  10   3       4275.58       4243.76        43.85 o                         
  10  10   3       5451.02       5266.84        62.38 o                         
  11  10   3       1293.63       1261.22        27.96 o                         
  12  10   3         13.50        -34.56        17.70 o                         
  13  10   3       2587.00       2579.77        53.03 o                         
  14  10   3       2466.71       2522.09        57.22 o                         
  15  10   3         25.35         18.33        25.07 o                         
  16  10   3        138.40        196.37        31.17 o                         
  17  10   3        584.18        540.50        38.28 o                         
  18  10   3        586.51        644.86        41.70 o                         
  19  10   3          0.52         18.24        30.65 o                         
  20  10   3        557.32        573.50        39.25 o                         
   1  11   3       8343.51       8535.89        70.96 o                         
   2  11   3       4798.54       4651.44        44.07 o                         
   3  11   3      12608.00      12745.50       104.68 o                         
   4  11   3       2278.11       2339.79        27.47 o                         
   5  11   3        890.48        891.76        17.26 o                         
   6  11   3       2981.17       2845.92        31.39 o                         
   7  11   3      10098.81       9989.05        82.35 o                         
   8  11   3        301.78        345.02        15.50 o                         
   9  11   3       1827.74       1712.88        31.83 o                         
  10  11   3       1556.29       1519.40        31.47 o                         
  11  11   3       1473.41       1451.45        37.01 o                         
  12  11   3        788.71        789.81        30.79 o                         
  13  11   3       2740.29       2746.23        55.28 o                         
  14  11   3        214.79        263.63        28.01 o                         
  15  11   3         19.14          0.46        27.96 o                         
  16  11   3       1072.80       1027.93        48.72 o                         
  17  11   3       1485.04       1599.11        63.81 o                         
  18  11   3          0.34         28.15        32.79 o                         
  19  11   3        228.43        195.31        34.97 o                         
   0  12   3      11730.24      12067.04       139.24 o                         
   1  12   3       4607.19       4714.54        45.70 o                         
   2  12   3        924.15        903.90        23.67 o                         
   3  12   3       8352.28       8547.33        68.42 o                         
   4  12   3       5309.00       5143.78        45.02 o                         
   5  12   3       8080.06       8110.31        65.71 o                         
   6  12   3       6891.61       6725.48        63.03 o                         
   7  12   3       4069.34       3969.41        47.43 o                         
   8  12   3       1671.38       1626.04        28.77 o                         
   9  12   3       4266.82       4205.39        50.87 o                         
  10  12   3      10396.12      10234.11       108.05 o                         
  11  12   3         84.77        114.13        20.90 o                         
  12  12   3          2.87         20.65        21.03 o                         
  13  12   3        256.65        253.90        30.10 o                         
  14  12   3       2928.18       3004.29        69.12 o                         
  15  12   3          6.58          7.45        36.82 o                         
  16  12   3        997.83       1060.50        44.08 o                         
  17  12   3         19.96         18.23        32.78 o                         
  18  12   3        121.02        164.63        34.09 o                         
   1  13   3       1850.32       1975.57        29.84 o                         
   2  13   3       1227.86       1211.37        25.78 o                         
   3  13   3       4936.47       5090.75        47.58 o                         
   4  13   3        307.25        336.56        16.05 o                         
   5  13   3        845.70        813.79        20.20 o                         
   6  13   3        521.10        517.86        18.93 o                         
   7  13   3       2248.22       2311.49        32.86 o                         
   8  13   3       2461.33       2494.26        35.93 o                         
   9  13   3       3107.39       3028.04        46.23 o                         
  10  13   3          5.03         20.46        16.63 o                         
  11  13   3        997.11        959.49        32.52 o                         
  12  13   3        887.26        855.61        36.91 o                         
  13  13   3       3929.04       3884.62        98.08 o                         
  14  13   3        188.50        191.47        40.09 o                         
  15  13   3         25.36         -0.85        32.24 o                         
  16  13   3          4.94        -20.14        30.78 o                         
  17  13   3       2958.45       3039.07        78.08 o                         
  18  13   3        107.42        136.15        34.39 o                         
   0  14   3      14093.97      14142.68       152.92 o                         
   1  14   3        137.11        265.94        18.66 o                         
   2  14   3        644.20        661.23        18.66 o                         
   3  14   3       1045.38       1004.98        21.75 o                         
   4  14   3      11521.77      11332.50        89.44 o                         
   5  14   3         66.31        117.60        13.80 o                         
   6  14   3       3699.01       3731.77        46.81 o                         
   7  14   3       4374.25       4196.55        50.74 o                         
   8  14   3       2416.68       2270.00        39.97 o                         
   9  14   3         24.00         50.22        17.79 o                         
  10  14   3       2570.84       2559.41        45.90 o                         
  11  14   3       2294.12       2357.01        59.67 o                         
  12  14   3         59.21         21.59        28.36 o                         
  13  14   3         10.77          7.35        35.30 o                         
  14  14   3       1473.99       1485.40        51.62 o                         
  15  14   3       1137.18       1163.22        46.42 o                         
  16  14   3         57.99        106.32        32.99 o                         
  17  14   3        315.07        248.69        36.69 o                         
   1  15   3       2087.96       2118.20        32.64 o                         
   2  15   3       1630.78       1602.14        31.88 o                         
   3  15   3       5996.08       6150.62        57.36 o                         
   4  15   3        285.44        280.75        14.71 o                         
   5  15   3        637.05        663.02        21.21 o                         
   6  15   3       4084.91       3986.06        69.84 o                         
   7  15   3       7270.71       7179.22        68.20 o                         
   8  15   3        475.80        462.32        24.93 o                         
   9  15   3        290.14        318.20        21.80 o                         
  10  15   3       3129.80       2996.40        66.25 o                         
  11  15   3       1527.53       1594.49        53.15 o                         
  12  15   3        405.11        447.39        46.43 o                         
  13  15   3       1066.97       1069.20        47.15 o                         
  14  15   3       1849.89       1899.85        65.37 o                         
  15  15   3          6.65         -6.00        36.94 o                         
  16  15   3        253.79        275.62        37.11 o                         
   0  16   3       6524.62       6691.95        87.79 o                         
   1  16   3       1486.47       1501.37        39.25 o                         
   2  16   3        613.67        607.08        21.78 o                         
   3  16   3       1864.93       1839.94        31.53 o                         
   4  16   3       3223.32       3249.15        39.12 o                         
   5  16   3        201.95        216.38        15.96 o                         
   6  16   3       2245.17       2234.12        39.82 o                         
   7  16   3       1715.47       1737.08        40.10 o                         
   8  16   3        596.47        637.98        28.66 o                         
   9  16   3        217.89        161.85        24.48 o                         
  10  16   3       3403.84       3506.13        70.98 o                         
  11  16   3       1825.91       1796.90        76.42 o                         
  12  16   3        112.05         85.53        32.10 o                         
  13  16   3        163.96        139.91        33.98 o                         
  14  16   3       2076.85       2010.18        60.71 o                         
  15  16   3       1257.34       1329.07        50.38 o                         
   1  17   3       1479.71       1571.32        31.15 o                         
   2  17   3       2239.84       2333.06        36.33 o                         
   3  17   3       3087.78       3229.32        40.98 o                         
   4  17   3        147.90        195.04        15.52 o                         
   5  17   3         64.51         56.81        14.98 o                         
   6  17   3        571.87        561.82        24.27 o                         
   7  17   3       1590.80       1638.06        38.26 o                         
   8  17   3        138.86        159.70        22.19 o                         
   9  17   3        435.15        346.54        33.85 o                         
  10  17   3       1332.02       1257.79        50.24 o                         
  11  17   3        618.17        624.22        41.44 o                         
  12  17   3        212.00        244.16        35.15 o                         
  13  17   3        253.19        212.18        35.05 o                         
  14  17   3       1790.69       1717.81        55.31 o                         
   0  18   3       1529.10       1547.72        60.55 o                         
   1  18   3       1195.01       1219.69        29.73 o                         
   2  18   3         54.61         67.94        16.44 o                         
   3  18   3       1894.57       1827.82        33.41 o                         
   4  18   3       1117.50       1162.93        27.38 o                         
   5  18   3        483.56        518.82        21.43 o                         
   6  18   3       1315.02       1343.18        33.52 o                         
   7  18   3       1913.60       1867.15        44.51 o                         
   8  18   3         96.25        148.96        31.59 o                         
   9  18   3        307.41        328.01        35.13 o                         
  10  18   3       1485.31       1405.59        50.50 o                         
  11  18   3       2704.56       2834.58        73.78 o                         
  12  18   3          1.07         29.89        31.88 o                         
  13  18   3        509.67        499.95        39.03 o                         
   1  19   3        421.16        474.30        21.94 o                         
   2  19   3       2283.08       2407.41        39.93 o                         
   3  19   3        702.97        744.19        23.35 o                         
   4  19   3        358.78        374.32        20.77 o                         
   5  19   3        154.18        183.80        19.74 o                         
   6  19   3       3700.97       3684.62        67.25 o                         
   7  19   3        703.51        699.46        40.29 o                         
   8  19   3        559.32        451.92        38.34 o                         
   9  19   3         51.14         56.00        30.59 o                         
  10  19   3       1922.46       1890.17        76.50 o                         
  11  19   3        165.96        125.95        33.95 o                         
  12  19   3        144.62        111.25        34.34 o                         
   0  20   3        853.01        925.01        37.85 o                         
   1  20   3        463.29        503.29        22.43 o                         
   2  20   3        172.95        150.32        18.85 o                         
   3  20   3        915.82        881.06        27.61 o                         
   4  20   3        558.81        548.45        24.04 o                         
   5  20   3        956.06        945.03        48.38 o                         
   6  20   3        242.11        235.94        32.33 o                         
   7  20   3       1995.47       1996.41        73.17 o                         
   8  20   3        283.33        273.84        33.60 o                         
   9  20   3        666.15        666.73        40.06 o                         
  10  20   3        269.42        183.63        40.76 o                         
   1  21   3         48.94        107.18        19.69 o                         
   2  21   3       2719.30       2811.96        48.75 o                         
   3  21   3        307.78        368.15        23.64 o                         
   4  21   3         26.29        -10.13        26.93 o                         
   5  21   3         26.32         14.00        30.11 o                         
   6  21   3       1820.96       2003.64        65.76 o                         
   7  21   3        245.92        189.69        36.18 o                         
   8  21   3         68.40         66.12        33.74 o                         
   0  22   3         12.25         35.36        30.24 o                         
   1  22   3        498.88        471.64        25.94 o                         
   2  22   3          0.29         -8.90        21.49 o                         
   3  22   3        293.36        307.82        30.24 o                         
   4  22   3          1.64          9.33        30.11 o                         
   5  22   3         55.50         14.37        30.66 o                         
   6  22   3         91.43         68.88        33.87 o                         
   0   0   4      58536.60      61770.39       815.70 o                         
   1   0   4      36960.61      37892.46       300.74 o                         
   2   0   4       3877.09       3956.19        40.18 o                         
   3   0   4       2367.25       2408.24        31.86 o                         
   4   0   4      25052.46      24540.80       248.37 o                         
   5   0   4      36417.96      37031.41       371.13 o                         
   6   0   4       9204.47       8943.13        91.66 o                         
   7   0   4       2144.38       2155.93        31.52 o                         
   8   0   4       6798.34       6567.68        73.22 o                         
   9   0   4      18649.02      18236.18       182.71 o                         
  10   0   4       8216.51       8213.42       101.94 o                         
  11   0   4        177.25        182.58        18.45 o                         
  12   0   4        628.64        623.48        25.79 o                         
  13   0   4       4995.89       4879.74        66.58 o                         
  14   0   4       6260.25       6384.21       107.36 o                         
  15   0   4         17.46         71.21        19.73 o                         
  16   0   4        566.40        593.77        39.50 o                         
  17   0   4        214.59        196.18        23.88 o                         
  18   0   4       1861.05       1906.32        77.55 o                         
  19   0   4        745.68        799.94        52.75 o                         
  20   0   4        851.12        914.89        54.04 o                         
  21   0   4         54.78         74.47        30.10 o                         
  22   0   4          2.97         35.52        35.58 o                         
   1   1   4      44341.54      46108.89       273.59 o                         
   2   1   4     107477.41     108192.19       664.81 o                         
   3   1   4      64526.59      64122.05       396.14 o                         
   4   1   4        285.24        279.35         6.95 o                         
   5   1   4      16044.87      16274.67       113.02 o                         
   6   1   4      48720.57      48050.79       313.27 o                         
   7   1   4      53750.11      53987.70       361.37 o                         
   8   1   4        255.66        220.35         9.13 o                         
   9   1   4        180.57        206.55        10.21 o                         
  10   1   4      10350.16       9935.43        77.94 o                         
  11   1   4      17339.54      17028.74       133.54 o                         
  12   1   4        122.95         99.28        11.85 o                         
  13   1   4       1016.17        985.82        21.60 o                         
  14   1   4       1480.70       1525.92        28.64 o                         
  15   1   4       1916.18       1876.66        32.80 o                         
  16   1   4         11.77         30.65        13.91 o                         
  17   1   4        420.16        446.98        19.68 o                         
  18   1   4        177.64        176.86        19.18 o                         
  19   1   4         27.28         65.74        18.96 o                         
  20   1   4         46.52         49.41        20.10 o                         
  21   1   4         22.25         33.23        22.52 o                         
  22   1   4         22.47        -21.42        33.04 o                         
   0   2   4      65924.21      67058.62       572.41 o                         
   1   2   4      17014.47      18073.35       105.40 o                         
   2   2   4       2334.54       2465.37        18.08 o                         
   3   2   4      19879.59      19834.48       120.31 o                         
   4   2   4      55717.49      54720.38       318.91 o                         
   5   2   4      27690.79      27139.30       167.81 o                         
   6   2   4      13172.54      12964.53        87.36 o                         
   7   2   4       2786.17       2549.15        24.73 o                         
   8   2   4      13529.83      12745.52        97.78 o                         
   9   2   4      15350.52      15157.38       114.97 o                         
  10   2   4      10549.52      10030.90        81.17 o                         
  11   2   4       1131.07       1208.30        22.24 o                         
  12   2   4        238.66        239.82        12.74 o                         
  13   2   4       4491.68       4516.76        47.65 o                         
  14   2   4       2108.22       2036.39        30.38 o                         
  15   2   4        672.54        716.49        19.75 o                         
  16   2   4        236.66        230.28        15.70 o                         
  17   2   4       1024.98       1084.71        31.41 o                         
  18   2   4         16.00         10.72        18.15 o                         
  19   2   4          3.81        -27.76        18.06 o                         
  20   2   4        248.28        266.59        24.68 o                         
  21   2   4         48.13         72.16        29.05 o                         
   1   3   4      38071.14      39783.41       242.15 o                         
   2   3   4      37917.32      38688.63       226.43 o                         
   3   3   4      66944.19      67728.89       393.47 o                         
   4   3   4         16.78         19.34         4.02 o                         
   5   3   4         86.04         58.15         4.81 o                         
   6   3   4      16831.87      15705.90       109.27 o                         
   7   3   4      16295.13      15124.46        97.18 o                         
   8   3   4        886.94        817.50        13.85 o                         
   9   3   4       1029.36       1021.21        17.70 o                         
  10   3   4       7415.10       7292.18        59.07 o                         
  11   3   4       5234.84       4978.58        45.38 o                         
  12   3   4        819.89        750.19        17.84 o                         
  13   3   4       1637.57       1616.42        26.53 o                         
  14   3   4        750.60        757.18        20.18 o                         
  15   3   4       1704.54       1647.26        30.85 o                         
  16   3   4         25.91         12.34        13.24 o                         
  17   3   4       2114.94       2056.91        42.94 o                         
  18   3   4         14.33         22.44        19.63 o                         
  19   3   4          0.76         -4.54        19.76 o                         
  20   3   4         21.20         11.19        26.56 o                         
  21   3   4        554.53        621.95        57.97 o                         
   0   4   4      44464.79      45999.61       413.84 o                         
   1   4   4      30582.24      32416.54       198.79 o                         
   2   4   4        635.31        631.86         9.40 o                         
   3   4   4       8256.99       8873.69        52.78 o                         
   4   4   4      23256.51      23048.01       132.89 o                         
   5   4   4      15162.50      15134.06        96.76 o                         
   6   4   4       7008.99       6788.91        48.63 o                         
   7   4   4       2784.41       2754.94        22.91 o                         
   8   4   4       6900.21       6588.41        49.62 o                         
   9   4   4       9328.70       9210.51        70.19 o                         
  10   4   4       7888.42       7597.98        57.49 o                         
  11   4   4         69.85         51.05         8.88 o                         
  12   4   4        654.65        613.98        15.43 o                         
  13   4   4       2704.32       2602.97        28.67 o                         
  14   4   4       1863.50       1881.28        30.84 o                         
  15   4   4        122.72        129.61        15.40 o                         
  16   4   4        147.19        189.84        16.80 o                         
  17   4   4         45.13         13.35        18.73 o                         
  18   4   4        102.07        103.12        20.43 o                         
  19   4   4         82.35         72.87        22.78 o                         
  20   4   4        685.27        742.41        37.60 o                         
  21   4   4        115.33        110.70        36.44 o                         
   1   5   4       1822.26       1653.83        15.89 o                         
   2   5   4      24967.41      27194.11       158.96 o                         
   3   5   4       2047.36       1763.82        15.91 o                         
   4   5   4       3471.66       3654.84        26.85 o                         
   5   5   4       1460.36       1465.18        15.56 o                         
   6   5   4      14579.05      15149.00        99.94 o                         
   7   5   4      18037.90      17661.94       118.38 o                         
   8   5   4       3299.39       3279.48        30.28 o                         
   9   5   4       2197.60       2176.69        25.23 o                         
  10   5   4       2134.32       1967.13        23.83 o                         
  11   5   4       8059.54       7749.52        63.58 o                         
  12   5   4        417.25        424.44        14.97 o                         
  13   5   4       4644.80       4538.60        46.89 o                         
  14   5   4        645.16        607.38        19.00 o                         
  15   5   4        220.60        210.55        15.02 o                         
  16   5   4          6.60          8.05        14.22 o                         
  17   5   4       1292.63       1311.28        34.19 o                         
  18   5   4        222.80        271.33        33.59 o                         
  19   5   4          3.71        -32.08        26.21 o                         
  20   5   4        102.57         97.62        28.74 o                         
  21   5   4        287.16        317.14        31.45 o                         
   0   6   4      36289.95      38883.03       353.48 o                         
   1   6   4       7338.71       8568.79        59.65 o                         
   2   6   4        754.80        789.07        12.13 o                         
   3   6   4       7390.18       8060.87        58.04 o                         
   4   6   4      18645.37      19275.52       117.03 o                         
   5   6   4       9938.96      10570.44        70.84 o                         
   6   6   4       1746.18       1682.09        19.15 o                         
   7   6   4        554.23        601.39        14.49 o                         
   8   6   4       3419.64       3539.88        38.89 o                         
   9   6   4       1168.57       1031.16        23.38 o                         
  10   6   4       1319.82       1243.94        27.60 o                         
  11   6   4         99.94         77.47        12.96 o                         
  12   6   4          4.37          1.08        13.03 o                         
  13   6   4         73.28         72.53        11.51 o                         
  14   6   4       1570.71       1502.57        29.88 o                         
  15   6   4        131.24        157.30        14.26 o                         
  16   6   4        816.22        809.91        29.69 o                         
  17   6   4        315.49        376.52        25.47 o                         
  18   6   4        266.78        297.53        30.15 o                         
  19   6   4        330.31        338.32        33.02 o                         
  20   6   4        467.19        547.36        38.96 o                         
  21   6   4          5.35         -1.21        28.65 o                         
   1   7   4        198.54        205.59         8.86 o                         
   2   7   4       4384.30       5147.50        38.52 o                         
   3   7   4      11898.23      12345.57        80.12 o                         
   4   7   4       2126.00       2286.37        20.61 o                         
   5   7   4       3151.92       3375.00        28.46 o                         
   6   7   4       2780.90       3047.56        28.44 o                         
   7   7   4       3834.44       3839.60        39.51 o                         
   8   7   4       1959.30       1869.27        28.42 o                         
   9   7   4       1869.87       1762.91        29.00 o                         
  10   7   4        314.47        297.88        14.94 o                         
  11   7   4        427.12        483.94        17.62 o                         
  12   7   4       2312.46       2165.00        37.81 o                         
  13   7   4       1197.94       1166.76        27.84 o                         
  14   7   4        701.36        680.54        22.39 o                         
  15   7   4        212.26        209.61        19.00 o                         
  16   7   4        603.83        639.37        27.09 o                         
  17   7   4        577.28        610.89        33.71 o                         
  18   7   4        711.72        751.63        37.27 o                         
  19   7   4         70.52        140.79        32.66 o                         
  20   7   4         36.56         31.51        31.05 o                         
   0   8   4       4702.10       5090.46        69.59 o                         
   1   8   4       1057.84       1207.42        18.37 o                         
   2   8   4        429.77        442.20        11.19 o                         
   3   8   4        262.21        337.01         9.77 o                         
   4   8   4       5138.02       5378.69        41.66 o                         
   5   8   4         25.11         44.29         7.14 o                         
   6   8   4       1648.21       1589.29        21.23 o                         
   7   8   4         30.41         33.20        10.37 o                         
   8   8   4        191.59        203.21        13.34 o                         
   9   8   4        107.27        116.82        13.35 o                         
  10   8   4       1409.15       1379.01        27.27 o                         
  11   8   4        531.47        508.61        19.18 o                         
  12   8   4        888.15        906.30        25.59 o                         
  13   8   4          9.69         19.69        15.64 o                         
  14   8   4        364.90        419.61        19.98 o                         
  15   8   4       1260.08       1253.80        33.18 o                         
  16   8   4        371.62        355.08        30.15 o                         
  17   8   4        358.55        517.89        37.76 o                         
  18   8   4        147.26         72.58        30.51 o                         
  19   8   4        244.41        281.40        35.99 o                         
  20   8   4        149.09        201.11        32.83 o                         
   1   9   4        789.58        858.67        17.96 o                         
   2   9   4       3316.09       3434.52        33.31 o                         
   3   9   4        595.52        674.25        13.61 o                         
   4   9   4        104.56        105.17         8.73 o                         
   5   9   4       2078.31       2094.21        23.33 o                         
   6   9   4       2069.34       2087.38        22.78 o                         
   7   9   4         81.74         95.45        11.81 o                         
   8   9   4       1951.46       1990.07        32.26 o                         
   9   9   4       3573.18       3719.91        45.46 o                         
  10   9   4       3272.68       3152.00        46.82 o                         
  11   9   4         17.16          9.91        12.84 o                         
  12   9   4        266.73        284.31        16.61 o                         
  13   9   4       2362.77       2286.23        38.55 o                         
  14   9   4       1375.04       1338.13        35.89 o                         
  15   9   4        104.09        110.76        26.62 o                         
  16   9   4         11.09         -7.68        25.69 o                         
  17   9   4       1122.43       1227.86        52.17 o                         
  18   9   4        609.27        629.08        40.30 o                         
  19   9   4        132.89        105.94        32.37 o                         
  20   9   4          5.80        -45.27        30.34 o                         
   0  10   4        913.12       1004.51        29.33 o                         
   1  10   4       2879.00       2889.66        32.60 o                         
   2  10   4        130.90        175.60        11.01 o                         
   3  10   4       5080.26       5223.90        43.39 o                         
   4  10   4       1920.57       1952.47        24.03 o                         
   5  10   4        495.83        467.00        13.36 o                         
   6  10   4         89.67         91.92         9.50 o                         
   7  10   4       7979.60       8126.73        69.19 o                         
   8  10   4        566.07        597.59        18.09 o                         
   9  10   4        958.91        913.46        24.99 o                         
  10  10   4       1207.09       1174.77        24.61 o                         
  11  10   4       4600.56       4478.81        48.40 o                         
  12  10   4         84.01        114.14        17.87 o                         
  13  10   4        519.15        509.89        28.16 o                         
  14  10   4        231.57        206.77        26.24 o                         
  15  10   4       1364.69       1256.16        41.23 o                         
  16  10   4        675.95        739.33        39.46 o                         
  17  10   4         12.20        -14.31        29.70 o                         
  18  10   4          5.75        -21.77        30.49 o                         
  19  10   4        798.47        813.86        41.66 o                         
   1  11   4       1641.73       1716.61        26.34 o                         
   2  11   4       4053.18       4148.24        42.29 o                         
   3  11   4       3507.98       3492.24        35.48 o                         
   4  11   4        201.47        215.28        10.43 o                         
   5  11   4       1424.80       1373.79        23.77 o                         
   6  11   4       6210.11       6279.91        55.06 o                         
   7  11   4       1301.95       1267.45        23.92 o                         
   8  11   4        281.23        308.54        15.44 o                         
   9  11   4       2583.78       2454.25        34.06 o                         
  10  11   4       3102.24       3106.66        41.91 o                         
  11  11   4        810.95        758.78        25.48 o                         
  12  11   4         11.57         54.58        18.41 o                         
  13  11   4       1734.58       1691.80        44.06 o                         
  14  11   4       2242.22       2240.80        57.09 o                         
  15  11   4        634.81        659.15        37.61 o                         
  16  11   4         39.12          2.38        29.14 o                         
  17  11   4        744.16        746.87        40.63 o                         
  18  11   4        899.63        953.23        47.98 o                         
  19  11   4        150.94        190.40        34.83 o                         
   0  12   4        847.52       1067.02        45.18 o                         
   1  12   4       8617.73       8618.39        70.76 o                         
   2  12   4        490.82        567.21        17.24 o                         
   3  12   4       9619.89       9681.62        77.68 o                         
   4  12   4       1171.00       1285.61        22.98 o                         
   5  12   4       4862.87       4720.54        47.77 o                         
   6  12   4        138.96        159.43        12.36 o                         
   7  12   4       4902.80       4748.65        48.91 o                         
   8  12   4       1561.52       1622.16        32.74 o                         
   9  12   4        968.20        965.91        25.94 o                         
  10  12   4        668.38        587.07        21.72 o                         
  11  12   4       3217.60       3147.73        51.44 o                         
  12  12   4        644.35        650.35        32.14 o                         
  13  12   4        244.42        254.92        30.02 o                         
  14  12   4        104.46        119.20        30.66 o                         
  15  12   4       1810.89       1786.88        62.03 o                         
  16  12   4         37.91         94.54        31.39 o                         
  17  12   4        227.93        209.97        34.54 o                         
  18  12   4          0.05        -25.13        31.26 o                         
   1  13   4       4004.42       3987.99        44.19 o                         
   2  13   4      12624.53      12799.60        98.95 o                         
   3  13   4        899.96        937.75        21.04 o                         
   4  13   4        740.31        734.84        16.37 o                         
   5  13   4       3218.36       3193.87        37.41 o                         
   6  13   4       7118.22       7030.67        68.92 o                         
   7  13   4       1794.41       1762.63        27.55 o                         
   8  13   4          0.74         28.89        15.81 o                         
   9  13   4        350.64        357.91        19.72 o                         
  10  13   4       7175.68       7105.73        92.92 o                         
  11  13   4       1450.19       1422.12        37.85 o                         
  12  13   4         15.22          1.24        23.47 o                         
  13  13   4        206.27        147.05        30.67 o                         
  14  13   4       3679.48       3877.01       113.20 o                         
  15  13   4         34.50         84.80        31.09 o                         
  16  13   4         17.32        -26.32        30.09 o                         
  17  13   4         39.07         71.21        33.39 o                         
  18  13   4       1546.87       1575.14        53.19 o                         
   0  14   4      10898.30      11199.43       126.61 o                         
   1  14   4       8584.25       8541.19        72.44 o                         
   2  14   4        549.73        568.29        18.21 o                         
   3  14   4       9988.44       9767.77        84.46 o                         
   4  14   4       4130.65       4246.39        47.18 o                         
   5  14   4       5359.47       5370.78        53.49 o                         
   6  14   4       1024.08        928.95        26.06 o                         
   7  14   4       8757.42       8635.54        78.38 o                         
   8  14   4        918.23       1049.21        27.37 o                         
   9  14   4       2915.65       2859.45        46.20 o                         
  10  14   4         26.02         66.95        20.31 o                         
  11  14   4       3306.47       3181.50        58.07 o                         
  12  14   4       1228.89       1209.32        45.19 o                         
  13  14   4       1085.19        984.70        50.52 o                         
  14  14   4         15.23          3.26        30.20 o                         
  15  14   4        996.89       1049.49        44.84 o                         
  16  14   4        300.66        328.22        39.04 o                         
  17  14   4        316.58        337.64        37.74 o                         
   1  15   4       1614.87       1734.05        31.22 o                         
   2  15   4       3094.76       3403.97        42.72 o                         
   3  15   4       5394.09       5627.46        53.09 o                         
   4  15   4         12.17          4.62        12.39 o                         
   5  15   4        117.18        139.03        15.14 o                         
   6  15   4       5004.48       4950.38        67.30 o                         
   7  15   4       2153.42       2181.21        35.86 o                         
   8  15   4        410.99        425.05        22.32 o                         
   9  15   4         32.57         35.16        21.06 o                         
  10  15   4       1872.51       1853.65        47.66 o                         
  11  15   4        279.32        239.11        32.34 o                         
  12  15   4         51.44        -12.49        32.03 o                         
  13  15   4        117.41        143.45        34.99 o                         
  14  15   4        862.14        778.88        41.67 o                         
  15  15   4        275.60        308.03        37.00 o                         
  16  15   4          8.10          8.94        34.30 o                         
   0  16   4       2410.20       2591.98        69.19 o                         
   1  16   4       2986.65       3132.36        43.52 o                         
   2  16   4         34.98         31.98        15.22 o                         
   3  16   4       2034.75       2019.46        34.89 o                         
   4  16   4       5606.45       5593.16        57.31 o                         
   5  16   4       2111.15       2233.55        39.39 o                         
   6  16   4        375.51        402.94        20.53 o                         
   7  16   4        636.54        648.76        25.05 o                         
   8  16   4       3558.34       3505.13        50.31 o                         
   9  16   4        840.66        900.09        31.60 o                         
  10  16   4       1015.01       1003.96        40.79 o                         
  11  16   4        315.00        325.53        36.82 o                         
  12  16   4          8.29        -31.54        31.48 o                         
  13  16   4        255.10        319.14        35.59 o                         
  14  16   4        482.08        496.47        38.68 o                         
  15  16   4         62.73         45.15        32.45 o                         
   1  17   4       1150.98       1217.65        27.40 o                         
   2  17   4       2057.93       2132.34        34.81 o                         
   3  17   4       2124.23       2111.20        34.28 o                         
   4  17   4        329.91        321.54        18.75 o                         
   5  17   4        527.69        514.57        20.69 o                         
   6  17   4        205.40        229.28        21.68 o                         
   7  17   4       3006.11       3119.22        50.27 o                         
   8  17   4         26.34          5.59        18.90 o                         
   9  17   4          2.07          4.22        30.71 o                         
  10  17   4        123.70        177.88        34.47 o                         
  11  17   4       1285.08       1263.96        48.11 o                         
  12  17   4         56.19         48.30        31.99 o                         
  13  17   4        117.40        117.40        34.17 o                         
  14  17   4          7.58         42.51        33.66 o                         
   0  18   4       4766.87       4784.88        80.53 o                         
   1  18   4        480.72        574.61        23.05 o                         
   2  18   4        190.75        216.85        22.41 o                         
   3  18   4        154.21        146.73        18.13 o                         
   4  18   4       1027.47       1010.67        26.00 o                         
   5  18   4        793.97        776.36        25.94 o                         
   6  18   4       1167.17       1161.52        32.49 o                         
   7  18   4          5.45         -8.02        19.90 o                         
   8  18   4         11.29         13.06        39.76 o                         
   9  18   4        464.05        507.10        43.38 o                         
  10  18   4       1093.91       1054.69        45.91 o                         
  11  18   4         39.06         28.16        31.43 o                         
  12  18   4         65.07         97.32        37.91 o                         
  13  18   4         40.85         95.17        35.84 o                         
   1  19   4       1924.07       1914.19        39.74 o                         
   2  19   4        135.52        202.09        18.69 o                         
   3  19   4       1942.65       1896.31        37.61 o                         
   4  19   4          9.35          6.49        18.40 o                         
   5  19   4          3.10         -2.96        20.50 o                         
   6  19   4        214.68        156.63        22.81 o                         
   7  19   4        698.14        756.44        35.20 o                         
   8  19   4        164.49        115.30        32.96 o                         
   9  19   4        417.00        375.99        37.97 o                         
  10  19   4         92.07         54.21        32.66 o                         
  11  19   4        254.18        192.20        35.57 o                         
  12  19   4         63.44         86.40        36.37 o                         
   0  20   4        271.59        255.80        29.36 o                         
   1  20   4        295.94        298.14        20.73 o                         
   2  20   4        246.92        234.72        20.34 o                         
   3  20   4         14.10         14.07        18.88 o                         
   4  20   4        285.40        271.09        21.69 o                         
   5  20   4        476.24        486.94        34.99 o                         
   6  20   4       1741.94       1687.09        54.30 o                         
   7  20   4         14.66         31.71        32.14 o                         
   8  20   4         18.55        -36.33        31.63 o                         
   9  20   4        365.07        354.76        38.63 o                         
  10  20   4       2338.89       2423.40        74.06 o                         
   1  21   4        117.50         74.14        19.47 o                         
   2  21   4         10.03         55.23        19.86 o                         
   3  21   4        883.36        828.00        29.02 o                         
   4  21   4        168.73        177.18        27.03 o                         
   5  21   4         29.76         52.57        27.81 o                         
   6  21   4        480.74        523.96        41.39 o                         
   7  21   4        922.19        862.57        45.99 o                         
   8  21   4         75.37         82.53        39.54 o                         
   0  22   4        493.87        584.48        34.74 o                         
   1  22   4        204.58        236.31        25.46 o                         
   2  22   4        250.12        258.60        23.30 o                         
   3  22   4        613.57        667.82        38.22 o                         
   4  22   4        521.82        523.96        37.72 o                         
   5  22   4         14.14         13.13        30.63 o                         
   1   1   5         35.03         56.53         3.99 o                         
   2   1   5       8371.30       9216.30        60.93 o                         
   3   1   5        450.95        405.90         8.25 o                         
   4   1   5          5.00          4.02         5.49 o                         
   5   1   5         88.64        142.92         7.69 o                         
   6   1   5       1210.23       1270.97        17.47 o                         
   7   1   5          3.39         13.82         5.99 o                         
   8   1   5        580.23        650.85        13.44 o                         
   9   1   5         41.67         68.81         8.70 o                         
  10   1   5        731.73        773.32        17.09 o                         
  11   1   5        116.89        128.06        11.04 o                         
  12   1   5         84.08         69.03        11.22 o                         
  13   1   5        372.79        321.29        15.15 o                         
  14   1   5        105.32         78.20        13.59 o                         
  15   1   5        102.70         86.13        14.52 o                         
  16   1   5        254.15        205.61        15.28 o                         
  17   1   5         29.97         28.95        15.84 o                         
  18   1   5         71.80         48.34        17.94 o                         
  19   1   5         52.05         24.27        20.30 o                         
  20   1   5          0.49          5.52        20.41 o                         
  21   1   5         29.94         34.30        23.96 o                         
   0   2   5       7068.97       7615.83        68.45 o                         
   1   2   5        778.70        796.57        10.17 o                         
   2   2   5        834.12        925.69        12.03 o                         
   3   2   5        774.96        764.94        11.46 o                         
   4   2   5       3802.17       3894.31        29.37 o                         
   5   2   5        107.85        123.31         5.72 o                         
   6   2   5        135.39        125.58         6.77 o                         
   7   2   5       1502.80       1419.01        18.05 o                         
   8   2   5       1061.39       1079.88        17.35 o                         
   9   2   5        946.35        970.24        17.58 o                         
  10   2   5        140.65        130.73        10.12 o                         
  11   2   5       1968.30       1968.11        26.69 o                         
  12   2   5       1951.10       2099.18        28.95 o                         
  13   2   5        193.46        170.89        13.09 o                         
  14   2   5         95.41         86.07        13.01 o                         
  15   2   5        633.47        642.23        19.06 o                         
  16   2   5       1179.94       1175.88        27.34 o                         
  17   2   5         36.22         15.58        15.99 o                         
  18   2   5         10.47         21.22        19.83 o                         
  19   2   5        233.09        286.84        22.54 o                         
  20   2   5        303.10        285.99        23.77 o                         
  21   2   5        148.71        144.87        31.41 o                         
   1   3   5      12293.38      13065.11        81.67 o                         
   2   3   5       1550.08       1837.39        19.71 o                         
   3   3   5       5542.45       5724.55        40.96 o                         
   4   3   5       1742.59       1704.11        18.32 o                         
   5   3   5      17657.80      17823.60       119.11 o                         
   6   3   5          4.43         14.59         5.86 o                         
   7   3   5       5045.75       5060.49        40.31 o                         
   8   3   5       6310.17       6335.45        48.19 o                         
   9   3   5       8054.69       7791.34        62.51 o                         
  10   3   5       1549.04       1634.35        22.22 o                         
  11   3   5       1098.73       1075.07        23.70 o                         
  12   3   5       2719.23       2663.86        32.61 o                         
  13   3   5       6812.19       6482.28        59.94 o                         
  14   3   5       1601.82       1634.66        31.39 o                         
  15   3   5        975.95        840.06        21.75 o                         
  16   3   5        871.57        895.13        20.81 o                         
  17   3   5       1758.11       1842.28        47.07 o                         
  18   3   5        797.85        827.14        27.70 o                         
  19   3   5        144.47        133.27        21.50 o                         
  20   3   5        537.59        521.21        30.75 o                         
  21   3   5        374.56        457.18        32.20 o                         
   0   4   5      16146.65      17954.95       153.80 o                         
   1   4   5       1926.55       2005.19        19.17 o                         
   2   4   5       2593.96       2924.05        23.22 o                         
   3   4   5       1504.00       1549.01        16.55 o                         
   4   4   5      18180.44      19376.14       137.74 o                         
   5   4   5       1645.94       1631.68        18.16 o                         
   6   4   5       3099.35       3202.47        28.58 o                         
   7   4   5       8172.50       8103.00        57.47 o                         
   8   4   5      17188.19      17239.57       116.39 o                         
   9   4   5        265.87        265.27        10.67 o                         
  10   4   5        350.12        371.30        11.34 o                         
  11   4   5       6111.97       5853.67        52.99 o                         
  12   4   5       6256.35       5917.85        51.33 o                         
  13   4   5          2.37         -0.11         9.41 o                         
  14   4   5        112.44        112.06        10.98 o                         
  15   4   5       3670.55       3625.65        42.23 o                         
  16   4   5       2268.19       2246.22        49.12 o                         
  17   4   5        158.35        139.56        18.73 o                         
  18   4   5         80.12         63.30        22.39 o                         
  19   4   5       1128.13       1185.76        39.66 o                         
  20   4   5       1311.08       1493.88        48.41 o                         
  21   4   5         88.22        134.20        27.73 o                         
   1   5   5       6000.28       5808.12        43.32 o                         
   2   5   5       3447.92       3696.66        28.66 o                         
   3   5   5       6995.07       6836.72        48.05 o                         
   4   5   5       3776.71       3706.03        29.74 o                         
   5   5   5       2129.64       1807.34        20.17 o                         
   6   5   5       2160.13       2278.57        23.77 o                         
   7   5   5       1805.69       1703.92        19.49 o                         
   8   5   5       6324.53       6021.30        45.59 o                         
   9   5   5       8046.91       7744.06        57.71 o                         
  10   5   5         81.87         77.92         7.85 o                         
  11   5   5       2578.94       2381.76        29.15 o                         
  12   5   5       4868.60       4744.17        48.23 o                         
  13   5   5       3439.48       3451.91        44.69 o                         
  14   5   5       1972.40       1929.90        32.13 o                         
  15   5   5        664.51        675.90        20.46 o                         
  16   5   5       1299.84       1296.05        30.25 o                         
  17   5   5       1832.55       1904.86        45.31 o                         
  18   5   5       1053.52       1152.11        42.31 o                         
  19   5   5         77.77         50.65        26.73 o                         
  20   5   5         58.08         37.28        30.40 o                         
  21   5   5        821.50        838.88        38.63 o                         
   0   6   5      10415.68      10444.04       103.23 o                         
   1   6   5        272.23        400.26        11.18 o                         
   2   6   5        113.10        131.50         7.21 o                         
   3   6   5       3084.22       3524.52        26.29 o                         
   4   6   5       6951.85       6708.13        47.16 o                         
   5   6   5       1334.48       1254.13        16.72 o                         
   6   6   5         43.02         54.63         7.43 o                         
   7   6   5       5902.65       5844.34        53.27 o                         
   8   6   5       2529.67       2388.72        24.84 o                         
   9   6   5        469.13        449.15        13.55 o                         
  10   6   5        404.10        428.47        14.48 o                         
  11   6   5      11229.72      11134.27        98.15 o                         
  12   6   5       1892.37       1883.98        28.47 o                         
  13   6   5          2.08         17.81        14.09 o                         
  14   6   5        118.70        118.00        16.30 o                         
  15   6   5       8916.34       8862.99        86.51 o                         
  16   6   5       1828.60       1919.39        42.05 o                         
  17   6   5         91.62         97.93        22.74 o                         
  18   6   5         55.14         46.35        27.44 o                         
  19   6   5       3360.45       3483.90        72.20 o                         
  20   6   5        662.04        705.74        36.64 o                         
  21   6   5        522.08        524.79        36.05 o                         
   1   7   5       5267.60       5231.85        41.44 o                         
   2   7   5       5954.27       6205.31        48.42 o                         
   3   7   5       2323.55       2246.89        22.82 o                         
   4   7   5       7346.67       7541.02        53.56 o                         
   5   7   5      13167.92      12947.38        92.56 o                         
   6   7   5         97.68        109.99         8.88 o                         
   7   7   5       3949.61       3887.52        35.40 o                         
   8   7   5       8007.55       7833.22        63.07 o                         
   9   7   5       4295.88       4198.67        47.25 o                         
  10   7   5        720.41        735.93        21.50 o                         
  11   7   5        232.61        242.95        16.25 o                         
  12   7   5       5687.14       5695.80        65.24 o                         
  13   7   5       4279.82       4239.74        52.46 o                         
  14   7   5       1260.10       1309.38        30.90 o                         
  15   7   5        132.71         85.27        18.41 o                         
  16   7   5       2957.89       3073.46        56.65 o                         
  17   7   5       2519.90       2722.76        68.76 o                         
  18   7   5       2091.31       2211.53        64.14 o                         
  19   7   5        230.33        206.62        30.22 o                         
  20   7   5        288.79        283.26        33.12 o                         
   0   8   5      19498.68      20841.27       197.86 o                         
   1   8   5       3123.04       3222.69        29.57 o                         
   2   8   5         86.82         93.71         8.82 o                         
   3   8   5          2.94         23.24         7.81 o                         
   4   8   5      15528.25      16081.05       110.00 o                         
   5   8   5       4321.66       4239.63        38.33 o                         
   6   8   5       1979.88       1996.21        23.87 o                         
   7   8   5       6805.85       6781.42        54.51 o                         
   8   8   5      14809.31      14781.99       123.82 o                         
   9   8   5       3428.59       3250.63        40.21 o                         
  10   8   5       1724.89       1586.01        31.44 o                         
  11   8   5       9959.24       9812.25        90.10 o                         
  12   8   5      11262.94      11078.23        97.57 o                         
  13   8   5        108.10         67.24        15.57 o                         
  14   8   5        907.09        877.28        26.40 o                         
  15   8   5       4984.22       5283.96        72.43 o                         
  16   8   5       3680.89       3788.73        80.86 o                         
  17   8   5        820.43        846.41        38.60 o                         
  18   8   5        904.28        949.49        40.20 o                         
  19   8   5       1587.91       1646.69        55.76 o                         
  20   8   5       1243.17       1233.79        57.86 o                         
   1   9   5       2777.89       2912.45        30.13 o                         
   2   9   5       1828.05       1756.11        21.97 o                         
   3   9   5        995.98       1070.89        19.05 o                         
   4   9   5       2994.22       2840.84        26.41 o                         
   5   9   5       1948.49       1951.87        25.64 o                         
   6   9   5         73.78         58.69         9.17 o                         
   7   9   5         62.37         94.78         9.16 o                         
   8   9   5      17085.22      16731.20       135.21 o                         
   9   9   5       4733.42       4680.58        51.23 o                         
  10   9   5       1586.74       1562.14        30.33 o                         
  11   9   5        697.72        602.06        20.59 o                         
  12   9   5      10830.65      10781.27        99.33 o                         
  13   9   5       1636.07       1633.09        33.70 o                         
  14   9   5       4705.76       4709.74        59.93 o                         
  15   9   5        566.68        566.99        33.04 o                         
  16   9   5       1462.78       1503.26        46.94 o                         
  17   9   5        297.89        332.59        35.04 o                         
  18   9   5       2592.65       2907.71        92.48 o                         
  19   9   5        193.20        203.65        34.22 o                         
   0  10   5        425.42        502.06        23.47 o                         
   1  10   5       7249.12       7399.63        58.53 o                         
   2  10   5        516.36        514.77        14.27 o                         
   3  10   5        244.73        241.17        12.18 o                         
   4  10   5       2389.62       2560.27        26.69 o                         
   5  10   5       7929.82       7947.94        64.40 o                         
   6  10   5        137.46        126.38        10.12 o                         
   7  10   5       2102.88       2021.10        26.05 o                         
   8  10   5       2238.88       2143.46        36.26 o                         
   9  10   5       1956.96       2074.61        39.26 o                         
  10  10   5         82.15        105.11        15.04 o                         
  11  10   5       4171.77       4084.00        49.51 o                         
  12  10   5        889.44        826.95        24.50 o                         
  13  10   5         89.07        108.92        18.04 o                         
  14  10   5        617.81        575.80        29.60 o                         
  15  10   5       4002.04       4053.28        72.91 o                         
  16  10   5       1052.23       1086.85        45.70 o                         
  17  10   5        154.81        132.90        33.14 o                         
  18  10   5        146.33        111.10        33.50 o                         
  19  10   5       2105.67       2330.95        66.48 o                         
   1  11   5         95.55        114.40        12.07 o                         
   2  11   5       6330.16       6609.59        52.33 o                         
   3  11   5         97.78        133.36        11.15 o                         
   4  11   5       9097.07       9175.11        65.39 o                         
   5  11   5         31.67         26.42        10.30 o                         
   6  11   5       1924.06       1921.84        27.57 o                         
   7  11   5          5.48         28.44        10.21 o                         
   8  11   5       6505.80       6370.29        62.98 o                         
   9  11   5         22.82         29.22        13.55 o                         
  10  11   5          0.48          2.92        13.86 o                         
  11  11   5        271.18        253.43        17.05 o                         
  12  11   5       4623.49       4687.73        55.32 o                         
  13  11   5        132.62        123.99        21.10 o                         
  14  11   5        455.40        451.59        31.73 o                         
  15  11   5          5.41         43.78        32.84 o                         
  16  11   5       3158.15       3305.18        76.98 o                         
  17  11   5        197.03        174.11        33.36 o                         
  18  11   5       1007.55       1078.98        49.60 o                         
  19  11   5         69.59         29.88        33.21 o                         
   0  12   5         68.44        166.24        23.44 o                         
   1  12   5       3922.20       4031.35        43.81 o                         
   2  12   5        134.46        155.92        12.71 o                         
   3  12   5        442.64        429.44        15.63 o                         
   4  12   5        323.69        299.76        12.78 o                         
   5  12   5       8007.20       8080.66        65.06 o                         
   6  12   5        531.74        572.38        16.32 o                         
   7  12   5        348.32        347.79        13.11 o                         
   8  12   5        201.26        129.02        15.37 o                         
   9  12   5       3134.35       3136.19        42.77 o                         
  10  12   5       1686.19       1644.71        35.88 o                         
  11  12   5       5243.39       5103.93        61.85 o                         
  12  12   5          3.23        -25.93        19.43 o                         
  13  12   5        147.58        202.24        30.33 o                         
  14  12   5        229.66        220.16        30.23 o                         
  15  12   5       5664.71       5696.33        94.54 o                         
  16  12   5         23.54          9.15        30.05 o                         
  17  12   5         82.26         66.52        32.81 o                         
  18  12   5        152.84        184.53        35.40 o                         
   1  13   5        266.05        316.89        15.76 o                         
   2  13   5       7632.29       7689.89        64.56 o                         
   3  13   5        723.85        817.33        19.74 o                         
   4  13   5       2400.41       2248.30        29.78 o                         
   5  13   5          8.48          5.69        12.60 o                         
   6  13   5       4009.64       4029.16        43.39 o                         
   7  13   5        635.87        668.41        19.45 o                         
   8  13   5       9157.13       9131.94        91.34 o                         
   9  13   5        355.24        371.64        21.10 o                         
  10  13   5        112.47        110.67        18.61 o                         
  11  13   5         72.62         67.91        20.58 o                         
  12  13   5       5803.03       5823.34        78.70 o                         
  13  13   5        130.66        109.93        27.81 o                         
  14  13   5        823.45        850.11        43.05 o                         
  15  13   5         81.54         72.01        31.35 o                         
  16  13   5        598.48        613.85        39.89 o                         
  17  13   5         85.11         41.95        32.90 o                         
   0  14   5       8025.07       8255.51       105.73 o                         
   1  14   5      11151.80      11189.30        89.78 o                         
   2  14   5        427.88        483.47        18.36 o                         
   3  14   5       4165.51       4094.61        45.00 o                         
   4  14   5       3658.34       3548.75        41.55 o                         
   5  14   5       9301.39       9394.83        87.21 o                         
   6  14   5         69.54         81.50        16.30 o                         
   7  14   5        146.39        142.57        15.31 o                         
   8  14   5       1699.86       1718.44        38.23 o                         
   9  14   5       6134.69       6157.51        70.64 o                         
  10  14   5         37.26         38.03        18.53 o                         
  11  14   5        690.89        682.52        33.52 o                         
  12  14   5        843.22        843.63        37.42 o                         
  13  14   5       1143.41       1121.98        46.47 o                         
  14  14   5         16.46        -10.88        30.03 o                         
  15  14   5        246.94        245.88        35.45 o                         
  16  14   5         96.23         64.49        33.19 o                         
  17  14   5          8.11         -3.44        32.91 o                         
   1  15   5        532.67        722.47        21.88 o                         
   2  15   5      19076.41      18800.87       149.04 o                         
   3  15   5        747.73        802.03        21.76 o                         
   4  15   5       1515.48       1465.40        28.15 o                         
   5  15   5        663.96        699.22        21.88 o                         
   6  15   5       4829.19       4697.03        54.46 o                         
   7  15   5        744.38        744.28        22.53 o                         
   8  15   5       2613.19       2646.40        46.35 o                         
   9  15   5        381.30        355.01        22.02 o                         
  10  15   5       1185.15       1181.40        34.68 o                         
  11  15   5        323.03        339.05        30.79 o                         
  12  15   5       1425.16       1517.98        50.91 o                         
  13  15   5         33.12         17.85        40.22 o                         
  14  15   5        185.97        183.33        33.74 o                         
  15  15   5         29.25         62.34        33.51 o                         
  16  15   5        614.98        597.27        41.01 o                         
   0  16   5       2164.28       2399.69        57.64 o                         
   1  16   5       5540.47       5796.05        57.70 o                         
   2  16   5         75.66        114.68        16.67 o                         
   3  16   5        913.87        978.61        25.72 o                         
   4  16   5       3266.50       3421.73        42.30 o                         
   5  16   5       7171.32       7189.97        73.96 o                         
   6  16   5          9.24         -5.37        17.28 o                         
   7  16   5         51.10         58.74        18.68 o                         
   8  16   5       2019.91       2048.88        42.00 o                         
   9  16   5       3398.71       3318.25        64.20 o                         
  10  16   5         74.30         35.45        32.02 o                         
  11  16   5        106.52         52.48        30.82 o                         
  12  16   5        742.95        748.12        41.18 o                         
  13  16   5       1297.12       1275.82        48.91 o                         
  14  16   5         11.25         36.24        32.82 o                         
  15  16   5        456.99        469.49        40.00 o                         
   1  17   5       1802.34       1856.63        36.44 o                         
   2  17   5       6382.84       6381.41        65.60 o                         
   3  17   5       1338.56       1387.47        30.83 o                         
   4  17   5        771.54        810.49        24.97 o                         
   5  17   5        934.73       1016.26        27.13 o                         
   6  17   5       7405.22       7222.31        73.75 o                         
   7  17   5        693.01        777.85        26.48 o                         
   8  17   5       1390.20       1405.41        36.25 o                         
   9  17   5        472.66        485.49        33.52 o                         
  10  17   5       1011.80       1029.39        42.47 o                         
  11  17   5        490.58        367.37        36.28 o                         
  12  17   5       1654.40       1720.33        60.19 o                         
  13  17   5        282.92        271.90        36.53 o                         
  14  17   5         40.84         31.66        37.35 o                         
   0  18   5       6559.60       6589.54       103.56 o                         
   1  18   5       3373.63       3617.77        47.89 o                         
   2  18   5         45.27         71.57        17.22 o                         
   3  18   5       2750.59       2830.87        44.35 o                         
   4  18   5       4383.80       4487.32        59.30 o                         
   5  18   5       5448.62       5477.52        65.44 o                         
   6  18   5         34.20          7.41        22.51 o                         
   7  18   5        967.24        948.98        31.11 o                         
   8  18   5       3522.13       3580.96        66.79 o                         
   9  18   5       2818.79       2855.80        69.21 o                         
  10  18   5         31.74          4.32        30.66 o                         
  11  18   5         17.06          6.93        32.64 o                         
  12  18   5       2254.27       2405.72        72.45 o                         
  13  18   5        187.08        189.56        38.51 o                         
   1  19   5       2665.71       2770.45        46.29 o                         
   2  19   5       5872.75       5920.78        77.49 o                         
   3  19   5       2054.68       2058.78        49.53 o                         
   4  19   5        636.21        637.22        25.13 o                         
   5  19   5       2509.11       2496.27        51.33 o                         
   6  19   5       1401.47       1423.40        39.05 o                         
   7  19   5       1017.94       1042.99        40.66 o                         
   8  19   5        807.20        766.68        42.25 o                         
   9  19   5       1428.23       1416.20        52.09 o                         
  10  19   5        712.97        770.53        46.44 o                         
  11  19   5        244.65        264.48        39.08 o                         
   0  20   5       1031.95       1145.31        42.33 o                         
   1  20   5       2744.02       2764.37        50.06 o                         
   2  20   5          3.40         -3.52        20.31 o                         
   3  20   5        782.94        866.81        31.54 o                         
   4  20   5       1514.18       1495.72        43.48 o                         
   5  20   5        766.68        806.87        41.57 o                         
   6  20   5          3.98         -5.15        24.96 o                         
   7  20   5          5.93        -18.57        31.37 o                         
   8  20   5        952.71        901.46        47.86 o                         
   9  20   5        356.50        332.55        40.89 o                         
   1  21   5         17.58         -8.75        18.47 o                         
   2  21   5       1490.60       1439.37        38.82 o                         
   3  21   5         28.08         19.46        21.28 o                         
   4  21   5         30.50         34.32        26.75 o                         
   5  21   5         38.92         -1.66        29.70 o                         
   6  21   5       1391.96       1421.17        65.48 o                         
   7  21   5         51.13         93.17        35.20 o                         
   0  22   5        189.50        181.58        33.92 o                         
   1  22   5         10.88          8.09        25.84 o                         
   2  22   5          5.82         -4.10        24.39 o                         
   3  22   5        163.50        183.77        29.23 o                         
   4  22   5         48.32          4.69        28.72 o                         
   0   0   6       6134.48       6731.62       144.84 o                         
   1   0   6       3108.98       3033.90        36.37 o                         
   2   0   6       1410.75       1312.33        19.14 o                         
   3   0   6       1153.46       1071.68        17.61 o                         
   4   0   6       5724.76       5682.67        63.71 o                         
   5   0   6      12221.38      11845.04       136.41 o                         
   6   0   6       3037.63       2760.59        43.86 o                         
   7   0   6        354.44        407.53        21.84 o                         
   8   0   6       7598.27       7496.01        82.38 o                         
   9   0   6       3724.24       3733.84        52.53 o                         
  10   0   6       5814.01       5621.47        68.32 o                         
  11   0   6       2763.54       2626.89        52.56 o                         
  12   0   6      12992.41      12494.75       141.21 o                         
  13   0   6        749.51        817.96        30.82 o                         
  14   0   6       3891.87       3950.95        60.98 o                         
  15   0   6       3905.00       3806.80        63.98 o                         
  16   0   6      11425.29      11320.33       141.49 o                         
  17   0   6          3.34         24.40        23.79 o                         
  18   0   6        623.94        703.41        37.85 o                         
  19   0   6       2154.34       2098.48        77.70 o                         
  20   0   6       3584.42       3808.50        85.99 o                         
  21   0   6        962.99       1013.26        49.26 o                         
   1   1   6      13215.91      15373.45        99.21 o                         
   2   1   6       4098.12       3799.38        28.51 o                         
   3   1   6       1458.60       1834.12        17.99 o                         
   4   1   6       3420.08       3278.00        29.56 o                         
   5   1   6      21721.07      22734.62       165.16 o                         
   6   1   6       3128.49       3010.91        32.64 o                         
   7   1   6         22.33         40.28         7.57 o                         
   8   1   6       8973.93       8958.95        64.93 o                         
   9   1   6      24996.13      25386.81       171.82 o                         
  10   1   6          6.25         16.72         9.09 o                         
  11   1   6        206.40        223.73        12.45 o                         
  12   1   6       6064.93       6133.94        54.32 o                         
  13   1   6      18713.27      18803.98       145.79 o                         
  14   1   6       1327.31       1316.57        28.52 o                         
  15   1   6        787.22        804.14        21.24 o                         
  16   1   6       1196.85       1218.25        27.11 o                         
  17   1   6       8169.05       8395.70        86.67 o                         
  18   1   6       1147.48       1199.94        35.22 o                         
  19   1   6        911.94        922.37        31.43 o                         
  20   1   6         36.62         43.08        24.28 o                         
  21   1   6       2012.92       2227.43        71.66 o                         
   0   2   6        207.32        184.43         9.91 o                         
   1   2   6      42552.57      45778.03       268.29 o                         
   2   2   6       1091.72       1170.21        14.05 o                         
   3   2   6      10839.15      11571.35        82.20 o                         
   4   2   6       1028.71        985.23        13.35 o                         
   5   2   6      19587.74      19937.19       132.22 o                         
   6   2   6       9282.30       9073.88        64.49 o                         
   7   2   6        221.39        289.00         8.86 o                         
   8   2   6       6908.81       6749.27        50.03 o                         
   9   2   6       8068.93       8049.05        59.93 o                         
  10   2   6       6935.64       6736.03        58.49 o                         
  11   2   6       1034.64       1120.50        21.92 o                         
  12   2   6       8551.15       8681.69        70.87 o                         
  13   2   6        759.87        757.32        20.61 o                         
  14   2   6       2583.21       2554.69        44.80 o                         
  15   2   6       1130.27       1152.50        25.56 o                         
  16   2   6       4881.50       4916.04        51.47 o                         
  17   2   6        155.69        203.83        16.77 o                         
  18   2   6        856.99        872.10        33.14 o                         
  19   2   6        180.65        198.15        21.97 o                         
  20   2   6       2936.65       3173.52        72.98 o                         
  21   2   6         27.77         58.56        25.11 o                         
   1   3   6        158.88        172.37         6.15 o                         
   2   3   6      24140.49      25526.20       165.83 o                         
   3   3   6        491.42        501.84        13.94 o                         
   4   3   6      10664.15      10943.71        79.45 o                         
   5   3   6      11087.06      11332.03        78.35 o                         
   6   3   6       2171.44       2272.24        23.37 o                         
   7   3   6        292.54        267.54         8.95 o                         
   8   3   6       8373.06       8156.58        58.40 o                         
   9   3   6      15082.74      14860.23       104.67 o                         
  10   3   6        242.11        216.65        10.67 o                         
  11   3   6         21.34         17.38         9.69 o                         
  12   3   6       2184.14       2197.81        32.12 o                         
  13   3   6       9000.78       9040.39        74.08 o                         
  14   3   6         10.80         20.36        11.28 o                         
  15   3   6        187.09        218.28        13.87 o                         
  16   3   6        457.86        490.50        17.18 o                         
  17   3   6       3723.31       3815.99        61.37 o                         
  18   3   6        639.27        685.75        25.74 o                         
  19   3   6        542.98        607.47        31.44 o                         
  20   3   6          1.53          0.58        23.89 o                         
  21   3   6       1293.49       1497.24        54.26 o                         
   0   4   6       2123.73       2316.29        31.50 o                         
   1   4   6       1038.94        933.09        13.58 o                         
   2   4   6        837.78        798.30        13.94 o                         
   3   4   6       1639.24       1681.36        19.57 o                         
   4   4   6         86.26        100.69         7.31 o                         
   5   4   6       9349.15       9280.79        67.92 o                         
   6   4   6       3970.64       3931.79        35.38 o                         
   7   4   6        743.14        728.97        15.12 o                         
   8   4   6        983.31        949.82        16.33 o                         
   9   4   6       5701.62       5457.94        44.38 o                         
  10   4   6       5412.13       5208.60        45.82 o                         
  11   4   6       4629.96       4439.30        42.63 o                         
  12   4   6       1589.44       1509.39        25.43 o                         
  13   4   6        839.78        839.01        20.27 o                         
  14   4   6       2552.13       2500.28        36.94 o                         
  15   4   6       2957.17       2899.47        38.69 o                         
  16   4   6       2687.73       2706.19        40.17 o                         
  17   4   6        155.98        145.67        18.21 o                         
  18   4   6        259.10        288.75        27.34 o                         
  19   4   6       1406.56       1401.15        48.49 o                         
  20   4   6       1205.85       1283.86        49.27 o                         
  21   4   6         14.01         -8.76        27.96 o                         
   1   5   6        444.21        549.70        11.47 o                         
   2   5   6       9902.36       9868.09        72.77 o                         
   3   5   6       1468.41       1568.53        20.09 o                         
   4   5   6         34.88         49.12         7.45 o                         
   5   5   6         10.59         25.56         7.76 o                         
   6   5   6      12513.67      12410.37        91.06 o                         
   7   5   6       3544.22       3607.40        35.01 o                         
   8   5   6        979.15        915.94        17.07 o                         
   9   5   6       2286.89       2253.14        26.56 o                         
  10   5   6       1112.59       1169.15        19.72 o                         
  11   5   6       1021.95        999.81        22.39 o                         
  12   5   6       2334.34       2228.78        26.85 o                         
  13   5   6       3462.82       3409.40        38.18 o                         
  14   5   6        744.39        645.35        18.33 o                         
  15   5   6          0.04         23.01        12.43 o                         
  16   5   6        370.64        369.85        17.97 o                         
  17   5   6       1790.31       1849.38        45.00 o                         
  18   5   6        409.29        421.76        27.34 o                         
  19   5   6         78.94         59.38        35.53 o                         
  20   5   6          1.59         11.35        27.14 o                         
   0   6   6       1263.55       1145.67        22.21 o                         
   1   6   6       7079.08       7417.23        52.50 o                         
   2   6   6        202.27        217.84         8.59 o                         
   3   6   6       1650.57       1766.32        20.29 o                         
   4   6   6       4677.32       4564.03        39.25 o                         
   5   6   6       6243.48       6135.24        49.35 o                         
   6   6   6       2614.28       2684.41        28.07 o                         
   7   6   6       1694.42       1664.43        21.70 o                         
   8   6   6       1262.34       1240.91        18.58 o                         
   9   6   6       3521.88       3624.45        32.62 o                         
  10   6   6       2784.33       2744.18        31.72 o                         
  11   6   6        555.31        543.09        15.13 o                         
  12   6   6        221.44        188.48        11.20 o                         
  13   6   6       2671.67       2619.17        40.43 o                         
  14   6   6        798.27        711.48        21.42 o                         
  15   6   6       1012.99       1028.61        29.77 o                         
  16   6   6        331.08        309.46        23.23 o                         
  17   6   6        142.99        140.23        26.39 o                         
  18   6   6        155.23        199.32        29.52 o                         
  19   6   6        162.45        168.32        29.50 o                         
  20   6   6        245.02        226.46        31.76 o                         
   1   7   6       1484.11       1545.26        19.84 o                         
   2   7   6      18960.45      19951.05       125.56 o                         
   3   7   6       9026.61       9224.95        62.15 o                         
   4   7   6        459.77        452.69        12.09 o                         
   5   7   6        233.76        257.98        10.11 o                         
   6   7   6       2499.76       2576.89        27.61 o                         
   7   7   6       3169.10       3025.08        36.62 o                         
   8   7   6        871.91        833.73        18.24 o                         
   9   7   6        522.62        532.60        14.11 o                         
  10   7   6         60.67         83.01        13.32 o                         
  11   7   6        903.07        872.84        21.33 o                         
  12   7   6        135.57        139.63        15.97 o                         
  13   7   6       1499.16       1459.97        31.74 o                         
  14   7   6        280.29        277.79        18.80 o                         
  15   7   6        580.27        620.14        25.12 o                         
  16   7   6        189.98        142.87        27.86 o                         
  17   7   6        912.31        853.48        38.77 o                         
  18   7   6        523.13        508.74        36.90 o                         
  19   7   6        147.42        107.39        29.58 o                         
  20   7   6        129.42         70.46        30.84 o                         
   0   8   6      25089.61      25531.59       241.98 o                         
   1   8   6        763.82        782.67        21.96 o                         
   2   8   6       1258.69       1377.17        19.06 o                         
   3   8   6       2463.27       2585.78        26.85 o                         
   4   8   6      11817.47      11694.11        82.00 o                         
   5   8   6       5832.41       5854.50        47.44 o                         
   6   8   6       1039.53       1037.60        20.34 o                         
   7   8   6        103.65        107.33        13.40 o                         
   8   8   6       4000.62       3757.12        38.85 o                         
   9   8   6       6925.48       6508.78        58.46 o                         
  10   8   6         70.81         87.95        14.92 o                         
  11   8   6        763.88        758.31        22.45 o                         
  12   8   6       1806.26       1683.32        33.39 o                         
  13   8   6        766.40        724.99        23.42 o                         
  14   8   6         52.91         49.31        16.69 o                         
  15   8   6         54.09         31.86        18.91 o                         
  16   8   6        226.16        201.42        28.27 o                         
  17   8   6         83.49         89.72        28.93 o                         
  18   8   6         34.40         -0.76        27.54 o                         
  19   8   6         36.47         16.47        31.89 o                         
  20   8   6          1.43        -28.36        29.64 o                         
   1   9   6       9950.78       9768.71        68.23 o                         
   2   9   6       1418.34       1448.55        20.61 o                         
   3   9   6       6559.10       6479.48        51.26 o                         
   4   9   6        223.93        218.14        11.39 o                         
   5   9   6       6936.41       6712.44        52.25 o                         
   6   9   6        251.37        277.49        13.14 o                         
   7   9   6       8472.74       8178.77        69.33 o                         
   8   9   6         94.92         75.14         9.28 o                         
   9   9   6        942.07        906.06        25.88 o                         
  10   9   6        310.51        295.02        17.10 o                         
  11   9   6       4176.87       4062.36        49.28 o                         
  12   9   6        479.71        437.48        19.58 o                         
  13   9   6        551.42        555.44        22.27 o                         
  14   9   6          3.29        -14.22        17.41 o                         
  15   9   6        808.40        810.76        33.66 o                         
  16   9   6        145.45        137.61        29.92 o                         
  17   9   6        310.69        310.90        33.03 o                         
  18   9   6         61.79         99.39        30.57 o                         
  19   9   6        193.51        147.33        35.07 o                         
   0  10   6      14661.19      15076.75       162.45 o                         
   1  10   6        283.06        297.06        12.65 o                         
   2  10   6        874.83        964.33        18.84 o                         
   3  10   6        522.78        628.67        18.17 o                         
   4  10   6      15231.56      15233.87       104.97 o                         
   5  10   6          6.34         26.80         8.63 o                         
   6  10   6         63.98         59.33        11.53 o                         
   7  10   6         20.05         50.04        11.52 o                         
   8  10   6      10147.46       9863.39        87.31 o                         
   9  10   6         80.86        116.17        15.33 o                         
  10  10   6        436.22        387.81        19.15 o                         
  11  10   6         76.71         89.51        16.37 o                         
  12  10   6       3544.34       3459.05        52.58 o                         
  13  10   6        167.82        194.69        21.71 o                         
  14  10   6         32.37         37.03        25.62 o                         
  15  10   6       1099.11       1123.80        44.19 o                         
  16  10   6        867.32        910.38        39.61 o                         
  17  10   6        100.12         72.73        29.95 o                         
  18  10   6        103.78        123.87        33.18 o                         
  19  10   6        418.16        396.19        37.21 o                         
   1  11   6       9418.26       9299.09        68.73 o                         
   2  11   6        865.07        939.25        26.90 o                         
   3  11   6       9899.82       9740.31        72.65 o                         
   4  11   6          1.09         15.99        10.47 o                         
   5  11   6       5106.03       4911.68        45.18 o                         
   6  11   6        136.06        111.87        12.53 o                         
   7  11   6       4942.05       4835.69        45.45 o                         
   8  11   6        184.61        173.06        16.49 o                         
   9  11   6       4923.31       4923.46        53.39 o                         
  10  11   6         84.34         95.58        15.25 o                         
  11  11   6       3737.76       3766.45        54.39 o                         
  12  11   6          8.39          6.58        16.38 o                         
  13  11   6       2322.38       2408.31        46.12 o                         
  14  11   6         40.49         47.29        25.35 o                         
  15  11   6       1385.70       1321.76        45.88 o                         
  16  11   6         59.89         78.30        29.90 o                         
  17  11   6        805.60        872.77        42.83 o                         
  18  11   6          0.36        -19.62        31.31 o                         
   0  12   6      13489.93      14012.21       185.26 o                         
   1  12   6          3.00         69.30        12.96 o                         
   2  12   6        452.77        468.94        16.28 o                         
   3  12   6        279.37        267.67        13.09 o                         
   4  12   6       9048.86       9152.77        68.82 o                         
   5  12   6          1.88         19.37        12.29 o                         
   6  12   6          0.98         13.93        11.37 o                         
   7  12   6          0.27          5.92        12.51 o                         
   8  12   6       4246.98       4253.54        49.49 o                         
   9  12   6         48.64         70.75        16.42 o                         
  10  12   6        912.61        831.29        28.64 o                         
  11  12   6         21.03         49.91        17.09 o                         
  12  12   6       2274.26       2363.83        42.31 o                         
  13  12   6        202.90        171.54        26.85 o                         
  14  12   6         57.66         74.50        30.15 o                         
  15  12   6         22.43         14.69        30.52 o                         
  16  12   6       1146.69       1211.18        47.10 o                         
  17  12   6         15.82        -37.30        31.45 o                         
  18  12   6          2.61         -7.50        32.35 o                         
   1  13   6       1642.72       1725.13        29.30 o                         
   2  13   6       1280.98       1254.09        32.35 o                         
   3  13   6       2630.62       2707.69        36.35 o                         
   4  13   6         22.96         17.85        11.65 o                         
   5  13   6       3068.27       3077.34        37.91 o                         
   6  13   6       3415.17       3268.03        38.07 o                         
   7  13   6       2357.55       2343.62        35.16 o                         
   8  13   6         49.05         43.79        17.08 o                         
   9  13   6       2161.68       2134.30        39.44 o                         
  10  13   6        300.27        314.93        23.40 o                         
  11  13   6        262.13        282.17        21.18 o                         
  12  13   6          6.09         11.45        21.82 o                         
  13  13   6       1236.43       1223.45        53.65 o                         
  14  13   6         26.50         51.89        30.95 o                         
  15  13   6        327.21        292.37        35.00 o                         
  16  13   6         18.89        113.14        33.64 o                         
  17  13   6        809.03        834.00        44.57 o                         
   0  14   6       2810.28       2796.78        67.56 o                         
   1  14   6        745.00        746.08        21.46 o                         
   2  14   6        550.86        520.56        19.42 o                         
   3  14   6        137.24        128.96        13.61 o                         
   4  14   6       4554.80       4470.04        46.85 o                         
   5  14   6       1368.71       1370.06        29.16 o                         
   6  14   6       1166.04       1077.29        24.88 o                         
   7  14   6          2.17         19.87        17.14 o                         
   8  14   6       4142.47       4138.67        56.63 o                         
   9  14   6        274.89        244.81        21.49 o                         
  10  14   6        466.44        444.61        25.14 o                         
  11  14   6        103.45        120.50        22.45 o                         
  12  14   6       1212.09       1186.03        48.51 o                         
  13  14   6         16.36         39.52        30.50 o                         
  14  14   6        561.60        589.57        39.54 o                         
  15  14   6        113.37         92.59        32.91 o                         
  16  14   6        485.69        539.73        40.67 o                         
   1  15   6       1182.11       1228.17        28.58 o                         
   2  15   6       2080.28       2162.05        35.77 o                         
   3  15   6        108.60        138.59        15.32 o                         
   4  15   6        491.57        468.00        18.02 o                         
   5  15   6       1477.57       1488.38        31.06 o                         
   6  15   6        111.42        100.59        18.84 o                         
   7  15   6        106.29        126.45        17.03 o                         
   8  15   6        451.37        393.53        24.24 o                         
   9  15   6       1886.91       1892.72        43.60 o                         
  10  15   6         27.98         49.42        21.90 o                         
  11  15   6        845.95        762.52        36.24 o                         
  12  15   6        426.99        354.15        36.62 o                         
  13  15   6       1634.21       1694.80        55.34 o                         
  14  15   6         92.10         35.96        32.87 o                         
  15  15   6        137.59        115.49        35.03 o                         
   0  16   6       2991.05       2930.57        67.66 o                         
   1  16   6       1316.13       1334.96        29.98 o                         
   2  16   6         90.72         68.03        15.99 o                         
   3  16   6        463.36        505.75        21.42 o                         
   4  16   6       1010.74        990.49        27.11 o                         
   5  16   6       1392.22       1343.24        30.58 o                         
   6  16   6        567.63        557.45        22.51 o                         
   7  16   6         42.73         37.47        19.20 o                         
   8  16   6        644.00        620.80        25.22 o                         
   9  16   6       1770.46       1725.03        44.90 o                         
  10  16   6        926.34        911.23        36.27 o                         
  11  16   6        147.31        189.91        30.94 o                         
  12  16   6       2049.40       2078.65        67.90 o                         
  13  16   6        538.85        495.49        39.02 o                         
  14  16   6        598.30        566.64        40.66 o                         
   1  17   6          0.56         34.05        17.26 o                         
   2  17   6       2550.09       2407.66        40.57 o                         
   3  17   6         35.53         52.54        17.10 o                         
   4  17   6         77.01         71.09        18.12 o                         
   5  17   6        104.93         79.46        20.31 o                         
   6  17   6       1268.28       1161.82        33.31 o                         
   7  17   6        189.55        174.80        23.25 o                         
   8  17   6        541.95        499.54        27.91 o                         
   9  17   6        439.48        450.49        28.13 o                         
  10  17   6        128.70         91.57        30.27 o                         
  11  17   6        177.98        133.53        34.45 o                         
  12  17   6        266.34        272.58        38.43 o                         
  13  17   6        909.26        840.22        47.29 o                         
   0  18   6        936.62        914.46        38.04 o                         
   1  18   6       2123.33       2177.71        39.87 o                         
   2  18   6         58.69         29.39        17.31 o                         
   3  18   6        859.89        893.95        27.34 o                         
   4  18   6         41.62         62.53        19.44 o                         
   5  18   6       2685.53       2646.38        46.02 o                         
   6  18   6        566.79        579.78        27.23 o                         
   7  18   6        266.82        243.16        27.17 o                         
   8  18   6        134.79        138.89        24.95 o                         
   9  18   6       1089.86       1061.46        47.98 o                         
  10  18   6        629.05        569.25        41.97 o                         
  11  18   6         17.03         29.40        34.45 o                         
  12  18   6          7.09          3.00        34.87 o                         
   1  19   6       1174.58       1153.24        29.37 o                         
   2  19   6         49.70         86.19        19.81 o                         
   3  19   6       1769.67       1766.17        49.16 o                         
   4  19   6       1093.36       1023.48        31.68 o                         
   5  19   6          0.90         -7.34        24.12 o                         
   6  19   6         22.87         56.03        24.91 o                         
   7  19   6       1140.65       1184.52        39.43 o                         
   8  19   6       1373.35       1377.71        63.58 o                         
   9  19   6        210.20        215.18        39.73 o                         
  10  19   6        145.23        131.92        39.40 o                         
   0  20   6       2223.01       2381.66        85.89 o                         
   1  20   6       2169.99       2260.85        44.88 o                         
   2  20   6         40.63         31.46        20.51 o                         
   3  20   6        837.12        886.36        35.27 o                         
   4  20   6       2006.79       2078.82        53.97 o                         
   5  20   6       1586.92       1593.07        43.22 o                         
   6  20   6        280.43        172.16        28.01 o                         
   7  20   6          7.02        -19.61        31.33 o                         
   8  20   6        749.22        729.08        45.76 o                         
   9  20   6        320.89        327.60        41.75 o                         
   1  21   6       1122.95       1078.84        32.62 o                         
   2  21   6        213.97        232.99        22.63 o                         
   3  21   6       2360.93       2367.63        48.98 o                         
   4  21   6        526.74        447.66        29.63 o                         
   5  21   6        988.15        935.83        36.86 o                         
   6  21   6         19.22         66.21        32.52 o                         
   0  22   6       1371.68       1387.24        69.17 o                         
   1  22   6        895.21        854.79        34.59 o                         
   1   1   7       1258.75       1407.31        19.44 o                         
   2   1   7       1533.17       1417.58        18.30 o                         
   3   1   7       1113.17       1202.39        16.11 o                         
   4   1   7        234.29        252.58        10.34 o                         
   5   1   7          9.73         12.88         6.75 o                         
   6   1   7       2572.71       2519.93        31.11 o                         
   7   1   7       1315.22       1370.04        22.44 o                         
   8   1   7          1.17          6.61         9.65 o                         
   9   1   7         50.67         44.26         8.24 o                         
  10   1   7         54.38         67.44         9.62 o                         
  11   1   7       1584.55       1546.65        26.77 o                         
  12   1   7        215.43        209.91        13.55 o                         
  13   1   7        728.95        593.14        17.51 o                         
  14   1   7        105.22        137.95        14.34 o                         
  15   1   7       1633.08       1583.12        28.76 o                         
  16   1   7         68.06         57.18        16.82 o                         
  17   1   7         34.12         16.56        15.46 o                         
  18   1   7        208.70        225.94        20.53 o                         
  19   1   7        178.34        185.17        21.19 o                         
  20   1   7          1.61         19.01        26.34 o                         
  21   1   7         34.03          2.05        26.01 o                         
   0   2   7      34560.47      37770.46       315.87 o                         
   1   2   7         34.29         48.28         6.26 o                         
   2   2   7        423.98        487.43        10.76 o                         
   3   2   7        523.61        519.69        14.33 o                         
   4   2   7      25153.16      26544.33       177.55 o                         
   5   2   7       1308.75       1311.43        17.79 o                         
   6   2   7         25.30         39.45         7.85 o                         
   7   2   7       1812.49       1790.76        23.19 o                         
   8   2   7      13538.87      13807.45        91.76 o                         
   9   2   7        507.75        516.84        13.32 o                         
  10   2   7        349.35        370.51        12.86 o                         
  11   2   7         99.68        109.77        11.04 o                         
  12   2   7       3996.46       3877.63        39.56 o                         
  13   2   7         16.80         11.74        11.23 o                         
  14   2   7         97.26        109.42        12.74 o                         
  15   2   7         29.80         58.62        13.48 o                         
  16   2   7        551.52        493.40        18.93 o                         
  17   2   7         22.55         -2.09        14.50 o                         
  18   2   7          5.59         10.51        18.01 o                         
  19   2   7        300.82        325.90        24.09 o                         
  20   2   7        143.89        135.62        25.16 o                         
   1   3   7      10134.51      10099.80        67.69 o                         
   2   3   7       2704.04       2839.06        25.66 o                         
   3   3   7      16406.53      16337.57       117.68 o                         
   4   3   7        303.25        339.38         9.82 o                         
   5   3   7       4467.23       4219.08        34.49 o                         
   6   3   7       1200.10       1162.11        17.28 o                         
   7   3   7      12821.35      12501.46        87.66 o                         
   8   3   7          3.50          1.54         7.93 o                         
   9   3   7        879.34        876.71        16.64 o                         
  10   3   7       2801.58       2699.36        28.57 o                         
  11   3   7       4709.11       4582.09        43.76 o                         
  12   3   7        227.57        250.31        13.00 o                         
  13   3   7         57.30         48.88        11.43 o                         
  14   3   7        982.75        962.23        21.05 o                         
  15   3   7        294.37        336.82        15.53 o                         
  16   3   7         52.94         53.96        14.05 o                         
  17   3   7        172.28        175.40        18.27 o                         
  18   3   7        349.67        345.52        24.70 o                         
  19   3   7         38.13         73.30        28.73 o                         
  20   3   7          9.23         41.48        24.10 o                         
   0   4   7      78723.45      80394.25       639.30 o                         
   1   4   7       6322.01       7085.22        48.04 o                         
   2   4   7       2334.05       2426.23        22.95 o                         
   3   4   7       4313.80       4698.46        39.47 o                         
   4   4   7      58839.79      59057.87       377.08 o                         
   5   4   7        452.59        492.47        13.50 o                         
   6   4   7       3869.84       3924.52        35.25 o                         
   7   4   7       1132.82       1241.19        19.90 o                         
   8   4   7      20893.96      20994.64       138.50 o                         
   9   4   7         36.62         27.97         9.22 o                         
  10   4   7        715.29        726.84        19.83 o                         
  11   4   7       2407.04       2270.36        30.79 o                         
  12   4   7       4971.45       5056.90        47.86 o                         
  13   4   7        719.92        672.31        21.23 o                         
  14   4   7        184.06        212.48        13.87 o                         
  15   4   7        690.24        671.16        19.45 o                         
  16   4   7       1600.63       1569.91        31.07 o                         
  17   4   7        210.32        191.65        22.02 o                         
  18   4   7          7.27         18.93        23.30 o                         
  19   4   7         23.55        -17.59        22.22 o                         
  20   4   7        218.48        228.17        31.49 o                         
   1   5   7      17626.69      17602.48       118.18 o                         
   2   5   7       7438.42       7603.39        57.44 o                         
   3   5   7      24317.39      24167.95       159.51 o                         
   4   5   7        621.32        610.34        13.13 o                         
   5   5   7       6536.71       6468.34        51.51 o                         
   6   5   7       9271.68       9340.54        69.98 o                         
   7   5   7      15072.51      14893.89       105.73 o                         
   8   5   7        789.98        775.80        17.20 o                         
   9   5   7        379.78        364.83        12.57 o                         
  10   5   7       4849.04       4807.30        44.73 o                         
  11   5   7       3622.82       3624.09        37.64 o                         
  12   5   7          0.59         -4.37        10.18 o                         
  13   5   7         17.19         27.41        10.92 o                         
  14   5   7       3754.25       3589.35        60.02 o                         
  15   5   7       1095.91       1055.82        24.87 o                         
  16   5   7        316.00        281.79        20.55 o                         
  17   5   7        126.88        159.78        22.50 o                         
  18   5   7       1046.15       1061.20        36.82 o                         
  19   5   7         33.90         -1.51        27.77 o                         
  20   5   7         38.50         36.55        27.97 o                         
   0   6   7      46167.41      47137.60       394.14 o                         
   1   6   7        537.09        572.61        14.91 o                         
   2   6   7        229.62        233.78        10.47 o                         
   3   6   7       2049.79       2103.53        23.78 o                         
   4   6   7      33865.44      33665.11       219.66 o                         
   5   6   7        437.08        442.29        12.57 o                         
   6   6   7       3354.42       3326.49        33.09 o                         
   7   6   7       1716.27       1668.75        23.70 o                         
   8   6   7      18180.16      18033.13       130.02 o                         
   9   6   7        863.32        867.37        17.87 o                         
  10   6   7       6893.19       6897.20        64.28 o                         
  11   6   7         49.75         77.96        10.88 o                         
  12   6   7       6325.10       6058.94        55.31 o                         
  13   6   7         42.58         71.84        12.49 o                         
  14   6   7       2811.78       2719.18        40.11 o                         
  15   6   7         45.81         26.38        17.76 o                         
  16   6   7        398.40        364.04        23.86 o                         
  17   6   7         10.59          8.38        22.51 o                         
  18   6   7        436.24        476.44        32.14 o                         
  19   6   7        223.71        273.42        33.72 o                         
  20   6   7          3.84         25.24        32.21 o                         
   1   7   7      36145.20      36738.64       228.86 o                         
   2   7   7      10047.06       9950.90        70.72 o                         
   3   7   7      37640.95      37432.98       233.30 o                         
   4   7   7        750.20        753.49        15.61 o                         
   5   7   7      14178.36      13970.32        98.11 o                         
   6   7   7       4649.39       4614.11        42.83 o                         
   7   7   7      24989.13      24859.74       170.26 o                         
   8   7   7        838.89        753.20        16.19 o                         
   9   7   7       3639.02       3500.03        36.57 o                         
  10   7   7       4114.12       4129.51        42.58 o                         
  11   7   7      13261.03      12890.63       105.99 o                         
  12   7   7        141.23        115.61        15.29 o                         
  13   7   7        272.05        276.15        16.91 o                         
  14   7   7       1471.31       1514.82        33.20 o                         
  15   7   7       1094.16       1107.06        29.41 o                         
  16   7   7         15.36         22.37        21.65 o                         
  17   7   7         33.58         50.03        23.43 o                         
  18   7   7        799.82        865.81        53.65 o                         
  19   7   7         11.19        -20.83        28.04 o                         
   0   8   7      78868.61      78266.24       626.11 o                         
   1   8   7        276.03        393.18        13.44 o                         
   2   8   7        693.16        714.60        15.53 o                         
   3   8   7        155.28        196.87        10.87 o                         
   4   8   7      63228.35      62726.92       402.98 o                         
   5   8   7       1497.20       1563.75        23.59 o                         
   6   8   7       4841.50       4862.86        43.45 o                         
   7   8   7        642.21        663.85        16.95 o                         
   8   8   7      23518.40      23072.28       169.36 o                         
   9   8   7        157.81        203.35        12.81 o                         
  10   8   7       3858.02       3707.13        43.78 o                         
  11   8   7       1166.56       1066.97        28.04 o                         
  12   8   7       3266.80       3273.93        45.02 o                         
  13   8   7        159.75        162.24        18.56 o                         
  14   8   7        770.82        769.82        25.12 o                         
  15   8   7        515.97        545.75        26.02 o                         
  16   8   7        455.72        432.73        31.05 o                         
  17   8   7        382.16        399.54        32.99 o                         
  18   8   7         13.59         38.99        28.57 o                         
  19   8   7        100.98         73.09        30.61 o                         
   1   9   7      14494.59      14648.57        94.93 o                         
   2   9   7        209.31        266.77        11.81 o                         
   3   9   7      30706.21      30538.11       190.00 o                         
   4   9   7        744.91        707.39        17.18 o                         
   5   9   7       2917.15       2981.98        33.19 o                         
   6   9   7        870.30        842.91        17.10 o                         
   7   9   7      21467.74      21304.00       158.17 o                         
   8   9   7         26.45         22.82        12.04 o                         
   9   9   7         27.16         33.87         9.56 o                         
  10   9   7         25.75         46.67        15.11 o                         
  11   9   7       3502.21       3536.16        46.87 o                         
  12   9   7         16.26         -5.99        15.86 o                         
  13   9   7        437.56        400.40        22.11 o                         
  14   9   7         15.42        -18.36        18.76 o                         
  15   9   7        640.99        675.44        37.08 o                         
  16   9   7         55.31         33.95        29.44 o                         
  17   9   7        146.14        159.65        31.97 o                         
  18   9   7         12.18         27.80        29.03 o                         
  19   9   7          2.18          0.45        32.72 o                         
   0  10   7      21714.70      22176.48       196.33 o                         
   1  10   7         68.22        172.62        15.41 o                         
   2  10   7       2351.53       2372.50        27.71 o                         
   3  10   7          5.72         29.91        10.38 o                         
   4  10   7      11512.67      11540.75        85.43 o                         
   5  10   7        196.69        252.84        13.41 o                         
   6  10   7       6121.05       6053.95        58.51 o                         
   7  10   7         18.93         26.55        12.38 o                         
   8  10   7       2582.38       2587.86        36.35 o                         
   9  10   7         67.27         77.66        15.99 o                         
  10  10   7       4285.88       4371.12        52.64 o                         
  11  10   7        178.28        144.86        17.53 o                         
  12  10   7         61.53         62.27        17.80 o                         
  13  10   7         86.81         79.57        18.82 o                         
  14  10   7       3353.73       3333.70        52.99 o                         
  15  10   7        154.42        149.37        33.79 o                         
  16  10   7        397.83        432.65        37.54 o                         
  17  10   7        198.17        110.50        30.12 o                         
  18  10   7        623.08        632.66        40.17 o                         
   1  11   7       9554.63       9587.37        71.11 o                         
   2  11   7       1110.90       1035.93        25.94 o                         
   3  11   7      11170.48      11246.36        82.82 o                         
   4  11   7        219.37        213.04        13.37 o                         
   5  11   7       2198.84       2153.89        33.23 o                         
   6  11   7        199.75        177.25        13.70 o                         
   7  11   7       8941.01       8921.93        76.79 o                         
   8  11   7         77.43         74.52        13.96 o                         
   9  11   7         27.89         45.49        16.30 o                         
  10  11   7        485.77        477.50        21.97 o                         
  11  11   7       4499.67       4531.45        57.09 o                         
  12  11   7         15.64         22.84        18.82 o                         
  13  11   7       1335.86       1249.59        33.74 o                         
  14  11   7        170.10        177.84        34.03 o                         
  15  11   7         51.50         41.68        29.77 o                         
  16  11   7        272.90        280.47        32.63 o                         
  17  11   7       1074.29       1128.88        46.42 o                         
  18  11   7         62.16         45.36        32.92 o                         
   0  12   7       8689.82       9317.99        99.30 o                         
   1  12   7        383.52        384.48        16.85 o                         
   2  12   7         75.33         65.07        12.19 o                         
   3  12   7          9.54         28.53        12.64 o                         
   4  12   7       7264.95       7519.33        60.83 o                         
   5  12   7         15.89         40.00        10.24 o                         
   6  12   7       4483.29       4449.22        45.40 o                         
   7  12   7         28.86         31.53        12.65 o                         
   8  12   7       1921.27       1886.54        43.00 o                         
   9  12   7         31.22         89.13        16.94 o                         
  10  12   7       8264.09       8090.54        81.71 o                         
  11  12   7         27.71         66.17        17.96 o                         
  12  12   7          3.46         -0.27        18.71 o                         
  13  12   7         75.43         85.20        26.05 o                         
  14  12   7       1595.54       1667.45        51.48 o                         
  15  12   7         52.44         33.08        29.13 o                         
  16  12   7        602.75        593.43        39.71 o                         
  17  12   7         44.70         68.17        33.26 o                         
   1  13   7       6095.76       5997.53        59.16 o                         
   2  13   7        121.42        170.04        15.36 o                         
   3  13   7      11210.82      10971.45        84.78 o                         
   4  13   7        105.96        134.87        13.67 o                         
   5  13   7        171.98        155.92        15.79 o                         
   6  13   7         98.19         83.13        14.47 o                         
   7  13   7       5822.72       5790.34        56.99 o                         
   8  13   7        230.57        229.24        20.22 o                         
   9  13   7        967.71        960.65        30.36 o                         
  10  13   7         36.42         26.41        17.84 o                         
  11  13   7        863.36        883.39        27.28 o                         
  12  13   7        255.55        250.20        27.46 o                         
  13  13   7        983.02       1008.67        38.83 o                         
  14  13   7         38.40         41.60        28.79 o                         
  15  13   7          8.35         11.09        31.07 o                         
  16  13   7         44.56         54.20        33.29 o                         
   0  14   7       4646.34       4818.78        75.63 o                         
   1  14   7        424.27        482.23        20.56 o                         
   2  14   7       2158.89       2071.78        37.41 o                         
   3  14   7       1326.25       1394.36        28.44 o                         
   4  14   7       1644.00       1703.01        32.44 o                         
   5  14   7        587.30        592.08        24.18 o                         
   6  14   7       4673.59       4456.84        51.72 o                         
   7  14   7         59.28         66.45        16.63 o                         
   8  14   7          3.83          7.05        19.21 o                         
   9  14   7        467.45        430.87        24.13 o                         
  10  14   7       2585.74       2555.86        47.40 o                         
  11  14   7          8.77         16.15        34.07 o                         
  12  14   7        678.31        545.16        33.12 o                         
  13  14   7         27.02        -12.12        27.85 o                         
  14  14   7       2066.01       2270.31        65.66 o                         
  15  14   7        246.18        258.10        36.57 o                         
  16  14   7        889.48        901.29        45.69 o                         
   1  15   7         31.83         38.92        16.38 o                         
   2  15   7       1911.33       1952.66        35.41 o                         
   3  15   7       1026.91        991.24        24.96 o                         
   4  15   7        360.16        340.69        20.92 o                         
   5  15   7        669.01        601.80        22.50 o                         
   6  15   7        282.34        277.47        18.11 o                         
   7  15   7       1916.80       1871.74        39.65 o                         
   8  15   7          4.46         40.91        20.22 o                         
   9  15   7       2391.30       2378.08        46.58 o                         
  10  15   7        371.96        377.29        28.43 o                         
  11  15   7        467.41        460.26        30.83 o                         
  12  15   7          6.54         23.95        27.18 o                         
  13  15   7       4225.21       4345.66        86.02 o                         
  14  15   7        652.08        697.80        45.36 o                         
  15  15   7          0.85        -69.61        34.80 o                         
   0  16   7         48.99         90.60        25.00 o                         
   1  16   7       1043.21        938.20        26.39 o                         
   2  16   7         24.79         37.98        16.62 o                         
   3  16   7        151.51        114.01        17.85 o                         
   4  16   7         88.84         87.94        18.31 o                         
   5  16   7        709.06        633.76        23.18 o                         
   6  16   7       1210.72       1253.70        31.36 o                         
   7  16   7        495.25        475.58        27.76 o                         
   8  16   7         88.11         74.19        24.13 o                         
   9  16   7        300.55        281.19        28.74 o                         
  10  16   7       2312.46       2326.67        55.77 o                         
  11  16   7        251.00        285.81        33.20 o                         
  12  16   7       1211.33       1191.61        51.20 o                         
  13  16   7        301.88        248.41        39.31 o                         
  14  16   7        937.18        909.11        48.90 o                         
   1  17   7         63.81         84.33        18.34 o                         
   2  17   7        489.75        495.93        22.76 o                         
   3  17   7        279.61        277.03        21.41 o                         
   4  17   7        120.92        100.26        19.64 o                         
   5  17   7       1048.44        933.52        28.38 o                         
   6  17   7       1629.52       1570.85        49.40 o                         
   7  17   7        200.29        205.16        24.49 o                         
   8  17   7          1.96         50.28        27.20 o                         
   9  17   7       2458.83       2310.57        54.57 o                         
  10  17   7        189.87        209.09        34.40 o                         
  11  17   7         95.82         -8.20        34.52 o                         
  12  17   7         11.34         21.71        40.31 o                         
  13  17   7       1425.51       1495.03        77.15 o                         
   0  18   7        166.30        160.18        31.54 o                         
   1  18   7         21.75          9.52        18.99 o                         
   2  18   7        352.89        376.85        22.84 o                         
   3  18   7         49.81         54.14        22.64 o                         
   4  18   7        100.09        107.16        21.26 o                         
   5  18   7        394.85        368.70        26.64 o                         
   6  18   7       1488.41       1521.88        40.23 o                         
   7  18   7         12.41         14.95        25.08 o                         
   8  18   7        591.89        579.40        32.88 o                         
   9  18   7        331.26        296.86        37.99 o                         
  10  18   7       1465.58       1428.07        56.67 o                         
  11  18   7         27.35         68.94        39.21 o                         
   1  19   7        348.71        315.21        22.07 o                         
   2  19   7       1613.17       1577.38        39.86 o                         
   3  19   7          9.33         16.28        20.23 o                         
   4  19   7         12.21         -8.35        22.68 o                         
   5  19   7        953.05        889.43        35.54 o                         
   6  19   7        136.82        124.32        28.11 o                         
   7  19   7          0.28         -4.43        23.74 o                         
   8  19   7         15.99        -17.32        33.43 o                         
   9  19   7       1949.85       1950.78        73.66 o                         
  10  19   7        101.99        108.47        39.22 o                         
   0  20   7       1599.73       1504.60        51.75 o                         
   1  20   7        975.27        961.14        29.97 o                         
   2  20   7         97.82        114.95        22.65 o                         
   3  20   7        302.54        306.75        26.60 o                         
   4  20   7        608.55        577.55        29.55 o                         
   5  20   7        291.70        273.03        26.58 o                         
   6  20   7        566.20        593.44        35.22 o                         
   7  20   7        115.91         64.51        33.92 o                         
   8  20   7        577.17        522.61        44.07 o                         
   1  21   7         69.66         10.09        23.41 o                         
   2  21   7        110.42        152.42        23.48 o                         
   3  21   7          3.73         15.83        23.13 o                         
   4  21   7          0.27         -1.42        23.79 o                         
   5  21   7        109.17         57.54        26.48 o                         
   0   0   8       1399.57       1651.89        40.06 o                         
   1   0   8      27716.11      27197.85       250.48 o                         
   2   0   8        603.72        594.64        18.59 o                         
   3   0   8      30384.28      30026.50       253.76 o                         
   4   0   8       2458.08       2569.40        33.17 o                         
   5   0   8      38999.28      38739.44       354.85 o                         
   6   0   8       6596.49       6604.02        80.05 o                         
   7   0   8      11721.33      11502.92       122.13 o                         
   8   0   8      10928.16      10925.09       125.16 o                         
   9   0   8      25006.98      25073.86       263.71 o                         
  10   0   8       3161.94       3213.00        45.51 o                         
  11   0   8         68.95        109.11        15.34 o                         
  12   0   8       2426.40       2490.17        44.34 o                         
  13   0   8       5224.40       5455.52        73.98 o                         
  14   0   8        796.47        834.76        32.80 o                         
  15   0   8        121.74        117.91        22.38 o                         
  16   0   8       2408.95       2569.99        59.37 o                         
  17   0   8        418.93        438.57        28.07 o                         
  18   0   8       1031.97       1085.77        38.70 o                         
  19   0   8          3.93         84.44        28.92 o                         
  20   0   8       4697.62       4796.87       129.80 o                         
   1   1   8         64.18        113.76         7.67 o                         
   2   1   8      60104.41      61602.71       375.50 o                         
   3   1   8          7.89         25.06         6.36 o                         
   4   1   8       3368.57       3366.15        28.17 o                         
   5   1   8       3789.14       3895.72        32.35 o                         
   6   1   8      33552.96      33460.93       235.17 o                         
   7   1   8        209.09        188.62        12.15 o                         
   8   1   8       5752.97       5717.76        51.26 o                         
   9   1   8       9146.09       9224.26        74.76 o                         
  10   1   8       9627.10       9597.68        73.16 o                         
  11   1   8         85.89         91.13        10.66 o                         
  12   1   8       3622.47       3606.80        38.83 o                         
  13   1   8       6418.20       6472.65        58.30 o                         
  14   1   8       1023.17       1020.69        22.23 o                         
  15   1   8        269.71        276.89        15.51 o                         
  16   1   8        602.17        603.59        18.88 o                         
  17   1   8       3109.40       3198.53        43.76 o                         
  18   1   8          0.61         20.70        17.69 o                         
  19   1   8        411.84        412.57        23.78 o                         
  20   1   8         12.91         13.83        27.39 o                         
   0   2   8       2486.98       2996.52        39.07 o                         
   1   2   8      47830.71      49388.73       302.64 o                         
   2   2   8        941.04        955.16        15.44 o                         
   3   2   8      10239.32       9985.77        70.63 o                         
   4   2   8        122.39        173.28         8.84 o                         
   5   2   8      34200.58      33753.32       219.38 o                         
   6   2   8       3220.93       3238.45        33.32 o                         
   7   2   8        117.65        104.23        10.19 o                         
   8   2   8         39.62         62.50        10.88 o                         
   9   2   8      13397.84      13350.59        94.58 o                         
  10   2   8       6860.47       6735.48        52.35 o                         
  11   2   8         19.45         25.43        10.46 o                         
  12   2   8       2649.30       2551.70        32.04 o                         
  13   2   8       4467.95       4338.25        42.97 o                         
  14   2   8       3420.95       3394.27        39.06 o                         
  15   2   8        291.67        306.69        16.50 o                         
  16   2   8       2718.41       2615.54        47.13 o                         
  17   2   8        539.08        519.96        22.02 o                         
  18   2   8         40.26         40.28        17.69 o                         
  19   2   8        178.95        133.26        25.97 o                         
  20   2   8        163.82        119.64        25.01 o                         
   1   3   8        122.65        154.32         8.19 o                         
   2   3   8      60493.02      61927.58       370.55 o                         
   3   3   8       3004.13       3054.81        28.35 o                         
   4   3   8       4404.40       4482.24        37.09 o                         
   5   3   8        853.02        872.59        16.96 o                         
   6   3   8      26345.54      26416.35       178.41 o                         
   7   3   8       1086.56       1128.03        19.02 o                         
   8   3   8       8025.47       7913.21        62.11 o                         
   9   3   8       2073.58       2052.71        25.38 o                         
  10   3   8       6134.38       5975.23        47.98 o                         
  11   3   8         35.65         23.18        10.81 o                         
  12   3   8       2732.85       2664.30        30.92 o                         
  13   3   8       5467.39       5303.85        48.44 o                         
  14   3   8        743.36        727.73        18.61 o                         
  15   3   8         26.49         18.93        14.47 o                         
  16   3   8        386.34        374.77        17.93 o                         
  17   3   8       3096.24       2942.74        45.26 o                         
  18   3   8         53.05         26.66        23.43 o                         
  19   3   8          4.79         -3.51        22.17 o                         
  20   3   8         29.19        -23.58        28.07 o                         
   0   4   8        312.99        389.48        15.72 o                         
   1   4   8      15082.92      15268.29        98.07 o                         
   2   4   8        858.07        819.29        14.85 o                         
   3   4   8      11951.62      12365.68        84.24 o                         
   4   4   8        703.73        760.66        15.61 o                         
   5   4   8      21924.33      21817.90       149.22 o                         
   6   4   8       4523.12       4498.40        40.95 o                         
   7   4   8       3031.43       3022.21        31.85 o                         
   8   4   8        150.79        176.90        11.01 o                         
   9   4   8      13700.71      13470.88        95.79 o                         
  10   4   8       1894.99       1956.39        26.12 o                         
  11   4   8         10.02         16.63        10.74 o                         
  12   4   8        731.80        760.46        19.84 o                         
  13   4   8       2420.00       2390.68        31.96 o                         
  14   4   8        884.38        922.44        22.71 o                         
  15   4   8         80.15         99.33        13.17 o                         
  16   4   8        257.65        301.38        17.17 o                         
  17   4   8         98.36         88.44        19.51 o                         
  18   4   8        753.43        796.85        31.25 o                         
  19   4   8          8.36        -34.95        23.84 o                         
  20   4   8        688.69        758.50        36.78 o                         
   1   5   8       2376.99       2464.28        24.65 o                         
   2   5   8      18840.12      19118.55       123.17 o                         
   3   5   8       2577.51       2561.58        26.78 o                         
   4   5   8        590.20        587.83        13.85 o                         
   5   5   8         61.13         47.98         9.41 o                         
   6   5   8      12636.65      12722.72        92.49 o                         
   7   5   8       2478.21       2446.71        29.12 o                         
   8   5   8       1031.01       1016.75        20.67 o                         
   9   5   8       1049.25       1045.34        21.66 o                         
  10   5   8       2491.12       2522.03        31.31 o                         
  11   5   8       1994.86       1916.38        29.22 o                         
  12   5   8       1824.85       1752.41        27.88 o                         
  13   5   8        420.48        439.08        15.69 o                         
  14   5   8          1.49        -19.26        11.81 o                         
  15   5   8         23.32         32.85        13.76 o                         
  16   5   8        588.37        609.23        24.59 o                         
  17   5   8        213.97        242.03        23.55 o                         
  18   5   8        312.75        306.53        26.69 o                         
  19   5   8         62.73        111.38        27.55 o                         
  20   5   8          4.60         -1.83        29.45 o                         
   0   6   8       9715.91       9845.62        92.65 o                         
   1   6   8        517.15        560.26        13.77 o                         
   2   6   8         18.85         28.75         8.30 o                         
   3   6   8       1626.80       1703.92        22.84 o                         
   4   6   8        455.80        441.13        12.36 o                         
   5   6   8       1601.24       1573.38        24.13 o                         
   6   6   8         88.62         94.49        10.75 o                         
   7   6   8       4464.32       4481.81        41.76 o                         
   8   6   8        125.77        133.37        11.58 o                         
   9   6   8        739.81        747.60        21.05 o                         
  10   6   8        902.89        793.14        19.02 o                         
  11   6   8       4581.38       4463.10        44.49 o                         
  12   6   8         54.85         41.87        11.98 o                         
  13   6   8        262.18        276.29        14.26 o                         
  14   6   8        562.57        562.87        20.77 o                         
  15   6   8       3196.32       3129.15        46.68 o                         
  16   6   8       1287.19       1271.83        42.65 o                         
  17   6   8          7.25        -30.88        27.90 o                         
  18   6   8         42.25         79.03        24.79 o                         
  19   6   8       1159.81       1174.89        45.23 o                         
   1   7   8         24.28         40.97         8.68 o                         
   2   7   8       6399.69       6387.13        49.08 o                         
   3   7   8        486.54        444.53        13.46 o                         
   4   7   8       1271.92       1316.81        21.22 o                         
   5   7   8        222.99        250.26        13.28 o                         
   6   7   8        491.28        480.18        14.66 o                         
   7   7   8       4446.62       4381.81        41.77 o                         
   8   7   8       2190.25       2231.20        30.74 o                         
   9   7   8       1608.35       1571.42        25.08 o                         
  10   7   8        236.08        229.12        12.29 o                         
  11   7   8       2777.27       2719.05        36.16 o                         
  12   7   8        505.73        518.71        19.83 o                         
  13   7   8        551.66        544.97        21.46 o                         
  14   7   8        704.29        713.83        24.81 o                         
  15   7   8        616.86        543.96        24.11 o                         
  16   7   8         37.09          5.43        20.92 o                         
  17   7   8         56.09         10.80        26.42 o                         
  18   7   8        835.00        872.95        40.37 o                         
  19   7   8         56.66         90.23        28.85 o                         
   0   8   8       4501.17       4464.17        52.35 o                         
   1   8   8        410.79        437.48        12.47 o                         
   2   8   8        150.89        162.72        10.59 o                         
   3   8   8       1935.63       1980.51        25.94 o                         
   4   8   8      10953.22      10827.98        80.07 o                         
   5   8   8          5.06         18.80        10.97 o                         
   6   8   8         14.87         26.59        10.88 o                         
   7   8   8       6559.31       6536.30        58.23 o                         
   8   8   8       4596.90       4549.52        43.20 o                         
   9   8   8         75.72         78.69        12.53 o                         
  10   8   8          6.12          9.37        11.71 o                         
  11   8   8       5475.63       5518.44        57.65 o                         
  12   8   8         26.14         29.84        14.96 o                         
  13   8   8         75.24         76.48        17.00 o                         
  14   8   8          6.26          8.68        18.43 o                         
  15   8   8       2087.22       2009.09        48.72 o                         
  16   8   8        129.47        174.74        25.88 o                         
  17   8   8        206.24        210.92        31.98 o                         
  18   8   8         11.31         25.23        28.04 o                         
  19   8   8        674.14        686.64        38.85 o                         
   1   9   8       3872.19       3731.40        35.71 o                         
   2   9   8        353.97        402.68        13.36 o                         
   3   9   8       9663.17       9269.83        69.51 o                         
   4   9   8          8.42         17.63        10.98 o                         
   5   9   8       1085.33       1029.71        21.41 o                         
   6   9   8        280.65        291.00        15.55 o                         
   7   9   8       2063.58       1936.38        27.40 o                         
   8   9   8        143.04        134.44        14.43 o                         
   9   9   8       3132.47       3023.33        37.37 o                         
  10   9   8         40.06         77.42        12.69 o                         
  11   9   8        846.88        807.60        24.46 o                         
  12   9   8        166.04        172.79        18.76 o                         
  13   9   8        619.39        590.46        24.71 o                         
  14   9   8        407.14        398.86        23.05 o                         
  15   9   8       1006.92       1088.18        37.28 o                         
  16   9   8          9.47         30.77        28.66 o                         
  17   9   8         78.00         60.13        28.69 o                         
  18   9   8        275.82        317.33        33.44 o                         
   0  10   8       2522.87       2546.51        39.20 o                         
   1  10   8       1677.94       1748.64        24.11 o                         
   2  10   8        535.10        515.98        14.93 o                         
   3  10   8       3105.99       3288.43        36.32 o                         
   4  10   8        554.80        541.02        17.11 o                         
   5  10   8        733.32        763.81        19.29 o                         
   6  10   8        185.83        165.09        13.52 o                         
   7  10   8       1539.14       1487.82        28.26 o                         
   8  10   8        520.23        530.59        18.09 o                         
   9  10   8        683.63        659.30        18.89 o                         
  10  10   8          4.45         15.80        16.36 o                         
  11  10   8       1414.51       1420.64        33.44 o                         
  12  10   8        900.78        898.30        30.07 o                         
  13  10   8        189.02        188.10        20.94 o                         
  14  10   8         24.93         34.80        23.13 o                         
  15  10   8       1358.69       1318.15        43.78 o                         
  16  10   8        119.24        151.35        29.86 o                         
  17  10   8         98.30         75.23        30.21 o                         
  18  10   8         10.99         23.38        31.60 o                         
   1  11   8       2301.03       2156.14        27.90 o                         
   2  11   8       8637.07       8471.56        65.46 o                         
   3  11   8         78.46         62.08        12.66 o                         
   4  11   8        630.52        632.76        17.90 o                         
   5  11   8       4587.86       4282.88        42.85 o                         
   6  11   8       6853.64       6826.29        63.39 o                         
   7  11   8       1180.79       1156.59        25.63 o                         
   8  11   8        366.41        340.26        17.24 o                         
   9  11   8        250.39        258.37        15.00 o                         
  10  11   8       4789.83       4659.21        58.26 o                         
  11  11   8        221.28        191.03        20.53 o                         
  12  11   8        457.79        465.50        25.19 o                         
  13  11   8        248.98        284.59        24.97 o                         
  14  11   8       2142.11       2117.16        52.85 o                         
  15  11   8         42.51         32.46        28.37 o                         
  16  11   8        568.38        542.57        36.18 o                         
  17  11   8        231.41        241.10        35.27 o                         
   0  12   8        345.41        419.69        25.30 o                         
   1  12   8       4496.23       4319.38        40.14 o                         
   2  12   8        317.86        338.42        15.81 o                         
   3  12   8       3838.08       3582.45        38.35 o                         
   4  12   8        588.89        696.60        19.35 o                         
   5  12   8       3314.72       3211.34        37.76 o                         
   6  12   8         45.43         51.14        14.11 o                         
   7  12   8       4686.57       4432.72        51.74 o                         
   8  12   8        571.68        644.64        22.16 o                         
   9  12   8       2027.63       1959.96        39.61 o                         
  10  12   8         15.68        -20.20        18.20 o                         
  11  12   8       3520.60       3436.35        53.15 o                         
  12  12   8        633.52        693.30        26.01 o                         
  13  12   8       1618.79       1539.90        42.20 o                         
  14  12   8        272.51        269.61        33.71 o                         
  15  12   8       1204.71       1212.14        44.48 o                         
  16  12   8        377.20        424.57        38.11 o                         
  17  12   8        697.13        699.67        45.56 o                         
   1  13   8        942.05        897.86        21.47 o                         
   2  13   8       5219.97       5299.93        56.03 o                         
   3  13   8        842.62        845.73        24.44 o                         
   4  13   8         55.24         71.09        14.90 o                         
   5  13   8        272.33        296.46        16.04 o                         
   6  13   8       4562.83       4524.75        51.12 o                         
   7  13   8        111.91        117.91        15.79 o                         
   8  13   8         43.60         57.24        16.93 o                         
   9  13   8       1914.89       1901.28        44.20 o                         
  10  13   8       2048.26       2051.93        43.49 o                         
  11  13   8         34.93         45.87        19.39 o                         
  12  13   8          0.57         -5.20        22.83 o                         
  13  13   8       1018.50        952.75        47.99 o                         
  14  13   8        852.13        797.42        39.10 o                         
  15  13   8        129.71        142.33        37.28 o                         
  16  13   8        123.25        118.98        37.76 o                         
   0  14   8        581.03        683.35        30.08 o                         
   1  14   8       1959.46       1939.88        35.58 o                         
   2  14   8          1.42          7.26        16.84 o                         
   3  14   8       1820.03       1756.32        34.18 o                         
   4  14   8        784.85        829.15        22.12 o                         
   5  14   8       2919.83       2910.00        42.00 o                         
   6  14   8        544.55        536.37        23.43 o                         
   7  14   8        892.98        886.87        30.01 o                         
   8  14   8        988.71        985.10        29.49 o                         
   9  14   8       1526.48       1543.68        40.76 o                         
  10  14   8       1111.40       1066.39        33.77 o                         
  11  14   8        103.61         90.48        22.46 o                         
  12  14   8        550.68        546.58        34.36 o                         
  13  14   8        227.60        248.02        34.24 o                         
  14  14   8        311.03        326.32        39.99 o                         
  15  14   8         80.37        109.05        37.41 o                         
   1  15   8          3.31         48.70        17.46 o                         
   2  15   8       6309.54       6208.54        64.46 o                         
   3  15   8         53.04         76.96        18.45 o                         
   4  15   8         71.04         78.04        17.54 o                         
   5  15   8        985.60        922.81        26.99 o                         
   6  15   8       3129.84       3104.69        47.70 o                         
   7  15   8         31.95         21.99        20.36 o                         
   8  15   8        408.54        429.90        28.04 o                         
   9  15   8        607.10        508.69        30.63 o                         
  10  15   8       1116.72       1025.09        34.64 o                         
  11  15   8        116.06        124.86        26.29 o                         
  12  15   8        118.94         71.86        29.75 o                         
  13  15   8        573.58        574.00        43.50 o                         
  14  15   8        206.88        224.58        42.14 o                         
   0  16   8        102.38        181.98        27.26 o                         
   1  16   8       3524.74       3332.10        46.43 o                         
   2  16   8         61.01         91.87        19.13 o                         
   3  16   8       1726.89       1658.74        37.59 o                         
   4  16   8         12.88         19.66        18.76 o                         
   5  16   8       1593.87       1570.66        34.76 o                         
   6  16   8        239.91        258.39        22.55 o                         
   7  16   8        303.26        301.61        25.78 o                         
   8  16   8         62.86         48.37        24.09 o                         
   9  16   8        729.73        745.30        32.67 o                         
  10  16   8        399.99        447.82        34.27 o                         
  11  16   8        277.93        214.96        33.85 o                         
  12  16   8        244.35        253.63        42.44 o                         
  13  16   8        210.13        209.82        42.19 o                         
   1  17   8        107.24        143.27        19.61 o                         
   2  17   8       1734.84       1690.87        35.95 o                         
   3  17   8        826.66        862.28        28.87 o                         
   4  17   8        241.58        241.48        21.50 o                         
   5  17   8          4.64        -20.11        20.81 o                         
   6  17   8        843.38        866.28        33.46 o                         
   7  17   8       1265.02       1240.97        40.27 o                         
   8  17   8        573.29        557.68        31.20 o                         
   9  17   8        216.34        181.37        28.69 o                         
  10  17   8        274.87        197.32        33.82 o                         
  11  17   8        190.61        192.85        41.45 o                         
  12  17   8        453.46        374.57        44.28 o                         
   0  18   8         28.01         33.70        26.24 o                         
   1  18   8        325.87        285.29        21.05 o                         
   2  18   8        130.95        144.86        22.50 o                         
   3  18   8        154.02        125.27        21.27 o                         
   4  18   8         21.92         10.41        22.10 o                         
   5  18   8        975.37        922.42        33.04 o                         
   6  18   8        607.73        619.93        29.40 o                         
   7  18   8          3.99        -12.05        23.51 o                         
   8  18   8         26.15         -0.34        26.35 o                         
   9  18   8        476.04        544.10        38.98 o                         
  10  18   8        580.90        538.40        55.22 o                         
   1  19   8        329.13        349.27        26.92 o                         
   2  19   8       1237.64       1303.39        46.54 o                         
   3  19   8        557.05        556.97        27.87 o                         
   4  19   8        580.76        554.34        28.84 o                         
   5  19   8         10.71         12.14        22.72 o                         
   6  19   8        857.95        863.13        33.44 o                         
   7  19   8        395.91        429.52        29.23 o                         
   8  19   8        723.36        775.77        50.16 o                         
   9  19   8        106.49        107.78        36.38 o                         
   0  20   8        435.52        462.02        36.10 o                         
   1  20   8        903.50        776.48        38.57 o                         
   2  20   8         88.58        121.71        22.51 o                         
   3  20   8         55.30         44.57        27.39 o                         
   4  20   8        250.87        206.94        25.54 o                         
   5  20   8        695.58        657.40        32.92 o                         
   6  20   8        527.14        494.55        30.21 o                         
   1  21   8       1232.05       1157.84        33.49 o                         
   2  21   8        218.05        243.50        27.97 o                         
   1   1   9        397.24        459.56        11.74 o                         
   2   1   9        348.43        372.63        10.98 o                         
   3   1   9        677.62        710.13        13.69 o                         
   4   1   9          1.75          2.52         7.23 o                         
   5   1   9        119.71        129.48         8.00 o                         
   6   1   9       2477.72       2376.49        26.10 o                         
   7   1   9          0.34         -5.25        10.28 o                         
   8   1   9        147.12        129.94        12.61 o                         
   9   1   9         25.97         27.54        12.15 o                         
  10   1   9        310.10        309.81        15.70 o                         
  11   1   9          2.81          2.79        11.07 o                         
  12   1   9         21.84         36.48        10.48 o                         
  13   1   9        115.59        103.23        12.18 o                         
  14   1   9        496.66        506.09        16.83 o                         
  15   1   9          0.28         -8.44        12.46 o                         
  16   1   9         96.47         72.54        19.47 o                         
  17   1   9        126.72         96.82        15.35 o                         
  18   1   9         31.65         30.95        16.53 o                         
  19   1   9          0.65         24.89        22.88 o                         
  20   1   9          6.11         -9.97        27.47 o                         
   0   2   9        166.12        151.82        13.88 o                         
   1   2   9        726.16        760.42        16.18 o                         
   2   2   9         93.57         96.86         8.27 o                         
   3   2   9       2024.16       2063.82        22.37 o                         
   4   2   9         10.72          7.78         7.65 o                         
   5   2   9        578.16        585.05        13.70 o                         
   6   2   9          1.03         11.67         7.98 o                         
   7   2   9        578.56        543.48        14.65 o                         
   8   2   9         30.38         33.52        10.11 o                         
   9   2   9        113.53        128.69        11.00 o                         
  10   2   9         84.42        104.60        11.39 o                         
  11   2   9       2749.89       2727.02        35.39 o                         
  12   2   9         70.11         41.45        11.14 o                         
  13   2   9         14.42         21.78        11.66 o                         
  14   2   9         36.30         54.37        12.35 o                         
  15   2   9       2145.09       2062.67        30.17 o                         
  16   2   9          1.34         15.72        15.26 o                         
  17   2   9         31.91         17.43        16.51 o                         
  18   2   9         12.10         -9.74        18.45 o                         
  19   2   9         89.41        108.31        23.70 o                         
   1   3   9          8.68         10.69         7.44 o                         
   2   3   9        772.14        635.34        14.11 o                         
   3   3   9        193.99        222.06         9.63 o                         
   4   3   9       3122.34       3122.45        30.11 o                         
   5   3   9        460.71        447.33        12.04 o                         
   6   3   9       7290.11       7098.47        57.40 o                         
   7   3   9        242.60        265.35        11.22 o                         
   8   3   9        774.21        770.22        18.65 o                         
   9   3   9        566.14        580.86        18.33 o                         
  10   3   9       2511.07       2548.41        31.56 o                         
  11   3   9         15.00         19.32        10.48 o                         
  12   3   9        901.83        880.76        20.20 o                         
  13   3   9        245.22        240.43        14.28 o                         
  14   3   9       2111.64       2135.54        33.46 o                         
  15   3   9          2.53         -0.36        13.02 o                         
  16   3   9        330.15        374.08        18.86 o                         
  17   3   9         14.81         -2.75        15.92 o                         
  18   3   9       2086.65       2104.83        45.23 o                         
  19   3   9          0.65         41.98        23.61 o                         
   0   4   9         92.84         98.14        13.49 o                         
   1   4   9         82.70         83.57         8.52 o                         
   2   4   9         74.05         99.62         8.60 o                         
   3   4   9       2262.79       2292.10        26.00 o                         
   4   4   9         60.66         49.66         9.02 o                         
   5   4   9       1410.63       1354.38        20.30 o                         
   6   4   9        125.86        111.40        10.92 o                         
   7   4   9      14016.56      13941.38       100.64 o                         
   8   4   9        869.15        870.26        18.69 o                         
   9   4   9        823.38        869.61        19.13 o                         
  10   4   9        502.55        491.42        15.90 o                         
  11   4   9       7547.12       7489.43        63.62 o                         
  12   4   9       2248.87       2155.97        30.17 o                         
  13   4   9        347.25        351.58        15.35 o                         
  14   4   9          3.34         -6.74        12.08 o                         
  15   4   9       4280.37       4295.57        51.20 o                         
  16   4   9        856.02        814.15        29.73 o                         
  17   4   9        739.56        767.48        28.53 o                         
  18   4   9          7.51         19.40        20.96 o                         
  19   4   9       4345.30       4649.23        89.05 o                         
   1   5   9        177.97        203.03         9.87 o                         
   2   5   9      14972.62      15225.93       100.77 o                         
   3   5   9        112.12        138.02         9.49 o                         
   4   5   9        382.19        384.44        13.40 o                         
   5   5   9       2128.27       2069.32        26.48 o                         
   6   5   9       8920.45       8885.77        68.84 o                         
   7   5   9         31.20         41.97        10.82 o                         
   8   5   9      12451.91      12338.86        92.46 o                         
   9   5   9        989.86        927.19        20.63 o                         
  10   5   9      10565.17      10409.61        82.14 o                         
  11   5   9        263.46        284.98        14.29 o                         
  12   5   9       5940.98       5888.95        59.22 o                         
  13   5   9        167.78        162.21        15.30 o                         
  14   5   9       7230.13       7180.22        70.67 o                         
  15   5   9        156.02        132.47        17.43 o                         
  16   5   9        632.38        626.59        25.92 o                         
  17   5   9        198.85        197.15        22.70 o                         
  18   5   9       4360.43       4569.52        69.05 o                         
  19   5   9         13.10         21.09        29.17 o                         
   0   6   9       1023.66       1022.75        25.66 o                         
   1   6   9        137.10        146.49         9.56 o                         
   2   6   9          5.17          8.68         8.83 o                         
   3   6   9       1366.32       1390.89        21.63 o                         
   4   6   9        238.62        267.01        12.14 o                         
   5   6   9        305.72        305.34        12.47 o                         
   6   6   9         72.64         54.59        10.91 o                         
   7   6   9       3246.93       3235.97        34.93 o                         
   8   6   9         10.40         13.48        11.83 o                         
   9   6   9        217.82        225.70        13.75 o                         
  10   6   9         38.16         26.24        11.77 o                         
  11   6   9      10080.00       9877.99        78.67 o                         
  12   6   9         15.59         13.38        12.16 o                         
  13   6   9        254.19        231.51        14.23 o                         
  14   6   9         61.18         71.93        16.98 o                         
  15   6   9       7083.84       7201.24        74.55 o                         
  16   6   9        138.35        111.50        20.74 o                         
  17   6   9        763.49        796.40        30.96 o                         
  18   6   9         41.65         14.50        24.93 o                         
  19   6   9       1302.69       1347.76        46.55 o                         
   1   7   9         42.80         34.47         9.35 o                         
   2   7   9        688.75        687.18        15.52 o                         
   3   7   9        113.87        168.16        10.99 o                         
   4   7   9       9961.62      10004.67        74.86 o                         
   5   7   9        557.03        563.61        16.08 o                         
   6   7   9       3503.59       3630.86        38.55 o                         
   7   7   9       1664.24       1679.30        28.83 o                         
   8   7   9       3182.21       3131.52        37.52 o                         
   9   7   9        118.59        126.29        12.91 o                         
  10   7   9       5295.33       5318.48        49.68 o                         
  11   7   9        595.83        571.35        18.45 o                         
  12   7   9       4019.41       4041.91        47.85 o                         
  13   7   9        714.16        732.45        24.94 o                         
  14   7   9       5571.94       5454.55        65.17 o                         
  15   7   9          5.64         18.06        19.50 o                         
  16   7   9       3145.41       3339.54        57.13 o                         
  17   7   9        134.41        184.07        26.18 o                         
  18   7   9       2457.46       2630.35        82.85 o                         
   0   8   9        228.96        195.93        16.19 o                         
   1   8   9        524.73        526.33        14.22 o                         
   2   8   9        556.16        515.48        13.85 o                         
   3   8   9       1772.29       1808.18        25.76 o                         
   4   8   9        107.60         92.14        11.60 o                         
   5   8   9       3765.83       3742.31        38.20 o                         
   6   8   9       2203.42       2190.88        31.00 o                         
   7   8   9       6521.58       6437.73        56.20 o                         
   8   8   9        165.63        190.58        14.20 o                         
   9   8   9        567.64        579.09        18.53 o                         
  10   8   9       1487.42       1379.32        28.84 o                         
  11   8   9       6206.01       6169.44        59.96 o                         
  12   8   9        407.01        431.74        19.77 o                         
  13   8   9         34.97         14.85        17.26 o                         
  14   8   9        503.74        505.89        23.58 o                         
  15   8   9       4329.41       4515.72        75.05 o                         
  16   8   9        149.01         71.26        24.58 o                         
  17   8   9         16.33         31.08        27.67 o                         
  18   8   9         47.76         49.85        28.94 o                         
   1   9   9       4085.74       3977.94        36.14 o                         
   2   9   9        211.08        213.97        12.41 o                         
   3   9   9       5658.90       5552.14        49.11 o                         
   4   9   9        628.33        652.21        20.32 o                         
   5   9   9        216.82        187.28        13.56 o                         
   6   9   9         26.24         40.21        12.43 o                         
   7   9   9        731.88        766.96        19.48 o                         
   8   9   9       7306.15       7198.87        63.85 o                         
   9   9   9         74.14        103.75        14.63 o                         
  10   9   9       2680.84       2574.29        35.35 o                         
  11   9   9         30.60         28.04        15.65 o                         
  12   9   9       4024.36       4150.35        53.49 o                         
  13   9   9         14.56         21.44        19.17 o                         
  14   9   9       4360.60       4329.90        61.97 o                         
  15   9   9         86.45         77.30        24.40 o                         
  16   9   9       1006.80       1007.55        40.92 o                         
  17   9   9         48.72         36.54        28.39 o                         
  18   9   9       3142.81       3361.35        76.88 o                         
   0  10   9         24.60         34.51        16.10 o                         
   1  10   9        837.25        886.84        18.31 o                         
   2  10   9         39.72         47.75        12.70 o                         
   3  10   9        282.73        251.56        14.86 o                         
   4  10   9         13.40         53.70        13.56 o                         
   5  10   9       1121.62       1139.71        26.77 o                         
   6  10   9        863.04        826.55        20.64 o                         
   7  10   9       5202.27       5087.83        50.47 o                         
   8  10   9         16.31         -5.18        14.16 o                         
   9  10   9       3017.71       2936.28        41.13 o                         
  10  10   9       1190.95       1104.36        25.03 o                         
  11  10   9       7310.77       7236.55        77.38 o                         
  12  10   9         66.28         68.73        19.46 o                         
  13  10   9        424.67        406.35        26.82 o                         
  14  10   9        312.95        331.72        28.06 o                         
  15  10   9       4405.87       4618.31        78.61 o                         
  16  10   9         42.47         43.35        29.35 o                         
  17  10   9        580.73        624.55        39.98 o                         
   1  11   9        417.38        352.39        16.83 o                         
   2  11   9       2172.60       2301.68        32.14 o                         
   3  11   9        205.59        209.91        15.19 o                         
   4  11   9       3061.69       2971.28        35.89 o                         
   5  11   9        348.65        302.87        16.03 o                         
   6  11   9         18.64         33.35        12.94 o                         
   7  11   9        846.04        858.55        23.42 o                         
   8  11   9       5457.90       5442.68        56.23 o                         
   9  11   9         31.49         33.84        15.25 o                         
  10  11   9        563.69        544.60        25.36 o                         
  11  11   9        695.08        719.24        27.44 o                         
  12  11   9       4932.84       4973.12        66.95 o                         
  13  11   9        242.23        232.99        24.76 o                         
  14  11   9       1693.28       1612.89        45.10 o                         
  15  11   9         18.97         -7.10        29.71 o                         
  16  11   9       1311.68       1325.39        48.83 o                         
  17  11   9        150.36        114.11        36.75 o                         
   0  12   9        857.91        853.64        29.99 o                         
   1  12   9       4958.42       4893.07        49.56 o                         
   2  12   9         97.39        112.30        14.69 o                         
   3  12   9       1071.53       1068.07        23.44 o                         
   4  12   9        267.48        253.76        16.88 o                         
   5  12   9       8632.68       8511.59        79.84 o                         
   6  12   9        270.98        264.42        18.59 o                         
   7  12   9        167.12        171.94        17.64 o                         
   8  12   9         17.86          7.44        15.38 o                         
   9  12   9       2206.54       2256.66        45.78 o                         
  10  12   9        357.24        386.54        24.50 o                         
  11  12   9       1511.59       1427.41        37.94 o                         
  12  12   9          1.17         -3.91        21.29 o                         
  13  12   9        217.32        218.31        27.21 o                         
  14  12   9        348.25        314.87        35.21 o                         
  15  12   9       1236.84       1243.91        47.77 o                         
  16  12   9        130.94        122.65        39.16 o                         
   1  13   9        447.25        504.45        20.53 o                         
   2  13   9       8289.90       8301.68        73.14 o                         
   3  13   9       1599.27       1613.13        35.75 o                         
   4  13   9       3146.76       3093.32        44.71 o                         
   5  13   9          1.89          0.98        14.34 o                         
   6  13   9       5175.74       5107.43        55.50 o                         
   7  13   9       1092.86       1108.36        28.82 o                         
   8  13   9       3916.28       3780.61        49.86 o                         
   9  13   9        134.97        128.52        21.32 o                         
  10  13   9        428.58        435.90        27.31 o                         
  11  13   9        187.87        176.20        24.75 o                         
  12  13   9       2446.30       2378.23        53.61 o                         
  13  13   9        108.39        151.87        31.64 o                         
  14  13   9          6.61        -16.58        32.09 o                         
  15  13   9         23.56        -47.88        37.79 o                         
   0  14   9        273.36        393.59        29.59 o                         
   1  14   9       8135.91       8164.54        77.06 o                         
   2  14   9        137.47        183.67        18.88 o                         
   3  14   9       2526.50       2477.15        38.94 o                         
   4  14   9        275.23        277.70        20.91 o                         
   5  14   9       7808.63       7733.11        74.80 o                         
   6  14   9        560.52        528.08        23.48 o                         
   7  14   9        458.93        438.52        23.46 o                         
   8  14   9          0.89         36.87        21.59 o                         
   9  14   9       4900.81       4958.60        79.27 o                         
  10  14   9        298.43        308.43        25.50 o                         
  11  14   9         79.72        144.36        25.25 o                         
  12  14   9        231.21        195.59        34.00 o                         
  13  14   9       1144.01       1070.96        48.30 o                         
  14  14   9         49.27         32.72        38.35 o                         
   1  15   9        138.32        236.11        21.33 o                         
   2  15   9      11369.73      11391.98       102.66 o                         
   3  15   9        343.98        388.74        20.80 o                         
   4  15   9        489.10        495.32        23.84 o                         
   5  15   9          1.25         -0.65        17.75 o                         
   6  15   9       6153.25       6190.34        66.58 o                         
   7  15   9         93.88        124.47        22.47 o                         
   8  15   9       2394.85       2432.51        59.88 o                         
   9  15   9         19.59         10.19        23.04 o                         
  10  15   9       1941.69       1988.22        48.58 o                         
  11  15   9         17.70         30.02        26.95 o                         
  12  15   9       1731.46       1638.23        64.17 o                         
  13  15   9        132.14        141.58        40.38 o                         
   0  16   9        312.57        377.06        30.72 o                         
   1  16   9       4940.82       4843.99        57.00 o                         
   2  16   9          2.09         47.83        17.99 o                         
   3  16   9       3020.97       3054.53        49.25 o                         
   4  16   9        209.49        247.37        21.86 o                         
   5  16   9       5489.25       5497.23        65.05 o                         
   6  16   9         28.25         21.59        24.72 o                         
   7  16   9         88.31         80.68        24.59 o                         
   8  16   9        139.92        174.50        26.32 o                         
   9  16   9       2946.97       2967.79        62.23 o                         
  10  16   9        149.53        162.24        27.83 o                         
  11  16   9         38.93         28.07        31.59 o                         
  12  16   9         13.93          8.65        38.05 o                         
   1  17   9          8.03         67.07        28.15 o                         
   2  17   9      10008.82       9862.19        93.90 o                         
   3  17   9         20.69         94.01        20.88 o                         
   4  17   9        708.84        712.59        28.58 o                         
   5  17   9         31.00         63.24        22.91 o                         
   6  17   9       5019.84       4927.32        70.78 o                         
   7  17   9        157.05        148.25        24.59 o                         
   8  17   9        712.66        707.16        32.29 o                         
   9  17   9        299.56        309.14        30.50 o                         
  10  17   9       1907.26       1840.71        56.64 o                         
  11  17   9         55.83         46.03        39.05 o                         
   0  18   9        454.44        496.40        38.01 o                         
   1  18   9       5110.30       5093.44        68.43 o                         
   2  18   9         40.01         45.64        21.28 o                         
   3  18   9       2567.75       2606.21        46.80 o                         
   4  18   9         76.79         98.76        27.76 o                         
   5  18   9       3679.14       3532.36        59.34 o                         
   6  18   9        109.55        105.98        24.89 o                         
   7  18   9       1341.50       1287.79        36.32 o                         
   8  18   9         85.87        130.40        28.58 o                         
   9  18   9       1721.56       1610.18        53.33 o                         
   1  19   9         85.81        104.71        22.77 o                         
   2  19   9       3790.95       3812.08        59.33 o                         
   3  19   9        411.01        346.52        26.80 o                         
   4  19   9        204.68        193.49        25.56 o                         
   5  19   9          0.80         45.68        24.78 o                         
   6  19   9       3481.69       3438.94        59.55 o                         
   7  19   9        233.97        248.22        28.17 o                         
   0  20   9        148.30        248.53        33.67 o                         
   1  20   9       2029.76       1993.28        44.55 o                         
   2  20   9          0.93         25.91        24.93 o                         
   3  20   9       2344.46       2319.10        50.36 o                         
   4  20   9        281.43        253.12        27.41 o                         
   5  20   9       2102.37       2048.81        53.99 o                         
   0   0  10       4114.97       3898.40       102.17 o                         
   1   0  10      17793.26      18493.59       185.67 o                         
   2   0  10        599.00        545.94        19.37 o                         
   3   0  10       5207.79       5329.29        59.27 o                         
   4   0  10        396.85        369.78        15.72 o                         
   5   0  10      19468.55      18930.52       173.12 o                         
   6   0  10      11371.86      11226.86       114.47 o                         
   7   0  10       1971.43       2141.17        43.52 o                         
   8   0  10       1871.30       1881.83        39.16 o                         
   9   0  10       4608.68       4535.76        61.79 o                         
  10   0  10      10167.03      10004.45       109.46 o                         
  11   0  10       1484.41       1555.94        39.51 o                         
  12   0  10        794.29        835.56        31.09 o                         
  13   0  10       1886.04       1790.55        45.39 o                         
  14   0  10       2167.74       2142.06        49.86 o                         
  15   0  10        466.62        478.10        23.16 o                         
  16   0  10       1551.40       1614.08        39.81 o                         
  17   0  10       1078.09       1085.84        34.35 o                         
  18   0  10       1236.38       1271.93        44.40 o                         
  19   0  10        214.10        192.71        26.27 o                         
   1   1  10       1859.59       1943.06        24.91 o                         
   2   1  10      31044.98      31174.52       199.69 o                         
   3   1  10       4474.72       4633.87        39.58 o                         
   4   1  10        112.99        128.79         9.61 o                         
   5   1  10       1463.69       1407.09        20.24 o                         
   6   1  10      22068.84      21711.34       137.19 o                         
   7   1  10       2492.73       2518.66        32.75 o                         
   8   1  10         60.22         84.32        12.61 o                         
   9   1  10       7193.84       7057.65        61.14 o                         
  10   1  10       6928.93       6959.59        60.31 o                         
  11   1  10        869.36        868.72        24.65 o                         
  12   1  10          3.42          6.38        14.76 o                         
  13   1  10       6719.87       6633.72        61.49 o                         
  14   1  10       1265.17       1323.81        30.65 o                         
  15   1  10         36.74         35.61        12.18 o                         
  16   1  10         67.76         78.13        13.27 o                         
  17   1  10       4408.47       4368.49        52.86 o                         
  18   1  10        375.65        377.39        18.81 o                         
  19   1  10        445.33        483.19        23.41 o                         
   0   2  10       7508.27       7783.73        87.44 o                         
   1   2  10       8452.86       8647.44        67.50 o                         
   2   2  10       1914.25       2008.99        23.59 o                         
   3   2  10       9675.59       9901.09        69.43 o                         
   4   2  10       6318.39       6075.82        46.65 o                         
   5   2  10       6165.28       6105.28        48.98 o                         
   6   2  10       4808.62       4897.57        41.89 o                         
   7   2  10       4866.58       4811.00        44.34 o                         
   8   2  10       2653.51       2546.66        29.80 o                         
   9   2  10       7343.32       7145.18        59.95 o                         
  10   2  10       6621.73       6700.57        60.17 o                         
  11   2  10        741.73        764.29        19.84 o                         
  12   2  10        711.08        718.89        19.80 o                         
  13   2  10       2516.87       2557.94        34.97 o                         
  14   2  10       3308.64       3372.23        37.31 o                         
  15   2  10        122.73         95.59        14.53 o                         
  16   2  10       2071.46       2037.97        37.37 o                         
  17   2  10        216.16        233.25        23.81 o                         
  18   2  10         14.07         -8.73        20.01 o                         
  19   2  10         62.46         49.27        24.21 o                         
   1   3  10       1369.03       1431.47        22.00 o                         
   2   3  10      12050.32      12260.56        83.18 o                         
   3   3  10       9272.25       9056.91        64.38 o                         
   4   3  10        281.68        306.87        11.15 o                         
   5   3  10        277.07        265.46        11.49 o                         
   6   3  10       5047.04       5197.55        45.26 o                         
   7   3  10      11007.89      10829.92        79.66 o                         
   8   3  10        899.88        885.19        21.19 o                         
   9   3  10       1443.83       1419.43        27.08 o                         
  10   3  10       4897.39       4973.10        47.75 o                         
  11   3  10       1108.87       1046.34        23.21 o                         
  12   3  10        539.48        545.84        18.36 o                         
  13   3  10       4766.96       4769.68        49.63 o                         
  14   3  10       2602.51       2545.72        33.52 o                         
  15   3  10         59.26         79.93        15.20 o                         
  16   3  10        125.46        128.50        16.01 o                         
  17   3  10       1044.85       1070.08        30.50 o                         
  18   3  10         91.41         74.74        18.22 o                         
  19   3  10         12.81         37.52        25.89 o                         
   0   4  10      10741.21      10578.80       108.71 o                         
   1   4  10      10802.85      10869.19        76.96 o                         
   2   4  10       1097.58       1080.38        19.94 o                         
   3   4  10      10858.93      10844.88        75.43 o                         
   4   4  10       7163.56       7149.80        53.95 o                         
   5   4  10       8071.02       7971.67        62.94 o                         
   6   4  10       5406.46       5413.85        46.31 o                         
   7   4  10       3763.92       3898.55        40.32 o                         
   8   4  10        224.19        248.61        13.43 o                         
   9   4  10       2927.27       2985.56        35.04 o                         
  10   4  10       2151.23       2101.26        29.96 o                         
  11   4  10       1289.32       1297.29        23.81 o                         
  12   4  10        266.46        265.10        14.53 o                         
  13   4  10        481.07        454.15        16.67 o                         
  14   4  10       1385.98       1395.51        27.20 o                         
  15   4  10        627.45        664.48        21.48 o                         
  16   4  10        425.49        448.47        21.46 o                         
  17   4  10         45.06         52.62        18.11 o                         
  18   4  10        968.84       1016.67        38.06 o                         
  19   4  10        118.61        141.68        25.79 o                         
   1   5  10         30.92         30.16         9.54 o                         
   2   5  10       5203.97       5412.38        42.92 o                         
   3   5  10       1189.10       1205.33        21.02 o                         
   4   5  10        436.38        481.98        13.83 o                         
   5   5  10       7549.61       7444.17        60.24 o                         
   6   5  10       4291.97       4297.48        40.30 o                         
   7   5  10        477.99        456.37        16.44 o                         
   8   5  10        452.92        467.22        16.09 o                         
   9   5  10       7745.95       7540.29        62.79 o                         
  10   5  10        500.61        485.98        15.97 o                         
  11   5  10       1087.98       1068.75        23.10 o                         
  12   5  10        179.00        171.74        14.02 o                         
  13   5  10       4140.01       4022.76        44.20 o                         
  14   5  10          3.18          3.30        15.25 o                         
  15   5  10         34.86         60.68        17.68 o                         
  16   5  10          0.75          2.14        18.47 o                         
  17   5  10       3593.54       3614.46        71.12 o                         
  18   5  10        138.49        145.33        22.74 o                         
   0   6  10      12529.77      12764.44       123.83 o                         
   1   6  10        832.77        899.67        17.75 o                         
   2   6  10         16.04         22.31         9.36 o                         
   3   6  10        465.74        463.11        14.09 o                         
   4   6  10       4894.56       4915.71        43.25 o                         
   5   6  10       1164.65       1117.54        21.49 o                         
   6   6  10        470.36        453.14        16.82 o                         
   7   6  10        138.72        140.37        12.89 o                         
   8   6  10       1011.10        969.24        22.37 o                         
   9   6  10        154.33        159.21        14.44 o                         
  10   6  10       3369.05       3302.20        39.14 o                         
  11   6  10         19.32         36.30        13.31 o                         
  12   6  10         49.74         62.68        13.48 o                         
  13   6  10        136.90        115.71        16.68 o                         
  14   6  10        465.41        486.10        21.15 o                         
  15   6  10        163.08        158.07        19.88 o                         
  16   6  10       1621.03       1620.57        38.76 o                         
  17   6  10         35.11         42.70        20.93 o                         
  18   6  10         49.87         34.25        26.65 o                         
   1   7  10        907.26        908.79        20.64 o                         
   2   7  10         88.57         91.95        11.15 o                         
   3   7  10       1837.47       1852.81        25.15 o                         
   4   7  10         38.42         64.24        11.18 o                         
   5   7  10        334.00        361.30        16.21 o                         
   6   7  10        101.82         99.23        12.67 o                         
   7   7  10       5002.68       5058.98        50.22 o                         
   8   7  10          4.31         -2.17        12.01 o                         
   9   7  10       1071.25       1042.32        23.97 o                         
  10   7  10        347.73        346.98        15.58 o                         
  11   7  10       1213.30       1186.94        25.36 o                         
  12   7  10         95.37        102.88        15.01 o                         
  13   7  10        889.48        832.42        24.70 o                         
  14   7  10        373.07        345.48        22.53 o                         
  15   7  10         12.92         -7.13        20.27 o                         
  16   7  10        382.79        403.98        26.38 o                         
  17   7  10         41.01         19.39        26.83 o                         
  18   7  10        354.89        312.70        35.24 o                         
   0   8  10       7221.65       7444.48        81.62 o                         
   1   8  10       2248.11       2347.92        29.16 o                         
   2   8  10        535.73        520.32        15.82 o                         
   3   8  10        328.82        328.18        14.58 o                         
   4   8  10       6940.43       7014.61        58.37 o                         
   5   8  10        558.07        591.90        17.87 o                         
   6   8  10       1312.86       1225.50        26.27 o                         
   7   8  10        785.31        743.71        19.14 o                         
   8   8  10       1305.43       1326.53        26.16 o                         
   9   8  10         83.16         69.99        13.49 o                         
  10   8  10        187.00        173.00        14.45 o                         
  11   8  10       1143.83       1042.12        24.98 o                         
  12   8  10          5.24         16.10        16.00 o                         
  13   8  10         10.89         40.16        17.95 o                         
  14   8  10        490.17        505.42        25.11 o                         
  15   8  10        250.33        220.06        24.02 o                         
  16   8  10          5.63          1.32        24.16 o                         
  17   8  10        128.23        123.39        31.40 o                         
   1   9  10        232.71        198.81        14.78 o                         
   2   9  10        375.08        396.53        14.93 o                         
   3   9  10       3396.97       3332.68        37.97 o                         
   4   9  10        111.77        137.72        13.52 o                         
   5   9  10        317.16        302.55        14.95 o                         
   6   9  10       1615.88       1541.58        27.81 o                         
   7   9  10       1081.58       1048.08        23.09 o                         
   8   9  10         79.47         91.60        14.74 o                         
   9   9  10          1.36          9.79        13.03 o                         
  10   9  10        449.15        442.55        18.48 o                         
  11   9  10        483.46        505.61        24.99 o                         
  12   9  10         61.74         75.03        18.67 o                         
  13   9  10        253.00        229.84        24.56 o                         
  14   9  10        166.04        163.09        22.54 o                         
  15   9  10        629.75        651.01        31.59 o                         
  16   9  10          3.69         24.98        28.83 o                         
  17   9  10        258.42        269.19        36.24 o                         
   0  10  10       7634.67       7684.49        83.03 o                         
   1  10  10        565.75        663.20        18.46 o                         
   2  10  10         15.95         30.96        12.48 o                         
   3  10  10       2176.43       2247.98        32.57 o                         
   4  10  10       5577.03       5485.90        52.79 o                         
   5  10  10       1450.96       1482.69        37.32 o                         
   6  10  10         21.43         36.31        14.12 o                         
   7  10  10       2188.46       2229.53        34.96 o                         
   8  10  10       4023.76       4006.78        46.00 o                         
   9  10  10       2406.17       2312.47        39.12 o                         
  10  10  10        121.76         77.13        18.59 o                         
  11  10  10        922.48        969.87        30.84 o                         
  12  10  10       1236.04       1249.61        36.78 o                         
  13  10  10        947.40        875.36        31.56 o                         
  14  10  10         34.45         32.85        23.34 o                         
  15  10  10        553.67        536.32        36.10 o                         
  16  10  10        121.86         68.32        33.96 o                         
   1  11  10       1613.00       1877.84        31.60 o                         
   2  11  10      11814.96      11488.97        84.44 o                         
   3  11  10        337.53        410.82        18.16 o                         
   4  11  10         88.32         81.09        14.90 o                         
   5  11  10       1682.94       1755.83        31.68 o                         
   6  11  10       4548.31       4446.67        50.36 o                         
   7  11  10       1183.97       1240.41        28.78 o                         
   8  11  10        549.83        509.98        22.15 o                         
   9  11  10         40.02        119.98        20.98 o                         
  10  11  10       3609.49       3595.31        57.44 o                         
  11  11  10        495.68        534.19        28.56 o                         
  12  11  10        270.62        285.98        26.01 o                         
  13  11  10        119.92        133.07        24.74 o                         
  14  11  10       1429.14       1471.79        47.93 o                         
  15  11  10          4.93         35.00        33.31 o                         
  16  11  10        166.03        151.40        36.09 o                         
   0  12  10       1098.71       1227.24        43.82 o                         
   1  12  10       6742.45       6687.50        61.71 o                         
   2  12  10         37.22         64.22        16.13 o                         
   3  12  10       4667.60       4678.16        51.26 o                         
   4  12  10        922.20        943.49        24.82 o                         
   5  12  10       4501.19       4292.37        48.36 o                         
   6  12  10         45.21         85.33        15.60 o                         
   7  12  10       2252.52       2190.84        41.40 o                         
   8  12  10        409.56        416.70        22.29 o                         
   9  12  10       2403.97       2442.48        52.28 o                         
  10  12  10         79.19         65.94        24.33 o                         
  11  12  10       1653.96       1512.85        51.93 o                         
  12  12  10        520.86        528.66        30.43 o                         
  13  12  10        959.59        903.79        37.99 o                         
  14  12  10         53.19         23.78        33.01 o                         
  15  12  10       1168.43       1129.91        49.31 o                         
   1  13  10        560.75        622.38        22.21 o                         
   2  13  10       5199.97       5117.96        54.45 o                         
   3  13  10        546.24        564.48        21.76 o                         
   4  13  10         12.58         31.17        16.75 o                         
   5  13  10        208.10        231.13        18.25 o                         
   6  13  10       5174.50       4978.70        58.53 o                         
   7  13  10         10.98          8.32        18.27 o                         
   8  13  10        232.83        240.99        24.64 o                         
   9  13  10        685.09        701.03        35.63 o                         
  10  13  10       1700.49       1493.59        42.02 o                         
  11  13  10         44.42         26.93        23.17 o                         
  12  13  10          6.72          6.58        24.84 o                         
  13  13  10        236.63        210.56        31.69 o                         
  14  13  10        888.01        846.00        48.49 o                         
   0  14  10         72.62        157.26        26.08 o                         
   1  14  10       4123.62       4026.49        50.68 o                         
   2  14  10         40.26         74.41        17.47 o                         
   3  14  10       3417.11       3318.25        45.13 o                         
   4  14  10        164.06        171.58        20.47 o                         
   5  14  10       3114.62       3022.11        46.81 o                         
   6  14  10         81.98         67.78        18.87 o                         
   7  14  10       2870.27       2735.10        46.20 o                         
   8  14  10        662.91        667.02        31.91 o                         
   9  14  10       1172.45       1057.42        33.90 o                         
  10  14  10        273.97        238.25        25.79 o                         
  11  14  10       1405.10       1384.56        42.54 o                         
  12  14  10        759.80        734.44        37.36 o                         
  13  14  10        539.02        496.89        41.70 o                         
   1  15  10         13.50         56.02        18.88 o                         
   2  15  10       3092.08       3071.13        46.10 o                         
   3  15  10         45.17         35.02        17.41 o                         
   4  15  10         48.18         60.70        19.61 o                         
   5  15  10       1002.78        990.41        28.69 o                         
   6  15  10       2203.79       2170.52        44.20 o                         
   7  15  10         42.45         60.42        24.01 o                         
   8  15  10          4.04          4.22        22.70 o                         
   9  15  10        738.08        735.80        34.54 o                         
  10  15  10       1616.19       1578.68        48.46 o                         
  11  15  10          9.40         22.30        27.42 o                         
  12  15  10        111.41        136.10        34.52 o                         
   0  16  10         82.05        102.84        27.97 o                         
   1  16  10       1503.21       1434.37        32.64 o                         
   2  16  10        234.77        170.13        19.55 o                         
   3  16  10       1666.81       1593.89        37.47 o                         
   4  16  10          8.65         21.39        21.83 o                         
   5  16  10       1653.26       1527.53        37.22 o                         
   6  16  10        566.14        551.55        30.05 o                         
   7  16  10        801.09        730.10        36.60 o                         
   8  16  10        123.03        120.53        30.87 o                         
   9  16  10       1195.42       1159.19        38.17 o                         
  10  16  10        595.52        569.58        34.11 o                         
  11  16  10        233.05        257.00        36.37 o                         
   1  17  10        213.91        218.55        22.35 o                         
   2  17  10       2772.56       2827.26        47.80 o                         
   3  17  10        555.93        559.06        26.14 o                         
   4  17  10         32.64         33.93        20.85 o                         
   5  17  10        110.03         93.30        25.09 o                         
   6  17  10       1046.60       1079.70        36.63 o                         
   7  17  10        887.39        794.68        34.23 o                         
   8  17  10        114.00        110.21        26.78 o                         
   9  17  10        198.53        176.38        29.66 o                         
  10  17  10        114.48         90.97        33.32 o                         
   0  18  10       2028.76       2005.55        61.72 o                         
   1  18  10        160.73        143.40        22.47 o                         
   2  18  10        113.13         95.90        23.76 o                         
   3  18  10         49.69         46.87        22.68 o                         
   4  18  10       2036.37       2029.65        49.04 o                         
   5  18  10        170.86        148.98        26.13 o                         
   6  18  10        877.49        911.03        39.40 o                         
   7  18  10        255.14        205.51        28.40 o                         
   8  18  10        923.54        867.40        38.74 o                         
   1  19  10       1518.06       1556.49        38.56 o                         
   2  19  10        498.62        500.95        26.42 o                         
   3  19  10       2243.31       2172.40        61.50 o                         
   4  19  10         20.67         34.97        23.87 o                         
   5  19  10        155.01        168.08        25.85 o                         
   6  19  10        473.21        443.02        30.36 o                         
   0  20  10       1237.66       1176.00        53.30 o                         
   1   1  11       2640.39       2614.16        31.48 o                         
   2   1  11         17.81         26.39        10.02 o                         
   3   1  11       1833.78       1921.86        24.34 o                         
   4   1  11        618.15        661.30        16.55 o                         
   5   1  11         56.17         50.40         9.29 o                         
   6   1  11       5554.02       5537.53        49.79 o                         
   7   1  11        672.57        708.60        19.30 o                         
   8   1  11        342.19        325.79        15.71 o                         
   9   1  11        242.45        244.90        15.69 o                         
  10   1  11        383.41        372.70        16.88 o                         
  11   1  11        162.03        140.71        17.27 o                         
  12   1  11        150.46        158.04        16.86 o                         
  13   1  11        508.35        542.35        20.67 o                         
  14   1  11          6.36         35.46        16.48 o                         
  15   1  11         75.74        107.89        19.24 o                         
  16   1  11         47.44         20.91        17.09 o                         
  17   1  11         37.45         40.49        21.68 o                         
  18   1  11        356.70        370.07        24.76 o                         
   0   2  11       8784.70       8557.46        96.40 o                         
   1   2  11       2048.06       1975.52        26.96 o                         
   2   2  11          1.23          3.98         9.76 o                         
   3   2  11       1119.93       1012.43        19.51 o                         
   4   2  11       4680.81       4504.28        40.27 o                         
   5   2  11       1517.50       1471.15        24.16 o                         
   6   2  11        329.44        332.09        13.32 o                         
   7   2  11       1906.90       1787.04        32.06 o                         
   8   2  11       1781.06       1670.38        29.75 o                         
   9   2  11         60.50         83.55        14.72 o                         
  10   2  11        769.44        780.55        21.69 o                         
  11   2  11        576.12        511.66        19.07 o                         
  12   2  11       1148.05       1155.92        26.49 o                         
  13   2  11          8.43         41.50        17.15 o                         
  14   2  11          2.57         -6.34        17.08 o                         
  15   2  11          6.81        -10.55        18.54 o                         
  16   2  11        175.48        150.48        16.29 o                         
  17   2  11          5.95         45.01        18.32 o                         
  18   2  11         43.06         40.56        20.37 o                         
   1   3  11       8710.96       9163.03        72.60 o                         
   2   3  11       6138.49       6147.50        51.67 o                         
   3   3  11       8709.60       9084.52        65.52 o                         
   4   3  11       1904.92       1873.62        24.67 o                         
   5   3  11       6960.34       7079.75        55.65 o                         
   6   3  11        384.70        388.46        14.43 o                         
   7   3  11       5251.72       5372.02        48.53 o                         
   8   3  11         24.83         33.58        13.41 o                         
   9   3  11       3210.49       3302.41        36.81 o                         
  10   3  11       1029.16       1029.96        23.68 o                         
  11   3  11       3102.83       3180.10        39.00 o                         
  12   3  11         26.77         42.59        14.25 o                         
  13   3  11         72.70         76.93        15.27 o                         
  14   3  11        628.12        652.60        21.06 o                         
  15   3  11        404.38        392.27        18.81 o                         
  16   3  11        128.16        111.02        18.59 o                         
  17   3  11         49.12        121.53        34.08 o                         
  18   3  11          7.54          7.91        22.09 o                         
   0   4  11       2888.95       3250.10        47.69 o                         
   1   4  11        811.67        821.32        19.56 o                         
   2   4  11        753.89        781.90        17.35 o                         
   3   4  11        682.22        672.22        15.51 o                         
   4   4  11       5206.65       5356.56        45.68 o                         
   5   4  11        707.85        765.66        18.02 o                         
   6   4  11       1855.18       1806.45        27.37 o                         
   7   4  11        180.35        182.59        13.31 o                         
   8   4  11       3834.13       3781.21        38.43 o                         
   9   4  11        880.50        854.21        20.18 o                         
  10   4  11        835.59        851.33        21.81 o                         
  11   4  11        150.68        142.42        15.51 o                         
  12   4  11        574.19        545.88        19.96 o                         
  13   4  11         67.47         51.84        16.02 o                         
  14   4  11       1005.95        984.30        26.34 o                         
  15   4  11          3.79        -19.62        19.43 o                         
  16   4  11        119.57        101.56        21.82 o                         
  17   4  11         18.12          4.02        21.98 o                         
  18   4  11        188.75        194.64        22.01 o                         
   1   5  11      11514.26      12032.25        85.55 o                         
   2   5  11      14164.37      14579.19       101.27 o                         
   3   5  11      14791.53      14976.35       103.65 o                         
   4   5  11        501.60        487.74        15.87 o                         
   5   5  11       6299.00       6294.14        58.98 o                         
   6   5  11       9717.89       9776.85        76.70 o                         
   7   5  11       9601.15       9682.13        78.37 o                         
   8   5  11        209.83        245.23        13.97 o                         
   9   5  11        897.90        861.89        20.59 o                         
  10   5  11       2740.02       2730.89        33.57 o                         
  11   5  11       1348.43       1339.85        24.97 o                         
  12   5  11          2.96        -10.35        12.75 o                         
  13   5  11          3.27          8.39        13.07 o                         
  14   5  11        561.52        553.86        20.99 o                         
  15   5  11        545.86        543.39        22.14 o                         
  16   5  11        216.55        182.83        25.15 o                         
  17   5  11         78.11         97.85        20.44 o                         
  18   5  11         23.43         38.73        28.59 o                         
   0   6  11      27491.07      27239.41       258.08 o                         
   1   6  11       4761.96       5144.85        48.07 o                         
   2   6  11        475.18        447.81        16.34 o                         
   3   6  11       3017.30       3119.51        35.35 o                         
   4   6  11      16318.28      16001.39       113.49 o                         
   5   6  11       4617.32       4680.58        44.36 o                         
   6   6  11       2610.30       2621.39        34.38 o                         
   7   6  11       1857.39       1868.11        29.87 o                         
   8   6  11       6742.60       6720.97        58.79 o                         
   9   6  11       3028.57       2978.02        36.33 o                         
  10   6  11       2270.87       2233.97        32.04 o                         
  11   6  11        372.35        363.01        16.13 o                         
  12   6  11       2065.21       2085.00        32.20 o                         
  13   6  11        949.37        890.97        26.19 o                         
  14   6  11        272.21        295.55        24.67 o                         
  15   6  11         66.92         51.79        17.87 o                         
  16   6  11        173.21        161.29        21.16 o                         
  17   6  11         14.99         14.00        24.85 o                         
   1   7  11      18235.74      18306.56       132.55 o                         
   2   7  11      11159.40      11399.54        86.04 o                         
   3   7  11      19648.81      19429.47       133.12 o                         
   4   7  11        878.53        886.18        20.05 o                         
   5   7  11       4474.09       4420.89        45.05 o                         
   6   7  11       8107.73       8102.95        69.46 o                         
   7   7  11      12726.84      12750.32        97.28 o                         
   8   7  11        197.53        194.97        15.02 o                         
   9   7  11        726.56        766.90        20.10 o                         
  10   7  11       2866.72       2860.60        38.84 o                         
  11   7  11       8082.71       7977.66        68.53 o                         
  12   7  11        313.30        330.74        18.33 o                         
  13   7  11        177.15        172.47        20.23 o                         
  14   7  11        440.53        408.44        23.04 o                         
  15   7  11       1003.36        989.43        41.47 o                         
  16   7  11         88.34         91.43        25.45 o                         
  17   7  11         34.92          4.98        21.14 o                         
   0   8  11      25112.97      25425.63       253.54 o                         
   1   8  11       7523.65       7772.97        62.08 o                         
   2   8  11         12.96         49.09        12.51 o                         
   3   8  11       2721.78       2735.82        32.59 o                         
   4   8  11      20701.53      20553.01       141.46 o                         
   5   8  11       6824.15       6816.96        60.58 o                         
   6   8  11        995.54        979.06        22.94 o                         
   7   8  11        759.54        741.57        21.52 o                         
   8   8  11       7929.39       8046.89        69.17 o                         
   9   8  11       1183.04       1198.47        26.02 o                         
  10   8  11       2116.29       2113.74        32.68 o                         
  11   8  11        204.87        245.13        18.12 o                         
  12   8  11       1565.32       1583.03        39.84 o                         
  13   8  11        281.16        271.19        25.74 o                         
  14   8  11        774.11        784.25        34.14 o                         
  15   8  11          0.68        -12.61        20.75 o                         
  16   8  11        136.17        185.88        24.58 o                         
  17   8  11        200.54        181.72        32.15 o                         
   1   9  11       7252.77       7450.41        61.64 o                         
   2   9  11       5420.54       5552.71        50.15 o                         
   3   9  11      14686.03      14973.38       109.56 o                         
   4   9  11        821.41        790.43        20.29 o                         
   5   9  11       3588.86       3440.86        39.64 o                         
   6   9  11       2741.29       2822.85        38.13 o                         
   7   9  11      14673.64      14509.15       113.48 o                         
   8   9  11       1661.87       1555.91        30.51 o                         
   9   9  11        506.73        454.04        19.60 o                         
  10   9  11        751.09        761.00        22.33 o                         
  11   9  11       5554.69       5582.39        60.44 o                         
  12   9  11        524.52        538.57        29.93 o                         
  13   9  11          9.23        -27.12        21.78 o                         
  14   9  11        189.40        155.06        23.06 o                         
  15   9  11       1724.59       1757.29        47.92 o                         
  16   9  11        192.08        209.78        32.05 o                         
   0  10  11      16163.38      16328.95       167.03 o                         
   1  10  11       4252.15       4507.55        46.11 o                         
   2  10  11       1038.47       1019.71        23.41 o                         
   3  10  11       5309.13       5289.01        52.19 o                         
   4  10  11      10210.22      10583.51        84.93 o                         
   5  10  11       3542.08       3552.04        42.54 o                         
   6  10  11       1678.25       1665.20        31.98 o                         
   7  10  11       1649.16       1602.44        31.69 o                         
   8  10  11       2849.56       2856.38        42.51 o                         
   9  10  11       3756.65       3699.12        50.21 o                         
  10  10  11       1013.89       1037.76        29.83 o                         
  11  10  11         42.68         26.31        26.12 o                         
  12  10  11         50.83         49.90        22.41 o                         
  13  10  11        310.44        262.25        27.39 o                         
  14  10  11       1307.28       1314.12        40.46 o                         
  15  10  11         26.81         16.60        37.09 o                         
  16  10  11        178.60        155.39        34.27 o                         
   1  11  11       2919.74       3012.57        40.69 o                         
   2  11  11       3572.33       3666.66        45.21 o                         
   3  11  11       6927.95       6734.60        63.53 o                         
   4  11  11        116.06        146.16        16.92 o                         
   5  11  11         67.67         79.19        16.22 o                         
   6  11  11       1071.94       1033.90        27.98 o                         
   7  11  11       5518.88       5442.85        63.30 o                         
   8  11  11        670.55        665.79        26.83 o                         
   9  11  11        421.51        409.80        22.20 o                         
  10  11  11        236.99        237.60        34.34 o                         
  11  11  11       1813.50       1816.50        47.57 o                         
  12  11  11        771.00        714.63        32.74 o                         
  13  11  11       1085.37       1125.02        37.07 o                         
  14  11  11         17.47        -12.28        28.56 o                         
  15  11  11         53.18         85.54        37.11 o                         
   0  12  11       5618.12       5576.60        77.52 o                         
   1  12  11       3038.22       3095.56        47.01 o                         
   2  12  11         31.83         49.54        17.35 o                         
   3  12  11        201.74        191.82        18.59 o                         
   4  12  11       4259.51       4134.67        48.81 o                         
   5  12  11       3354.08       3367.47        45.22 o                         
   6  12  11       2019.00       2033.02        43.14 o                         
   7  12  11        118.13        105.64        20.68 o                         
   8  12  11        830.79        782.15        27.56 o                         
   9  12  11       1049.54       1049.30        50.47 o                         
  10  12  11       2908.87       2850.22        57.16 o                         
  11  12  11         31.44         27.34        24.74 o                         
  12  12  11          4.64          6.55        25.09 o                         
  13  12  11        796.85        747.96        42.97 o                         
  14  12  11        430.95        383.64        39.33 o                         
   1  13  11       2049.64       2063.89        37.83 o                         
   2  13  11       1895.90       1948.56        38.65 o                         
   3  13  11       2984.19       3074.99        43.51 o                         
   4  13  11        461.21        464.61        21.61 o                         
   5  13  11         50.12         32.75        18.73 o                         
   6  13  11       1129.62       1046.41        30.14 o                         
   7  13  11       2093.51       2111.74        42.68 o                         
   8  13  11        531.11        531.62        29.83 o                         
   9  13  11        359.25        375.72        27.82 o                         
  10  13  11          0.10        -34.84        22.43 o                         
  11  13  11        948.27        985.62        33.98 o                         
  12  13  11        208.79        198.31        26.08 o                         
  13  13  11        367.39        304.82        33.97 o                         
   0  14  11        650.74        654.75        33.68 o                         
   1  14  11        342.17        362.99        23.84 o                         
   2  14  11        520.60        468.28        22.43 o                         
   3  14  11         34.76         60.77        18.93 o                         
   4  14  11         63.52         65.88        20.36 o                         
   5  14  11        946.25        896.92        27.54 o                         
   6  14  11       1196.05       1116.06        36.75 o                         
   7  14  11         27.21         17.24        23.17 o                         
   8  14  11         42.39         51.15        24.58 o                         
   9  14  11        650.55        642.74        30.39 o                         
  10  14  11       1279.06       1324.00        38.74 o                         
  11  14  11        782.85        708.51        31.84 o                         
  12  14  11        233.74        248.77        32.57 o                         
   1  15  11         17.33         40.07        18.41 o                         
   2  15  11          9.35         36.91        18.69 o                         
   3  15  11        522.72        472.47        24.68 o                         
   4  15  11        423.85        451.69        25.10 o                         
   5  15  11         67.39         57.12        20.72 o                         
   6  15  11        119.40        123.09        22.58 o                         
   7  15  11        702.35        672.70        31.04 o                         
   8  15  11        592.58        585.53        29.81 o                         
   9  15  11        840.67        873.60        33.27 o                         
  10  15  11        151.64        235.25        26.75 o                         
  11  15  11         55.58         35.84        28.69 o                         
   0  16  11        155.17        127.59        31.87 o                         
   1  16  11         68.05         82.05        20.92 o                         
   2  16  11        104.50        109.62        22.68 o                         
   3  16  11          3.48         30.65        20.58 o                         
   4  16  11         33.88         28.37        22.61 o                         
   5  16  11         69.38        104.77        22.24 o                         
   6  16  11       1216.73       1190.59        34.70 o                         
   7  16  11        474.50        390.96        27.84 o                         
   8  16  11        418.50        415.81        28.67 o                         
   9  16  11         10.80        -22.04        24.62 o                         
  10  16  11       1123.44       1169.38        42.71 o                         
   1  17  11          7.00         42.90        20.61 o                         
   2  17  11        373.88        383.61        28.76 o                         
   3  17  11         29.64         23.70        22.48 o                         
   4  17  11        241.10        193.29        27.66 o                         
   5  17  11        752.75        683.42        34.89 o                         
   6  17  11        676.35        667.55        33.54 o                         
   7  17  11         30.62         43.89        28.21 o                         
   8  17  11        961.56        912.07        36.75 o                         
   0  18  11       1477.43       1434.34        56.83 o                         
   1  18  11         83.79        114.71        21.65 o                         
   2  18  11        181.49        203.71        24.21 o                         
   3  18  11        137.90        130.84        24.34 o                         
   4  18  11       2271.40       2269.44        50.68 o                         
   5  18  11         61.95         31.19        24.21 o                         
   6  18  11        600.05        638.32        31.11 o                         
   1  19  11         53.77         62.79        24.40 o                         
   2  19  11          4.00          1.85        23.74 o                         
   3  19  11         67.54         56.47        24.10 o                         
   0   0  12       5293.04       5434.17        98.72 o                         
   1   0  12       3450.24       3799.85        55.23 o                         
   2   0  12        179.34        227.80        18.42 o                         
   3   0  12       1078.94       1122.22        39.26 o                         
   4   0  12       6392.54       6625.90        78.50 o                         
   5   0  12      12701.43      12773.44       134.00 o                         
   6   0  12         68.79         63.11        14.57 o                         
   7   0  12        437.52        494.56        24.97 o                         
   8   0  12       5701.17       5744.46        77.97 o                         
   9   0  12       3690.06       3736.38        68.24 o                         
  10   0  12        115.15        140.78        25.82 o                         
  11   0  12       6149.38       6211.49        82.41 o                         
  12   0  12       5097.00       5175.28        73.44 o                         
  13   0  12         25.03         45.12        24.62 o                         
  14   0  12        404.57        438.31        31.16 o                         
  15   0  12       3425.92       3462.10        69.21 o                         
  16   0  12       2587.07       2583.98        81.93 o                         
  17   0  12          7.21         51.85        31.10 o                         
   1   1  12       9547.61       9711.14        76.86 o                         
   2   1  12      11317.72      11578.90        89.39 o                         
   3   1  12       5752.10       5801.60        59.39 o                         
   4   1  12       5907.11       5736.81        50.00 o                         
   5   1  12       8130.04       7888.22        65.66 o                         
   6   1  12       5142.17       5001.91        43.12 o                         
   7   1  12       1716.19       1751.06        31.35 o                         
   8   1  12       7626.69       7558.60        76.18 o                         
   9   1  12       6735.89       6604.63        62.47 o                         
  10   1  12        334.01        322.28        17.87 o                         
  11   1  12        911.15        902.09        25.77 o                         
  12   1  12       5217.33       5200.34        53.26 o                         
  13   1  12       4061.27       4042.65        49.53 o                         
  14   1  12        247.34        286.34        20.57 o                         
  15   1  12        488.47        520.60        23.49 o                         
  16   1  12       1778.78       1741.80        46.34 o                         
  17   1  12       1239.53       1278.43        36.27 o                         
   0   2  12       6552.50       7575.46        97.13 o                         
   1   2  12       7535.43       7744.22        66.38 o                         
   2   2  12          3.35         28.16        11.82 o                         
   3   2  12        138.19        145.17        14.17 o                         
   4   2  12       5021.48       5154.92        48.92 o                         
   5   2  12       4085.64       4073.82        42.72 o                         
   6   2  12        138.81        160.55        12.73 o                         
   7   2  12       1762.76       1752.15        26.83 o                         
   8   2  12       4029.15       4063.77        42.93 o                         
   9   2  12       3095.09       3107.24        48.42 o                         
  10   2  12        146.65        171.87        17.82 o                         
  11   2  12       2394.36       2360.57        37.96 o                         
  12   2  12       1909.27       1892.03        36.82 o                         
  13   2  12       1608.49       1667.00        41.34 o                         
  14   2  12        128.45        110.97        19.47 o                         
  15   2  12       3448.66       3351.78        52.97 o                         
  16   2  12        861.80        811.01        28.83 o                         
  17   2  12         11.98         27.56        25.15 o                         
   1   3  12        793.08        904.00        27.75 o                         
   2   3  12      17538.68      16563.61       149.21 o                         
   3   3  12        883.22        924.66        21.17 o                         
   4   3  12        528.62        574.19        15.97 o                         
   5   3  12       2731.83       2626.49        31.20 o                         
   6   3  12       7520.01       7157.41        59.10 o                         
   7   3  12       2640.85       2698.60        32.27 o                         
   8   3  12       5481.69       5695.49        53.74 o                         
   9   3  12       1182.36       1185.25        24.37 o                         
  10   3  12       1718.38       1621.94        28.83 o                         
  11   3  12        811.60        848.17        24.67 o                         
  12   3  12       2833.53       2916.93        43.97 o                         
  13   3  12        491.82        519.66        24.13 o                         
  14   3  12         36.03         57.92        21.21 o                         
  15   3  12        114.22        137.55        24.41 o                         
  16   3  12        314.72        300.38        28.84 o                         
  17   3  12        955.94        950.21        49.98 o                         
   0   4  12       3887.59       3720.55        63.75 o                         
   1   4  12       1450.06       1479.75        36.33 o                         
   2   4  12         21.66         18.70        12.24 o                         
   3   4  12        348.91        364.48        14.95 o                         
   4   4  12       3477.57       3390.62        35.26 o                         
   5   4  12       5879.98       5838.78        50.29 o                         
   6   4  12        369.32        374.77        14.83 o                         
   7   4  12       1691.41       1708.90        27.09 o                         
   8   4  12       1422.48       1372.07        24.32 o                         
   9   4  12       4580.81       4574.86        48.94 o                         
  10   4  12       1248.22       1260.12        25.24 o                         
  11   4  12       4672.09       4635.16        49.70 o                         
  12   4  12        749.68        738.81        25.91 o                         
  13   4  12        488.98        513.45        21.46 o                         
  14   4  12        262.28        274.16        20.14 o                         
  15   4  12       1864.24       1769.47        43.18 o                         
  16   4  12        409.21        417.50        24.67 o                         
  17   4  12         10.07         29.26        20.58 o                         
   1   5  12        830.81        770.82        19.79 o                         
   2   5  12       5359.69       5418.78        49.43 o                         
   3   5  12       1125.01       1070.95        22.01 o                         
   4   5  12       3376.72       3327.77        35.01 o                         
   5   5  12         97.75         88.79        13.07 o                         
   6   5  12       1145.85       1079.25        22.51 o                         
   7   5  12         18.64         25.88        12.37 o                         
   8   5  12       1944.54       1996.44        30.37 o                         
   9   5  12       1223.94       1207.82        24.08 o                         
  10   5  12        168.64        168.48        14.07 o                         
  11   5  12        157.79        156.42        16.64 o                         
  12   5  12       1865.20       1884.30        37.07 o                         
  13   5  12       1250.04       1229.43        30.69 o                         
  14   5  12       1322.15       1302.52        43.58 o                         
  15   5  12        448.21        466.10        26.86 o                         
  16   5  12        798.91        823.75        43.78 o                         
  17   5  12        124.46         64.42        31.37 o                         
   0   6  12         15.73         21.06        16.93 o                         
   1   6  12       2486.59       2574.19        32.51 o                         
   2   6  12        149.91        141.67        13.72 o                         
   3   6  12        277.27        271.25        14.18 o                         
   4   6  12          0.07          7.88        11.86 o                         
   5   6  12       3744.61       3824.69        40.40 o                         
   6   6  12        104.99         89.01        13.77 o                         
   7   6  12        648.09        615.07        18.37 o                         
   8   6  12        100.39        111.99        14.13 o                         
   9   6  12        800.37        804.50        21.29 o                         
  10   6  12         68.41         72.27        14.11 o                         
  11   6  12       1138.54       1072.47        26.39 o                         
  12   6  12          4.84         -7.59        14.14 o                         
  13   6  12        160.93        175.02        17.53 o                         
  14   6  12         54.80         41.66        22.25 o                         
  15   6  12       1452.82       1430.05        39.51 o                         
  16   6  12          5.71         23.33        23.44 o                         
   1   7  12        305.59        274.44        14.87 o                         
   2   7  12       1537.22       1479.82        26.31 o                         
   3   7  12        882.59        882.46        21.13 o                         
   4   7  12        147.41        127.39        14.36 o                         
   5   7  12         87.96        104.21        14.26 o                         
   6   7  12        744.84        753.22        20.47 o                         
   7   7  12         33.08         46.39        14.20 o                         
   8   7  12       1094.78       1048.57        24.40 o                         
   9   7  12       1016.35       1034.87        24.48 o                         
  10   7  12         54.20         35.37        14.57 o                         
  11   7  12         11.69         15.42        18.08 o                         
  12   7  12        563.94        576.63        22.48 o                         
  13   7  12        554.54        509.47        24.83 o                         
  14   7  12        425.49        429.54        22.27 o                         
  15   7  12        135.75         91.04        18.24 o                         
  16   7  12        298.42        277.72        28.20 o                         
   0   8  12        165.31        166.41        22.00 o                         
   1   8  12        453.02        435.22        16.98 o                         
   2   8  12         48.17         36.06        13.57 o                         
   3   8  12        779.63        732.66        19.89 o                         
   4   8  12        424.49        415.36        17.69 o                         
   5   8  12       1059.08       1105.35        25.27 o                         
   6   8  12         35.20         34.26        14.78 o                         
   7   8  12         50.93         55.42        15.11 o                         
   8   8  12        725.18        710.96        20.97 o                         
   9   8  12       1999.14       1961.98        34.82 o                         
  10   8  12         89.31         83.04        17.28 o                         
  11   8  12        318.44        318.72        19.58 o                         
  12   8  12         93.82        123.39        19.19 o                         
  13   8  12        294.94        232.24        21.59 o                         
  14   8  12         28.44         43.23        20.41 o                         
  15   8  12        112.21         76.23        22.37 o                         
  16   8  12         20.45        -39.57        19.78 o                         
   1   9  12       1472.46       1499.36        29.02 o                         
   2   9  12       1096.83       1076.39        25.00 o                         
   3   9  12        440.03        477.16        18.75 o                         
   4   9  12         80.40         88.12        15.48 o                         
   5   9  12       1573.16       1573.79        30.67 o                         
   6   9  12         27.49         54.04        15.49 o                         
   7   9  12        575.72        569.48        21.00 o                         
   8   9  12        382.56        408.38        19.19 o                         
   9   9  12        399.25        368.03        20.70 o                         
  10   9  12          0.87         47.15        16.89 o                         
  11   9  12        307.41        283.11        22.89 o                         
  12   9  12        436.50        431.15        27.01 o                         
  13   9  12        314.54        300.08        24.42 o                         
  14   9  12        178.11        138.60        23.32 o                         
  15   9  12         16.60         -2.29        21.79 o                         
   0  10  12       7316.56       7438.19        92.22 o                         
   1  10  12       1255.11       1320.67        29.06 o                         
   2  10  12          6.16         12.25        15.19 o                         
   3  10  12          3.96         -1.95        16.73 o                         
   4  10  12       5428.32       5385.62        55.36 o                         
   5  10  12        842.70        822.58        23.97 o                         
   6  10  12          7.89         20.97        16.97 o                         
   7  10  12         50.02         48.67        16.69 o                         
   8  10  12       3461.64       3328.76        49.49 o                         
   9  10  12        103.36         98.87        19.74 o                         
  10  10  12          5.39         -7.47        19.87 o                         
  11  10  12         22.51         47.04        22.34 o                         
  12  10  12       3418.48       3218.73        59.83 o                         
  13  10  12         90.98         54.00        25.13 o                         
  14  10  12        134.66        179.08        26.65 o                         
  15  10  12         10.50         27.40        28.93 o                         
   1  11  12       4129.85       4312.46        49.02 o                         
   2  11  12        180.71        232.32        18.64 o                         
   3  11  12       2877.50       2978.07        43.44 o                         
   4  11  12         52.29         66.05        18.80 o                         
   5  11  12       4095.86       4122.53        51.85 o                         
   6  11  12        299.37        335.97        21.12 o                         
   7  11  12       1228.25       1282.81        36.41 o                         
   8  11  12         44.38         14.91        20.70 o                         
   9  11  12       3514.19       3511.85        57.61 o                         
  10  11  12          6.54         14.81        24.07 o                         
  11  11  12        723.23        793.69        44.55 o                         
  12  11  12        268.51        235.60        27.62 o                         
  13  11  12       2015.24       1960.63        51.63 o                         
  14  11  12          4.41         33.63        30.20 o                         
   0  12  12       5282.53       5361.45        81.60 o                         
   1  12  12        271.89        290.92        19.79 o                         
   2  12  12          7.16         -6.44        17.56 o                         
   3  12  12         13.66         22.21        18.13 o                         
   4  12  12       4800.81       4891.56        56.19 o                         
   5  12  12         19.00         -4.82        17.81 o                         
   6  12  12        222.50        200.88        22.32 o                         
   7  12  12         84.95         72.48        25.32 o                         
   8  12  12       3838.44       3673.39        55.68 o                         
   9  12  12          1.91         -0.38        24.20 o                         
  10  12  12        515.38        482.48        30.20 o                         
  11  12  12         26.32        -22.90        24.53 o                         
  12  12  12       2090.49       2083.01        54.12 o                         
  13  12  12          2.57         22.21        28.13 o                         
   1  13  12        455.54        480.26        21.62 o                         
   2  13  12          1.83         15.75        18.29 o                         
   3  13  12        836.10        891.31        25.86 o                         
   4  13  12        164.45        162.54        19.77 o                         
   5  13  12        993.52       1000.39        32.66 o                         
   6  13  12         42.63         55.50        20.47 o                         
   7  13  12        952.82        941.31        28.96 o                         
   8  13  12        133.95        105.14        24.48 o                         
   9  13  12       1273.17       1207.45        36.46 o                         
  10  13  12        500.38        443.49        28.49 o                         
  11  13  12        377.02        407.99        29.60 o                         
  12  13  12         27.18         18.36        25.00 o                         
   0  14  12       1850.25       1799.23        50.38 o                         
   1  14  12        108.07        112.17        19.58 o                         
   2  14  12        214.25        193.57        20.61 o                         
   3  14  12         66.44         94.05        21.21 o                         
   4  14  12       2612.56       2601.73        46.56 o                         
   5  14  12        114.08        132.19        22.59 o                         
   6  14  12        281.45        274.65        24.03 o                         
   7  14  12         63.22        109.02        24.83 o                         
   8  14  12       1736.58       1699.01        58.39 o                         
   9  14  12        106.81        108.31        25.26 o                         
  10  14  12         96.73        111.31        26.95 o                         
  11  14  12        407.71        412.94        29.59 o                         
   1  15  12       1150.81       1145.53        33.10 o                         
   2  15  12        107.87        136.68        21.00 o                         
   3  15  12        503.09        468.06        24.92 o                         
   4  15  12         45.43         51.17        20.99 o                         
   5  15  12        801.92        779.28        27.73 o                         
   6  15  12         58.34         16.86        25.09 o                         
   7  15  12        233.74        224.39        27.40 o                         
   8  15  12        133.86        168.79        27.64 o                         
   9  15  12        791.27        881.48        35.18 o                         
  10  15  12         10.00         24.01        25.85 o                         
   0  16  12       2214.75       2152.10        58.90 o                         
   1  16  12        488.63        497.45        24.33 o                         
   2  16  12          0.94        -20.12        22.30 o                         
   3  16  12          0.71         29.77        21.87 o                         
   4  16  12        755.93        717.23        27.41 o                         
   5  16  12        396.16        378.17        28.13 o                         
   6  16  12         79.98         89.84        25.18 o                         
   7  16  12        336.75        285.39        27.77 o                         
   8  16  12        569.08        632.04        35.27 o                         
   1  17  12        572.51        556.75        26.45 o                         
   2  17  12        321.48        251.17        24.50 o                         
   3  17  12        144.38        146.95        22.99 o                         
   4  17  12        526.86        499.80        31.14 o                         
   5  17  12       1201.51       1095.36        36.89 o                         
   6  17  12         13.42         29.46        27.52 o                         
   7  17  12         54.74         43.63        27.24 o                         
   0  18  12       1473.48       1465.45        63.21 o                         
   1  18  12       1311.26       1253.66        35.96 o                         
   2  18  12          4.25         27.45        21.79 o                         
   3  18  12        673.02        649.47        34.99 o                         
   1   1  13         95.91         59.14        12.69 o                         
   2   1  13        115.40         80.45        12.90 o                         
   3   1  13         42.98         52.65        13.22 o                         
   4   1  13        379.02        356.29        15.24 o                         
   5   1  13         11.14         10.58        12.70 o                         
   6   1  13        174.88        177.29        13.70 o                         
   7   1  13         12.23          1.28        13.10 o                         
   8   1  13         10.89         26.05        17.37 o                         
   9   1  13        982.16        977.16        25.81 o                         
  10   1  13        197.11        192.72        19.33 o                         
  11   1  13        209.85        189.50        19.85 o                         
  12   1  13          1.26          8.78        18.37 o                         
  13   1  13         22.16          9.11        19.09 o                         
  14   1  13         23.86         30.55        20.15 o                         
  15   1  13         99.16        102.54        20.02 o                         
  16   1  13         29.43         21.73        21.16 o                         
  17   1  13         41.25         18.76        29.21 o                         
   0   2  13        623.80        684.83        27.35 o                         
   1   2  13        278.91        272.36        14.75 o                         
   2   2  13        367.57        376.96        15.72 o                         
   3   2  13         86.50         76.68        13.30 o                         
   4   2  13       2170.26       2106.03        30.17 o                         
   5   2  13        117.19        101.44        13.33 o                         
   6   2  13       1223.41       1167.44        23.05 o                         
   7   2  13          5.66         10.72        11.56 o                         
   8   2  13       1815.54       1811.66        31.77 o                         
   9   2  13          0.15         10.95        17.95 o                         
  10   2  13        881.39        906.15        25.73 o                         
  11   2  13         15.72         13.92        18.12 o                         
  12   2  13        170.04        145.82        20.47 o                         
  13   2  13         59.57         42.35        21.32 o                         
  14   2  13        234.98        232.83        23.09 o                         
  15   2  13          7.46         30.20        20.70 o                         
  16   2  13        223.99        228.65        28.02 o                         
   1   3  13        678.67        747.86        19.52 o                         
   2   3  13       1554.25       1581.69        27.48 o                         
   3   3  13        457.33        496.15        16.87 o                         
   4   3  13        120.23        128.41        13.27 o                         
   5   3  13       1220.80       1338.15        27.32 o                         
   6   3  13        916.68        957.24        23.14 o                         
   7   3  13        961.62        998.06        21.78 o                         
   8   3  13       1307.95       1265.06        26.69 o                         
   9   3  13       1028.64       1121.15        25.20 o                         
  10   3  13        795.46        804.58        25.16 o                         
  11   3  13        171.63        147.06        20.71 o                         
  12   3  13       1070.19       1067.58        32.68 o                         
  13   3  13       2703.25       2726.12        48.96 o                         
  14   3  13        769.26        779.95        28.38 o                         
  15   3  13        396.61        376.17        29.52 o                         
  16   3  13        235.37        171.27        31.07 o                         
   0   4  13       6211.96       5994.31        82.45 o                         
   1   4  13        390.63        404.79        16.06 o                         
   2   4  13         17.52         20.65        12.85 o                         
   3   4  13        494.13        456.83        16.51 o                         
   4   4  13       1707.62       1721.30        31.11 o                         
   5   4  13        260.81        256.62        15.83 o                         
   6   4  13        717.67        695.42        19.87 o                         
   7   4  13       1443.67       1458.34        27.27 o                         
   8   4  13        998.89       1030.69        23.06 o                         
   9   4  13        129.08         92.34        16.75 o                         
  10   4  13       1331.39       1332.71        29.96 o                         
  11   4  13       2285.39       2288.00        37.13 o                         
  12   4  13       2687.87       2768.35        49.94 o                         
  13   4  13        271.82        194.93        23.47 o                         
  14   4  13        630.21        648.80        31.26 o                         
  15   4  13       1860.95       1812.52        54.25 o                         
  16   4  13       1104.74       1142.07        40.73 o                         
   1   5  13       1877.22       1893.28        30.08 o                         
   2   5  13          0.11          1.91        12.21 o                         
   3   5  13        209.75        220.83        14.96 o                         
   4   5  13        912.48        889.88        22.61 o                         
   5   5  13       3925.74       3859.34        44.36 o                         
   6   5  13         11.47         25.42        13.45 o                         
   7   5  13        108.44         96.20        14.32 o                         
   8   5  13        961.10        948.42        22.52 o                         
   9   5  13       4575.10       4482.51        48.58 o                         
  10   5  13        211.29        239.86        17.73 o                         
  11   5  13        773.89        804.17        23.90 o                         
  12   5  13        486.05        472.80        19.69 o                         
  13   5  13       2489.18       2413.84        44.12 o                         
  14   5  13        544.68        551.59        29.78 o                         
  15   5  13         62.90         72.32        22.08 o                         
  16   5  13         78.37         75.93        29.30 o                         
   0   6  13        297.98        343.21        25.17 o                         
   1   6  13        697.92        684.20        20.16 o                         
   2   6  13        831.36        827.46        20.93 o                         
   3   6  13         48.40         53.70        14.33 o                         
   4   6  13       2422.51       2406.35        35.12 o                         
   5   6  13        763.92        757.64        22.62 o                         
   6   6  13       2068.67       2074.98        33.28 o                         
   7   6  13        538.34        518.95        18.69 o                         
   8   6  13       3682.74       3626.86        43.15 o                         
   9   6  13          7.15         13.84        14.40 o                         
  10   6  13       1454.37       1438.35        26.75 o                         
  11   6  13       1007.46        997.19        29.02 o                         
  12   6  13       2202.08       2112.68        40.13 o                         
  13   6  13        121.30         90.06        21.01 o                         
  14   6  13       1100.83       1063.34        33.65 o                         
  15   6  13       1025.88       1040.83        35.10 o                         
  16   6  13       1911.91       1908.79        66.25 o                         
   1   7  13        564.73        599.68        19.10 o                         
   2   7  13        187.64        223.45        16.44 o                         
   3   7  13        305.80        308.13        17.21 o                         
   4   7  13       1118.19       1090.44        25.17 o                         
   5   7  13       2144.70       2109.32        34.77 o                         
   6   7  13         65.09         62.78        15.16 o                         
   7   7  13          0.25         20.34        14.94 o                         
   8   7  13       1446.39       1423.25        28.50 o                         
   9   7  13       4369.23       4377.91        49.89 o                         
  10   7  13        715.81        702.14        22.57 o                         
  11   7  13         27.15         43.99        16.66 o                         
  12   7  13        866.53        845.63        27.76 o                         
  13   7  13       4034.13       4004.65        66.06 o                         
  14   7  13        749.11        691.27        35.31 o                         
  15   7  13        666.85        616.84        34.42 o                         
   0   8  13        748.60        765.68        30.97 o                         
   1   8  13         10.39         26.59        15.74 o                         
   2   8  13         31.34         35.79        14.70 o                         
   3   8  13         96.98         88.91        15.28 o                         
   4   8  13        495.06        502.65        19.25 o                         
   5   8  13        349.80        332.18        18.07 o                         
   6   8  13       1542.30       1576.25        32.55 o                         
   7   8  13       1507.25       1440.37        30.52 o                         
   8   8  13       1247.63       1231.12        27.86 o                         
   9   8  13       1116.06       1063.96        26.31 o                         
  10   8  13       2621.17       2704.77        44.37 o                         
  11   8  13       2527.50       2493.30        51.26 o                         
  12   8  13       1689.41       1631.00        37.97 o                         
  13   8  13        145.11        120.68        20.34 o                         
  14   8  13        856.49        886.12        45.35 o                         
  15   8  13       1216.11       1293.20        45.85 o                         
   1   9  13        611.58        570.34        22.75 o                         
   2   9  13       2581.84       2715.27        38.54 o                         
   3   9  13         13.97          2.17        15.67 o                         
   4   9  13         46.48         34.80        16.25 o                         
   5   9  13       2873.71       2903.27        41.24 o                         
   6   9  13        921.77        946.42        25.64 o                         
   7   9  13          9.02          4.87        16.64 o                         
   8   9  13       1314.91       1311.19        29.32 o                         
   9   9  13       3686.10       3702.82        58.17 o                         
  10   9  13         76.68        105.24        18.83 o                         
  11   9  13        127.58        123.49        21.15 o                         
  12   9  13       1391.23       1353.21        43.28 o                         
  13   9  13       2504.26       2355.44        48.62 o                         
  14   9  13        221.29        205.99        23.16 o                         
   0  10  13         88.39        133.88        25.64 o                         
   1  10  13       3864.53       3999.00        49.88 o                         
   2  10  13        535.45        521.74        21.87 o                         
   3  10  13        532.74        620.54        22.46 o                         
   4  10  13          3.39        -25.71        17.56 o                         
   5  10  13       3757.35       3705.84        48.48 o                         
   6  10  13       1223.43       1177.80        28.61 o                         
   7  10  13         16.61         23.58        17.94 o                         
   8  10  13        306.82        284.13        24.32 o                         
   9  10  13       1448.91       1379.96        34.20 o                         
  10  10  13       1460.85       1451.34        36.77 o                         
  11  10  13         63.14         62.19        22.62 o                         
  12  10  13       1363.35       1263.05        38.08 o                         
  13  10  13        449.26        380.78        29.15 o                         
   1  11  13          4.14         17.51        17.46 o                         
   2  11  13       1780.06       1671.47        33.76 o                         
   3  11  13        780.47        745.88        24.46 o                         
   4  11  13       1808.11       1810.43        37.63 o                         
   5  11  13        467.08        442.99        22.76 o                         
   6  11  13        446.16        410.59        27.22 o                         
   7  11  13       1484.71       1518.79        41.32 o                         
   8  11  13       1133.45       1104.01        32.87 o                         
   9  11  13       1305.46       1249.65        35.17 o                         
  10  11  13         81.43         92.34        25.16 o                         
  11  11  13        485.63        503.77        30.74 o                         
  12  11  13        592.50        591.96        31.61 o                         
  13  11  13       1692.69       1521.40        46.40 o                         
   0  12  13       3701.53       3790.12        69.78 o                         
   1  12  13        787.27        802.04        24.95 o                         
   2  12  13         43.73         52.46        18.61 o                         
   3  12  13        102.89         88.68        18.76 o                         
   4  12  13       2459.50       2481.11        48.97 o                         
   5  12  13       2404.24       2331.35        43.87 o                         
   6  12  13        970.33        903.07        31.02 o                         
   7  12  13         50.85         50.42        25.01 o                         
   8  12  13        199.03        175.82        24.48 o                         
   9  12  13       1256.71       1188.43        39.18 o                         
  10  12  13        916.66        839.02        36.79 o                         
  11  12  13       1136.50       1090.99        37.89 o                         
  12  12  13         57.46         44.67        28.42 o                         
   1  13  13        928.01        916.84        29.91 o                         
   2  13  13       1358.22       1418.77        35.06 o                         
   3  13  13       1817.41       1847.95        37.14 o                         
   4  13  13        136.42        126.63        20.48 o                         
   5  13  13          4.40        -16.60        28.26 o                         
   6  13  13        968.24        997.26        31.00 o                         
   7  13  13       1699.31       1605.06        49.19 o                         
   8  13  13        925.86        879.96        32.95 o                         
   9  13  13        303.32        266.17        27.15 o                         
  10  13  13        181.51        144.30        29.88 o                         
  11  13  13        700.90        670.58        35.25 o                         
   0  14  13       3959.59       3813.75        77.51 o                         
   1  14  13       2983.44       2968.57        52.28 o                         
   2  14  13        248.58        267.10        22.98 o                         
   3  14  13       1532.14       1443.34        35.51 o                         
   4  14  13       2091.54       2075.98        47.00 o                         
   5  14  13       2089.77       2153.37        46.72 o                         
   6  14  13        634.96        629.26        28.20 o                         
   7  14  13         47.91         20.60        25.48 o                         
   8  14  13        977.29        961.80        34.85 o                         
   9  14  13       1927.16       1922.55        46.61 o                         
  10  14  13        902.88        899.91        40.35 o                         
   1  15  13       1842.66       1809.23        38.40 o                         
   2  15  13       3069.15       3089.81        49.77 o                         
   3  15  13       2442.96       2485.10        46.09 o                         
   4  15  13        245.94        244.75        24.75 o                         
   5  15  13        585.23        560.67        29.40 o                         
   6  15  13        670.27        730.02        35.46 o                         
   7  15  13       1328.36       1281.28        41.58 o                         
   8  15  13        530.94        464.83        35.92 o                         
   0  16  13       2039.56       2049.54        60.59 o                         
   1  16  13       2386.44       2454.77        48.85 o                         
   2  16  13         56.83         30.82        21.07 o                         
   3  16  13        978.50        978.59        30.01 o                         
   4  16  13       2766.18       2705.66        48.71 o                         
   5  16  13       2536.28       2520.74        54.10 o                         
   6  16  13       1040.79       1030.78        41.71 o                         
   1  17  13       2984.44       3052.43        51.69 o                         
   2  17  13        119.83        160.49        23.59 o                         
   3  17  13       3370.28       3312.87        55.50 o                         
   4  17  13        354.79        326.49        28.41 o                         
   0   0  14      24980.88      25990.40       375.15 o                         
   1   0  14       4452.41       4547.50        75.66 o                         
   2   0  14        259.45        312.00        23.21 o                         
   3   0  14       1593.91       1629.19        42.43 o                         
   4   0  14      20552.75      20766.20       225.19 o                         
   5   0  14       1514.33       1552.78        53.52 o                         
   6   0  14       3306.00       3374.41        58.14 o                         
   7   0  14       2874.74       2864.19        52.98 o                         
   8   0  14       7049.63       7283.72       115.09 o                         
   9   0  14       1363.92       1361.83        46.39 o                         
  10   0  14       3100.48       3300.25        72.37 o                         
  11   0  14       5088.43       5375.14        98.23 o                         
  12   0  14        546.03        482.83        38.84 o                         
  13   0  14       2075.53       2031.77        66.50 o                         
  14   0  14        316.77        300.21        32.96 o                         
  15   0  14       1913.43       2049.37        62.48 o                         
   1   1  14       8764.12       9033.43        75.32 o                         
   2   1  14       6570.67       6450.09        60.40 o                         
   3   1  14      13874.42      14165.85       111.41 o                         
   4   1  14        370.18        382.53        20.67 o                         
   5   1  14       1829.10       1879.98        32.39 o                         
   6   1  14       5602.89       5477.31        55.28 o                         
   7   1  14       9932.38      10094.79        86.13 o                         
   8   1  14        114.55        111.17        19.85 o                         
   9   1  14          1.54         15.41        18.75 o                         
  10   1  14       3221.68       3231.55        47.22 o                         
  11   1  14       3525.71       3559.34        52.25 o                         
  12   1  14          7.51         18.27        20.02 o                         
  13   1  14        344.59        311.92        23.63 o                         
  14   1  14       1580.05       1572.91        38.61 o                         
  15   1  14        458.46        483.68        28.44 o                         
   0   2  14      20864.33      21265.54       218.35 o                         
   1   2  14        199.91        270.46        15.81 o                         
   2   2  14        667.65        667.18        20.34 o                         
   3   2  14       2201.85       2258.84        35.53 o                         
   4   2  14      14072.33      14146.03       114.15 o                         
   5   2  14        926.08        851.73        22.81 o                         
   6   2  14       1687.56       1706.61        30.18 o                         
   7   2  14       1590.37       1583.48        28.30 o                         
   8   2  14       5762.22       5920.21        61.65 o                         
   9   2  14        627.50        634.46        24.15 o                         
  10   2  14       1503.99       1511.83        32.82 o                         
  11   2  14        549.33        590.66        25.72 o                         
  12   2  14       1024.15        958.15        28.74 o                         
  13   2  14         21.70         20.62        20.76 o                         
  14   2  14       1107.89       1131.85        32.06 o                         
  15   2  14        920.30        938.96        38.00 o                         
   1   3  14       4737.80       4944.99        49.69 o                         
   2   3  14       4808.96       4665.91        48.20 o                         
   3   3  14       8223.91       8422.55        76.21 o                         
   4   3  14        125.49        146.44        15.57 o                         
   5   3  14       1027.18       1027.04        29.43 o                         
   6   3  14       2900.41       2777.09        37.46 o                         
   7   3  14       7123.94       7117.58        62.10 o                         
   8   3  14        211.59        189.31        17.33 o                         
   9   3  14         69.55         63.97        15.51 o                         
  10   3  14       2952.20       2843.59        46.39 o                         
  11   3  14       2665.36       2651.51        47.03 o                         
  12   3  14        248.48        242.18        22.56 o                         
  13   3  14        492.89        489.02        26.81 o                         
  14   3  14       2242.51       2093.28        60.81 o                         
  15   3  14        496.26        457.88        29.64 o                         
   0   4  14      12684.30      12814.19       141.61 o                         
   1   4  14        852.42        887.23        22.08 o                         
   2   4  14        174.02        185.92        16.03 o                         
   3   4  14        386.59        387.08        18.10 o                         
   4   4  14       8434.73       8179.45        72.52 o                         
   5   4  14         22.20         16.92        15.02 o                         
   6   4  14       1874.76       1853.33        32.38 o                         
   7   4  14       1131.25       1148.02        25.39 o                         
   8   4  14       1879.56       1826.48        30.44 o                         
   9   4  14         13.41         37.63        16.38 o                         
  10   4  14       1946.69       1949.96        35.33 o                         
  11   4  14        903.78        915.74        28.29 o                         
  12   4  14         66.51         73.99        20.54 o                         
  13   4  14         75.94         58.87        22.71 o                         
  14   4  14        370.46        378.34        29.77 o                         
  15   4  14         65.90         58.05        26.59 o                         
   1   5  14       3620.69       3730.99        43.15 o                         
   2   5  14        176.04        226.28        17.73 o                         
   3   5  14       5865.34       5907.59        60.17 o                         
   4   5  14        197.96        198.18        16.82 o                         
   5   5  14        216.28        233.95        17.05 o                         
   6   5  14        243.73        230.39        16.88 o                         
   7   5  14       4349.18       4477.60        47.74 o                         
   8   5  14         17.53         14.21        14.78 o                         
   9   5  14        185.27        171.99        17.16 o                         
  10   5  14        214.86        239.96        18.68 o                         
  11   5  14       1817.73       1822.59        38.15 o                         
  12   5  14          5.84         47.64        24.26 o                         
  13   5  14        374.04        397.14        29.11 o                         
  14   5  14        126.73        105.77        26.15 o                         
  15   5  14         39.08         53.14        26.98 o                         
   0   6  14       3140.62       3106.06        59.60 o                         
   1   6  14        241.29        270.45        18.62 o                         
   2   6  14        157.08        133.92        16.51 o                         
   3   6  14         43.13         29.89        16.28 o                         
   4   6  14       2300.61       2333.84        37.43 o                         
   5   6  14        209.72        185.28        16.41 o                         
   6   6  14        970.66        943.54        24.93 o                         
   7   6  14          8.56          5.44        14.61 o                         
   8   6  14        604.95        595.45        20.45 o                         
   9   6  14        134.18         97.38        15.95 o                         
  10   6  14       1350.52       1333.35        29.94 o                         
  11   6  14         45.75         28.89        17.79 o                         
  12   6  14         42.84         23.12        17.79 o                         
  13   6  14        100.45         85.70        19.21 o                         
  14   6  14        561.01        545.91        29.70 o                         
   1   7  14        226.86        219.92        18.46 o                         
   2   7  14       1163.27       1198.44        27.87 o                         
   3   7  14       1564.77       1540.81        30.76 o                         
   4   7  14          0.79         -1.96        15.28 o                         
   5   7  14          0.07          6.55        15.05 o                         
   6   7  14       1958.69       2010.76        34.55 o                         
   7   7  14       1372.19       1305.90        27.67 o                         
   8   7  14         76.76         83.39        16.23 o                         
   9   7  14        153.68        162.22        18.29 o                         
  10   7  14        571.52        607.33        23.37 o                         
  11   7  14        235.21        216.89        16.97 o                         
  12   7  14         18.25         29.14        20.41 o                         
  13   7  14        465.55        459.23        29.11 o                         
  14   7  14        182.28        197.36        22.41 o                         
   0   8  14        153.58        146.10        27.00 o                         
   1   8  14        847.90        814.37        24.94 o                         
   2   8  14        290.36        275.21        20.00 o                         
   3   8  14        979.58        917.87        24.25 o                         
   4   8  14         24.17         12.93        17.06 o                         
   5   8  14       1441.75       1354.03        29.25 o                         
   6   8  14        572.38        568.09        21.03 o                         
   7   8  14        384.03        386.20        19.62 o                         
   8   8  14        116.88        137.15        19.72 o                         
   9   8  14        992.10        976.71        26.37 o                         
  10   8  14        230.44        193.72        18.32 o                         
  11   8  14        188.77        147.13        17.88 o                         
  12   8  14        265.74        239.32        22.22 o                         
  13   8  14        485.91        444.98        29.52 o                         
   1   9  14         16.15         45.92        18.65 o                         
   2   9  14       5688.87       5945.18        64.01 o                         
   3   9  14          3.93         14.52        17.81 o                         
   4   9  14          8.97         -0.95        18.00 o                         
   5   9  14        371.34        393.36        20.57 o                         
   6   9  14       3024.49       2958.75        44.73 o                         
   7   9  14         79.09         79.98        19.44 o                         
   8   9  14          4.23         23.81        18.29 o                         
   9   9  14        940.78        924.60        27.99 o                         
  10   9  14       1806.40       1794.19        47.06 o                         
  11   9  14         67.51         88.21        22.22 o                         
  12   9  14         11.10        -23.94        19.79 o                         
  13   9  14        778.80        742.73        28.94 o                         
   0  10  14        105.23        100.12        26.54 o                         
   1  10  14       1311.54       1230.35        29.59 o                         
   2  10  14         63.88         78.25        18.66 o                         
   3  10  14        383.06        377.63        21.97 o                         
   4  10  14        202.51        197.28        20.97 o                         
   5  10  14        743.29        646.30        30.06 o                         
   6  10  14         63.33         61.14        19.72 o                         
   7  10  14        102.11         84.42        21.66 o                         
   8  10  14        313.45        334.08        23.57 o                         
   9  10  14        613.80        537.84        26.89 o                         
  10  10  14        567.64        535.10        31.97 o                         
  11  10  14         96.68        129.32        26.57 o                         
  12  10  14        450.03        362.74        27.90 o                         
   1  11  14        596.94        636.80        24.69 o                         
   2  11  14       3201.01       3075.55        51.86 o                         
   3  11  14        459.03        474.23        26.28 o                         
   4  11  14         45.95         56.72        19.99 o                         
   5  11  14       1206.03       1268.18        31.69 o                         
   6  11  14       1707.71       1727.88        39.74 o                         
   7  11  14        278.64        309.50        24.07 o                         
   8  11  14         46.71         50.58        22.62 o                         
   9  11  14       1063.94       1125.08        39.13 o                         
  10  11  14        627.52        607.74        33.25 o                         
  11  11  14         56.94         60.89        25.50 o                         
   0  12  14       1015.47        940.83        46.46 o                         
   1  12  14       1086.60       1061.46        31.44 o                         
   2  12  14         93.07         96.18        20.97 o                         
   3  12  14       2112.40       2110.27        44.16 o                         
   4  12  14        953.23        947.63        29.78 o                         
   5  12  14       1316.16       1245.46        35.22 o                         
   6  12  14          0.63        -26.58        22.14 o                         
   7  12  14       1681.13       1618.04        40.56 o                         
   8  12  14        624.44        567.45        33.25 o                         
   9  12  14        625.53        568.62        32.66 o                         
  10  12  14        157.58        143.44        33.77 o                         
   1  13  14       2092.91       2114.09        42.61 o                         
   2  13  14       1799.11       1827.37        38.23 o                         
   3  13  14       1184.80       1164.67        30.27 o                         
   4  13  14         28.86          5.71        21.13 o                         
   5  13  14        880.93        895.86        30.66 o                         
   6  13  14       2678.80       2572.12        49.10 o                         
   7  13  14        765.68        772.83        32.77 o                         
   8  13  14         12.86          4.60        24.47 o                         
   9  13  14        300.31        320.97        28.02 o                         
   0  14  14       2778.98       2698.83        68.87 o                         
   1  14  14       1513.68       1521.50        33.61 o                         
   2  14  14         54.69         79.82        20.21 o                         
   3  14  14        708.69        738.29        27.35 o                         
   4  14  14       1270.26       1152.10        33.61 o                         
   5  14  14        505.74        499.96        26.34 o                         
   6  14  14         77.22         78.06        25.59 o                         
   7  14  14        463.70        468.63        30.01 o                         
   8  14  14        387.38        374.84        28.95 o                         
   1  15  14        786.45        786.55        28.08 o                         
   2  15  14       2175.15       2086.29        42.65 o                         
   3  15  14       1770.56       1647.95        38.11 o                         
   4  15  14          0.17          2.71        22.11 o                         
   5  15  14        497.97        506.71        29.57 o                         
   6  15  14       1243.80       1249.34        43.87 o                         
   0  16  14        899.68        858.07        46.49 o                         
   1  16  14         28.78         20.36        23.28 o                         
   2  16  14         32.39         -0.26        21.78 o                         
   3  16  14         20.08         50.41        22.13 o                         
   1   1  15         91.02         93.72        14.79 o                         
   2   1  15        208.98        267.57        18.62 o                         
   3   1  15          6.05        -16.25        14.43 o                         
   4   1  15         14.05         -0.43        14.65 o                         
   5   1  15        534.00        599.50        20.29 o                         
   6   1  15        645.03        624.26        20.55 o
[truncated: 42,688 more chars]
